# Supplementary material for: Western Diet Induced Remodelling of the Tongue Proteome
Source: Proteomes. 2021 May 12;9(2):22. doi: 10.3390/proteomes9020022 (PMC8163156; doi:10.3390/proteomes9020022)
Supplement: Supplementary file 1 [file proteomes-09-00022-s001.zip › Table S1.xlsx]

## Sheet: proteinGroups_Filter_Normalized
Table S1. The mouse tongue proteome
Ranked Abundance	Log10(iBAQ)	Normalized to PARK7	Protein Tongue Enhanced	Protein IDs	Majority protein IDs	Protein names	Gene names	GOBP name	GOMF name	GOCC name	KEGG name	Keywords	Corum	Reactome	Prosite name	Peptides	Razor + unique peptides	Unique peptides	Sequence coverage [%]	Unique + razor sequence coverage [%]	Unique sequence coverage [%]	Mol. weight [kDa]	Q-value	Score	Intensity	MS/MS count	RNA Log10	RNA Tongue Enhanced
1	13.2054	530.565	+	Q5SX39;E9Q264;A0A2I3BPY4;REV__A0A1L1SRR7;REV__Q9JKK7-2;REV__A0A1L1SU70;REV__Q9JKK7	Q5SX39	Myosin-4	Myh4	multicellular organismal process;muscle contraction;muscle system process;response to activity;response to stimulus;system process	adenyl nucleotide binding;adenyl ribonucleotide binding;ATP binding;binding;catalytic activity;double-stranded RNA binding;hydrolase activity;hydrolase activity, acting on acid anhydrides;hydrolase activity, acting on acid anhydrides, in phosphorus-containing anhydrides;motor activity;nucleic acid binding;nucleoside-triphosphatase activity;nucleotide binding;purine nucleotide binding;purine ribon…	cell part;contractile fiber;cytoplasmic part;cytoskeletal part;cytosol;intracellular non-membrane-bounded organelle;intracellular organelle;intracellular organelle part;intracellular part;macromolecular complex;myofibril;myosin complex;myosin filament;non-membrane-bounded organelle;organelle;organelle part;protein complex	Tight junction;Viral myocarditis	Actin-binding;ATP-binding;Calmodulin-binding;Coiledcoil;Completeproteome;Cytoplasm;Isopeptidebond;Methylation;Motorprotein;Muscleprotein;Myosin;Nucleotide-binding;Proteomicsidentification;Referenceproteome;Thickfilament;Ublconjugation		REACT_302653	IQ;MYOSIN_MOTOR	150	150	32	64.3	64.3	14.5	222.86	0	323.31	16048000000000	4335	#N/A
2	12.7513	186.471		P07724	P07724	Serum albumin	Alb	anatomical structure homeostasis;behavior;biological regulation;cell communication;cell killing;cellular process;cellular response to external stimulus;cellular response to extracellular stimulus;cellular response to nutrient levels;cellular response to starvation;cellular response to stimulus;cellular response to stress;circadian behavior;circadian rhythm;circadian sleep/wake cycle process;cytol…	binding;carboxylic acid binding;cation binding;chaperone binding;cofactor binding;DNA binding;drug binding;fatty acid binding;ion binding;lipid binding;metal ion binding;monocarboxylic acid binding;nucleic acid binding;oxygen binding;protein binding;pyridoxal phosphate binding;toxin binding;transition metal ion binding;vitamin B6 binding;vitamin binding;zinc ion binding	basement membrane;blood microparticle;cell part;cytoplasm;extracellular matrix part;extracellular membrane-bounded organelle;extracellular organelle;extracellular region;extracellular region part;extracellular space;extracellular vesicular exosome;intracellular membrane-bounded organelle;intracellular organelle;intracellular part;macromolecular complex;membrane-bounded organelle;membrane-bounded …		Cleavageonpairofbasicresidues;Completeproteome;Copper;Directproteinsequencing;Disulfidebond;Lipid-binding;Metal-binding;Phosphoprotein;Referenceproteome;Repeat;Secreted;Signal;Zinc		REACT_300927;REACT_303694;REACT_307071;REACT_318911;REACT_326379	ALBUMIN_1;ALBUMIN_2	47	47	42	73.8	73.8	68.8	68.692	0	323.31	5640200000000	873	#N/A
3	12.672	155.367		A8DUK4;E9Q223;P02088;P02089;CON__Q3SX09;CON__P02070	A8DUK4;E9Q223;P02088	Hemoglobin subunit beta-1	Hbbt1;Hbb-bs;Hbb-b1	anatomical structure development;biological regulation;cell development;cellular developmental process;cellular process;developmental process;erythrocyte development;positive regulation of biological process;positive regulation of cell differentiation;positive regulation of cellular process;positive regulation of developmental process;positive regulation of myeloid cell differentiation;regulation…	binding;cation binding;heme binding;ion binding;iron ion binding;metal ion binding;oxygen binding;oxygen transporter activity;substrate-specific transporter activity;tetrapyrrole binding;transition metal ion binding;transporter activity	cell part;cytoplasmic part;cytosolic part;hemoglobin complex;intracellular part;macromolecular complex;myelin sheath;protein complex	African trypanosomiasis;Malaria	3D-structure;Acetylation;Completeproteome;Directproteinsequencing;Heme;Iron;Metal-binding;Oxygentransport;Phosphoprotein;Polymorphism;Proteomicsidentification;Referenceproteome;S-nitrosylation;Transport		REACT_280010;REACT_303694;REACT_309678;REACT_318918	GLOBIN	15	15	14	96.6	96.6	89.8	15.748	0	323.31	4699400000000	564	#N/A
4	12.6533	148.815	+	P68134	P68134	Actin, alpha skeletal muscle	Acta1	actin cytoskeleton organization;actin filament organization;actin filament-based process;actomyosin structure organization;anatomical structure development;cell development;cell growth;cellular component organization;cellular component organization at cellular level;cellular component organization or biogenesis;cellular component organization or biogenesis at cellular level;cellular developmental…	adenyl nucleotide binding;adenyl ribonucleotide binding;ATP binding;binding;cytoskeletal protein binding;nucleotide binding;protein binding;purine nucleotide binding;purine ribonucleoside triphosphate binding;purine ribonucleotide binding;ribonucleotide binding;vinculin binding	actin cytoskeleton;actin filament;actin filament bundle;actomyosin;blood microparticle;cell part;contractile fiber part;cytoplasmic part;cytoskeletal part;cytoskeleton;extracellular membrane-bounded organelle;extracellular organelle;extracellular region part;extracellular space;extracellular vesicular exosome;intracellular non-membrane-bounded organelle;intracellular organelle;intracellular organ…		3D-structure;Acetylation;ATP-binding;Completeproteome;Cytoplasm;Cytoskeleton;Methylation;Muscleprotein;Nucleotide-binding;Oxidation;Referenceproteome		REACT_324616	ACTINS_1;ACTINS_2;ACTINS_ACT_LIKE	30	30	3	76.9	76.9	7.4	42.051	0	323.31	4501200000000	1195	2.719	+
5	12.6356	142.854	+	A2ASS6;A0A5K1VVQ9;A2ASS6-2;A0A5K1VVQ1;F7CR78;Q8BUJ6;A2AT62;F6ZZ75;F6ZRX7;F6Q6Z0;A2AT63;REV__A2AT63;REV__A2AT67;A0A087WRP0;REV__A2AT66;REV__A2AT65;REV__A2AT68;REV__A2AT70;A2AT61;REV__Q8K1T1	A2ASS6;A0A5K1VVQ9;A2ASS6-2;A0A5K1VVQ1	Titin	Ttn	actin cytoskeleton organization;actin filament organization;actin filament-based process;actomyosin structure organization;adult heart development;anatomical structure development;anatomical structure formation involved in morphogenesis;anatomical structure morphogenesis;anterior/posterior pattern specification;biological regulation;cardiac muscle contraction;cardiac muscle fiber development;card…	actin binding;actin filament binding;actinin binding;adenyl nucleotide binding;adenyl ribonucleotide binding;alpha-actinin binding;ankyrin binding;ATP binding;binding;calcium ion binding;calmodulin binding;catalytic activity;cation binding;cytoskeletal protein binding;enzyme binding;identical protein binding;ion binding;kinase activity;kinase binding;metal ion binding;muscle alpha-actinin binding…	A band;cell part;chromosome;condensed chromosome;condensed nuclear chromosome;contractile fiber part;cytoplasm;cytoplasmic part;cytoskeletal part;extracellular membrane-bounded organelle;extracellular organelle;extracellular region part;extracellular vesicular exosome;I band;intracellular membrane-bounded organelle;intracellular non-membrane-bounded organelle;intracellular organelle;intracellular…	Dilated cardiomyopathy;Hypertrophic cardiomyopathy (HCM)	Alternativesplicing;ATP-binding;Calcium;Calmodulin-binding;Coiledcoil;Completeproteome;Cytoplasm;Directproteinsequencing;Disulfidebond;Immunoglobulindomain;Isopeptidebond;Kelchrepeat;Kinase;Magnesium;Metal-binding;Nucleotide-binding;Nucleus;Phosphoprotein;Proteomicsidentification;Referenceproteome;Repeat;Serine/threonine-proteinkinase;TPRrepeat;Transferase;Ublconjugation;WDrepeat		REACT_307071;REACT_324616	FN3;IG_LIKE;PROTEIN_KINASE_DOM	1509	1509	18	51	51	0.8	3906.4	0	323.31	4320900000000	7742	2.35603	+
6	12.6114	135.108	+	P07310	P07310	Creatine kinase M-type	Ckm	amine biosynthetic process;amine metabolic process;biosynthetic process;carboxylic acid biosynthetic process;carboxylic acid metabolic process;cellular amine metabolic process;cellular amino acid biosynthetic process;cellular amino acid metabolic process;cellular biosynthetic process;cellular ketone metabolic process;cellular metabolic process;cellular modified amino acid biosynthetic process;cel…	adenyl nucleotide binding;adenyl ribonucleotide binding;ATP binding;binding;catalytic activity;creatine kinase activity;kinase activity;nucleotide binding;phosphotransferase activity, nitrogenous group as acceptor;purine nucleotide binding;purine ribonucleoside triphosphate binding;purine ribonucleotide binding;ribonucleotide binding;transferase activity;transferase activity, transferring phospho…	cell part;cytoplasm;intracellular part	Arginine and proline metabolism	ATP-binding;Completeproteome;Cytoplasm;Kinase;Nucleotide-binding;Referenceproteome;Transferase		REACT_307447	PHOSPHAGEN_KINASE;PHOSPHAGEN_KINASE_C;PHOSPHAGEN_KINASE_N	28	28	5	72.7	72.7	10	43.044	0	323.31	4086600000000	810	2.55011	+
7	12.4186	86.6731	+	P48962	P48962	ADP/ATP translocase 1	Slc25a4	apoptotic mitochondrial changes;biological regulation;cellular component organization;cellular component organization at cellular level;cellular component organization or biogenesis;cellular component organization or biogenesis at cellular level;cellular process;establishment of localization;mitochondrion organization;negative regulation of biological process;negative regulation of cell death;neg…	transporter activity	cell part;cytoplasmic part;integral to membrane;intracellular membrane-bounded organelle;intracellular organelle;intracellular organelle part;intracellular part;intrinsic to membrane;membrane;membrane part;membrane-bounded organelle;mitochondrial inner membrane;mitochondrial membrane;mitochondrial outer membrane;mitochondrial part;mitochondrion;myelin sheath;nucleus;organelle;organelle inner memb…	Calcium signaling pathway;Huntington's disease;Parkinson's disease	Acetylation;Completeproteome;Directproteinsequencing;Isopeptidebond;Membrane;Mitochondrion;Mitochondrioninnermembrane;Referenceproteome;Repeat;S-nitrosylation;Transmembrane;Transmembranehelix;Transport;Ublconjugation		REACT_292308;REACT_306614	SOLCAR	25	25	13	65.4	65.4	36.2	32.904	0	309.37	2621600000000	387	1.79518	+
8	12.3645	76.5299		Q91VB8;P01942;A7M7S6;P06467	Q91VB8;P01942	Hemoglobin subunit alpha	haemaglobin alpha 2;Hba	biological regulation;cell maturation;cellular developmental process;cellular process;developmental maturation;developmental process;erythrocyte maturation;negative regulation of biological process;negative regulation of biosynthetic process;negative regulation of cellular biosynthetic process;negative regulation of cellular macromolecule biosynthetic process;negative regulation of cellular metab…	binding;cation binding;heme binding;ion binding;iron ion binding;metal ion binding;oxygen binding;oxygen transporter activity;substrate-specific transporter activity;tetrapyrrole binding;transition metal ion binding;transporter activity	cell part;cytoplasmic part;cytosolic part;extracellular membrane-bounded organelle;extracellular organelle;extracellular region part;extracellular vesicular exosome;hemoglobin complex;intracellular part;macromolecular complex;membrane-bounded organelle;membrane-bounded vesicle;myelin sheath;organelle;protein complex;vesicle	African trypanosomiasis;Malaria	3D-structure;Acetylation;Completeproteome;Directproteinsequencing;Heme;Iron;Metal-binding;Oxygentransport;Phosphoprotein;Polymorphism;Proteomicsidentification;Referenceproteome;Transport		REACT_303694;REACT_309678;REACT_318918	GLOBIN	15	15	13	94.4	94.4	88	15.112	0	323.31	2314800000000	407	#N/A
9	12.3537	74.6553		Q5SX40;Q1WNQ6;A8WHU2;A0A571BF82;A0A571BD61;A0A589M9T4;A0A571BEJ8;Q8BVF4-3;Q8BVF4-2;Q8BVF4	Q5SX40	Myosin-1	Myh1	multicellular organismal process;muscle contraction;muscle system process;system process	adenyl nucleotide binding;adenyl ribonucleotide binding;ATP binding;binding;catalytic activity;hydrolase activity;hydrolase activity, acting on acid anhydrides;hydrolase activity, acting on acid anhydrides, in phosphorus-containing anhydrides;motor activity;nucleoside-triphosphatase activity;nucleotide binding;purine nucleotide binding;purine ribonucleoside triphosphate binding;purine ribonucleot…	A band;cell junction;cell part;cell-cell contact zone;cell-cell junction;contractile fiber part;cytoplasmic part;cytoskeletal part;extracellular membrane-bounded organelle;extracellular organelle;extracellular region part;extracellular vesicular exosome;intercalated disc;intracellular organelle part;intracellular part;macromolecular complex;membrane-bounded organelle;membrane-bounded vesicle;musc…	Tight junction;Viral myocarditis	Actin-binding;Alternativesplicing;ATP-binding;Calmodulin-binding;Coiledcoil;Completeproteome;Cytoplasm;Methylation;Motorprotein;Muscleprotein;Myosin;Nucleotide-binding;Proteomicsidentification;Referenceproteome;Thickfilament			IQ;MYOSIN_MOTOR	143	45	18	63.4	22.9	9.9	223.34	0	323.31	2258100000000	851	1.13354
10	12.3203	69.1275	+	P56480	P56480	ATP synthase subunit beta, mitochondrial	Atp5b	anatomical structure formation involved in morphogenesis;angiogenesis;ATP biosynthetic process;ATP hydrolysis coupled proton transport;ATP metabolic process;ATP synthesis coupled proton transport;biological regulation;biosynthetic process;cation homeostasis;cation transport;cell differentiation;cellular biosynthetic process;cellular cation homeostasis;cellular chemical homeostasis;cellular develo…	active transmembrane transporter activity;adenyl nucleotide binding;adenyl ribonucleotide binding;ATP binding;ATPase activity;ATPase activity, coupled;ATPase activity, coupled to movement of substances;ATPase activity, coupled to transmembrane movement of ions;ATPase activity, coupled to transmembrane movement of substances;binding;catalytic activity;cation transmembrane transporter activity;cati…	cell part;cell surface;cytoplasmic part;extracellular membrane-bounded organelle;extracellular organelle;extracellular region part;extracellular vesicular exosome;intracellular membrane-bounded organelle;intracellular non-membrane-bounded organelle;intracellular organelle;intracellular organelle part;intracellular part;macromolecular complex;membrane;membrane part;membrane-bounded organelle;membr…	Alzheimer's disease;Huntington's disease;Oxidative phosphorylation;Parkinson's disease	Acetylation;ATP-binding;ATPsynthesis;CF(1);Completeproteome;Directproteinsequencing;Glycoprotein;Hydrogeniontransport;Hydrolase;Iontransport;Membrane;Mitochondrion;Mitochondrioninnermembrane;Nucleotide-binding;Phosphoprotein;Referenceproteome;Transitpeptide;Transport		REACT_287909;REACT_292308;REACT_328033	ATPASE_ALPHA_BETA	25	25	25	71.3	71.3	71.3	56.3	0	323.31	2090900000000	657	#N/A
11	12.238	57.1958	+	P08249;A0A0G2JF23;A0A0G2JGY4	P08249	Malate dehydrogenase, mitochondrial	Mdh2	acetyl-CoA catabolic process;acetyl-CoA metabolic process;carbohydrate metabolic process;carboxylic acid metabolic process;catabolic process;cellular catabolic process;cellular ketone metabolic process;cellular macromolecule metabolic process;cellular metabolic process;cellular nitrogen compound metabolic process;cellular process;cellular protein metabolic process;coenzyme catabolic process;coenz…	catalytic activity;L-malate dehydrogenase activity;malate dehydrogenase (NADP+) activity;malate dehydrogenase activity;oxidoreductase activity;oxidoreductase activity, acting on CH-OH group of donors;oxidoreductase activity, acting on the CH-OH group of donors, NAD or NADP as acceptor	cell part;cytoplasmic part;extracellular membrane-bounded organelle;extracellular organelle;extracellular region part;extracellular vesicular exosome;intracellular membrane-bounded organelle;intracellular organelle;intracellular organelle lumen;intracellular organelle part;intracellular part;membrane;membrane-bounded organelle;membrane-bounded vesicle;membrane-enclosed lumen;mitochondrial inner m…	Carbon fixation in photosynthetic organisms;Citrate cycle (TCA cycle);Glyoxylate and dicarboxylate metabolism;Pyruvate metabolism	Acetylation;Completeproteome;Directproteinsequencing;Glycoprotein;Mitochondrion;NAD;Oxidoreductase;Referenceproteome;Transitpeptide;Tricarboxylicacidcycle		REACT_308431;REACT_333358	MDH	25	25	25	71.6	71.6	71.6	35.611	0	323.31	1730000000000	443	1.88195
12	12.2268	55.7378	+	Q03265;D3Z6F5;D6RJ16	Q03265;D3Z6F5	ATP synthase subunit alpha, mitochondrial;ATP synthase subunit alpha	Atp5a1	ATP biosynthetic process;ATP hydrolysis coupled proton transport;ATP metabolic process;ATP synthesis coupled proton transport;biological regulation;biosynthetic process;cation transport;cellular biosynthetic process;cellular metabolic process;cellular nitrogen compound biosynthetic process;cellular nitrogen compound metabolic process;cellular process;energy coupled proton transport, against elect…	active transmembrane transporter activity;adenyl nucleotide binding;adenyl ribonucleotide binding;ATP binding;ATPase activity;ATPase activity, coupled;ATPase activity, coupled to movement of substances;ATPase activity, coupled to transmembrane movement of ions;ATPase activity, coupled to transmembrane movement of substances;binding;catalytic activity;cation transmembrane transporter activity;cati…	cell part;cytoplasmic part;extracellular membrane-bounded organelle;extracellular organelle;extracellular region part;extracellular vesicular exosome;intracellular membrane-bounded organelle;intracellular organelle;intracellular organelle part;intracellular part;macromolecular complex;membrane;membrane part;membrane-bounded organelle;membrane-bounded vesicle;mitochondrial inner membrane;mitochond…	Alzheimer's disease;Huntington's disease;Oxidative phosphorylation;Parkinson's disease	Acetylation;ATP-binding;ATPsynthesis;Cellmembrane;CF(1);Completeproteome;Directproteinsequencing;Glycoprotein;Hydrogeniontransport;Iontransport;Membrane;Mitochondrion;Mitochondrioninnermembrane;Nucleotide-binding;Phosphoprotein;Proteomicsidentification;Pyrrolidonecarboxylicacid;Referenceproteome;Transitpeptide;Transport		REACT_287909	ATPASE_ALPHA_BETA	31	31	31	61.7	61.7	61.7	59.752	0	323.31	1685900000000	515	#N/A
13	12.1989	52.2696		Q8R429	Q8R429	Sarcoplasmic/endoplasmic reticulum calcium ATPase 1	Atp2a1	apoptosis;apoptosis in response to endoplasmic reticulum stress;apoptotic mitochondrial changes;biological regulation;calcium ion homeostasis;calcium ion import;calcium ion transmembrane transport;calcium ion transport;cation homeostasis;cation transport;cell death;cellular calcium ion homeostasis;cellular cation homeostasis;cellular chemical homeostasis;cellular component organization;cellular c…	active transmembrane transporter activity;adenyl nucleotide binding;adenyl ribonucleotide binding;ATP binding;ATPase activity;ATPase activity, coupled;ATPase activity, coupled to movement of substances;ATPase activity, coupled to transmembrane movement of ions;ATPase activity, coupled to transmembrane movement of ions, phosphorylative mechanism;ATPase activity, coupled to transmembrane movement o…	cell part;contractile fiber part;cytoplasmic part;endoplasmic reticulum;endoplasmic reticulum membrane;endoplasmic reticulum part;endoplasmic reticulum-Golgi intermediate compartment;H zone;I band;integral to membrane;intracellular membrane-bounded organelle;intracellular organelle;intracellular organelle part;intracellular part;intrinsic to membrane;membrane;membrane part;membrane-bounded organe…	Alzheimer's disease;Calcium signaling pathway;Pancreatic secretion	ATP-binding;Calcium;Calciumtransport;Completeproteome;Disulfidebond;Endoplasmicreticulum;Hydrolase;Iontransport;Magnesium;Membrane;Metal-binding;Nucleotide-binding;Referenceproteome;Sarcoplasmicreticulum;Transmembrane;Transmembranehelix;Transport		REACT_327885;REACT_338561	ATPASE_E1_E2	52	52	25	49.1	49.1	26.4	109.42	0	323.31	1581000000000	898	2.32015	+
14	12.1823	50.3091		P05977;E0CZ30;A0A087WRZ7	P05977;E0CZ30;A0A087WRZ7	Myosin light chain 1/3, skeletal muscle isoform	Myl1	cardiac muscle contraction;multicellular organismal process;muscle contraction;muscle system process;striated muscle contraction;system process	binding;calcium ion binding;cation binding;ion binding;metal ion binding	cell part;contractile fiber;cytoplasmic part;cytoskeletal part;intracellular non-membrane-bounded organelle;intracellular organelle;intracellular organelle part;intracellular part;macromolecular complex;myofibril;myosin complex;non-membrane-bounded organelle;organelle;organelle part;protein complex		Acetylation;Alternativesplicing;Completeproteome;Methylation;Motorprotein;Muscleprotein;Myosin;Proteomicsidentification;Referenceproteome;Repeat		REACT_324616	EF_HAND_2	18	18	5	88.8	88.8	25.5	20.594	0	321.64	1521700000000	556	2.54494	+
15	12.1473	46.4112		P97457;A0A0U1RQ36	P97457;A0A0U1RQ36	Myosin regulatory light chain 2, skeletal muscle isoform	Mylpf	anatomical structure development;developmental process;immune response;immune system process;muscle tissue development;response to stimulus;skeletal muscle tissue development;striated muscle tissue development;tissue development	binding;calcium ion binding;cation binding;ion binding;metal ion binding;structural constituent of muscle;structural molecule activity	cell part;cytoplasmic part;cytoskeletal part;intracellular organelle part;intracellular part;lysosomal membrane;macromolecular complex;membrane;myosin complex;organelle membrane;organelle part;protein complex;vacuolar membrane;vacuolar part	Focal adhesion;Leukocyte transendothelial migration;Regulation of actin cytoskeleton;Tight junction	Calcium;Completeproteome;Metal-binding;Methylation;Motorprotein;Muscleprotein;Myosin;Referenceproteome;Repeat		REACT_324232	EF_HAND_1;EF_HAND_2	20	20	2	89.9	89.9	13.6	18.955	0	309.4	1403800000000	610	2.33385	+
16	12.14	45.6409		Q99KI0;A0A2R8W744;A0A2R8VHM8	Q99KI0	Aconitate hydratase, mitochondrial	Aco2	acetyl-CoA catabolic process;acetyl-CoA metabolic process;carboxylic acid metabolic process;catabolic process;cellular catabolic process;cellular ketone metabolic process;cellular metabolic process;cellular process;citrate metabolic process;coenzyme catabolic process;coenzyme metabolic process;cofactor catabolic process;cofactor metabolic process;isocitrate metabolic process;metabolic process;org…	3 iron, 4 sulfur cluster binding;4 iron, 4 sulfur cluster binding;aconitate hydratase activity;binding;carbon-oxygen lyase activity;catalytic activity;cation binding;hydro-lyase activity;ion binding;iron ion binding;iron-sulfur cluster binding;lyase activity;metal cluster binding;metal ion binding;transition metal ion binding	cell part;cytoplasmic part;intracellular membrane-bounded organelle;intracellular organelle;intracellular part;membrane-bounded organelle;mitochondrion;myelin sheath;nucleus;organelle	Carbon fixation pathways in prokaryotes;Citrate cycle (TCA cycle);Glyoxylate and dicarboxylate metabolism	4Fe-4S;Acetylation;Completeproteome;Directproteinsequencing;Iron;Iron-sulfur;Isopeptidebond;Lyase;Metal-binding;Mitochondrion;Phosphoprotein;Pyrrolidonecarboxylicacid;Referenceproteome;Transitpeptide;Tricarboxylicacidcycle;Ublconjugation		REACT_333358	ACONITASE_1;ACONITASE_2	45	45	42	66.9	66.9	63.6	85.462	0	323.31	1380500000000	544	1.63043
17	12.1366	45.2772	+	P05064;A6ZI44;D3YWI1;Q9CPQ9;A6ZI46;D3Z510;A0A0U1RPN8;A0A0U1RPT5;D3YV98;A6ZI47	P05064;A6ZI44;D3YWI1;Q9CPQ9;A6ZI46;D3Z510;A0A0U1RPN8;A0A0U1RPT5	Fructose-bisphosphate aldolase A;Fructose-bisphosphate aldolase	Aldoa;Aldoart1	alcohol catabolic process;alcohol metabolic process;carbohydrate catabolic process;carbohydrate metabolic process;catabolic process;cellular carbohydrate catabolic process;cellular carbohydrate metabolic process;cellular component assembly;cellular component organization;cellular component organization or biogenesis;cellular metabolic process;cellular process;generation of precursor metabolites a…	aldehyde-lyase activity;binding;carbon-carbon lyase activity;catalytic activity;enzyme binding;fructose-bisphosphate aldolase activity;lyase activity;protease binding;protein binding	cell part;contractile fiber part;cytoplasmic part;intracellular membrane-bounded organelle;intracellular organelle;intracellular part;M band;macromolecular complex;membrane;membrane-bounded organelle;mitochondrion;myelin sheath;organelle;organelle part;protein complex;Z disc	Carbon fixation in photosynthetic organisms;Fructose and mannose metabolism;Glycolysis / Gluconeogenesis;Pentose phosphate pathway	Acetylation;Completeproteome;Cytoplasm;Directproteinsequencing;Glycolysis;Lyase;Phosphoprotein;Proteomicsidentification;Referenceproteome;Schiffbase		REACT_307071;REACT_308431;REACT_314687	ALDOLASE_CLASS_I	32	32	25	89.3	89.3	68.4	39.355	0	323.31	1369500000000	471	2.2783
18	12.0629	38.2121	+	F8WID5;B7ZNL3;E9Q448;G5E8R1;G5E8R0;E9Q455;G5E8R2;E9Q453	F8WID5;B7ZNL3;E9Q448;G5E8R1;G5E8R0;E9Q455		Tpm1	chordate embryonic development;developmental process;embryo development;embryo development ending in birth or egg hatching;in utero embryonic development	structural constituent of cytoskeleton;structural molecule activity	cell part;contractile fiber;contractile fiber part;cytoplasm;cytoplasmic part;cytoskeletal part;intracellular non-membrane-bounded organelle;intracellular organelle;intracellular organelle part;intracellular part;muscle thin filament tropomyosin;myofibril;non-membrane-bounded organelle;organelle;organelle part	Cardiac muscle contraction;Dilated cardiomyopathy;Hypertrophic cardiomyopathy (HCM)	Coiledcoil;Completeproteome;Proteomicsidentification;Referenceproteome			TROPOMYOSIN	24	24	4	49.1	49.1	9.8	37.412	0	224.32	1155800000000	219	2.08529
19	12.0578	37.7657	+	Q9JI91;A0A1Y7VMW4	Q9JI91	Alpha-actinin-2	Actn2	biological regulation;cell junction assembly;cell junction organization;cell projection assembly;cell projection organization;cell-substrate junction assembly;cellular chemical homeostasis;cellular component assembly;cellular component assembly at cellular level;cellular component organization;cellular component organization at cellular level;cellular component organization or biogenesis;cellular…	actin binding;actin filament binding;binding;binding, bridging;calcium ion binding;cation binding;cytoskeletal protein binding;FATZ binding;identical protein binding;ion binding;ion channel binding;ligand-dependent nuclear receptor transcription coactivator activity;LIM domain binding;metal ion binding;protein binding;protein binding transcription factor activity;protein binding, bridging;protein…	adherens junction;anchoring junction;cell cortex part;cell junction;cell part;cell projection;cell-substrate adherens junction;cell-substrate junction;contractile fiber part;cortical actin cytoskeleton;cortical cytoskeleton;cytoplasmic part;cytoskeletal part;cytoskeleton;extracellular membrane-bounded organelle;extracellular organelle;extracellular region part;extracellular vesicular exosome;filo…	Adherens junction;Amoebiasis;Arrhythmogenic right ventricular cardiomyopathy (ARVC);Focal adhesion;Leukocyte transendothelial migration;Regulation of actin cytoskeleton;Systemic lupus erythematosus;Tight junction	Actin-binding;Calcium;Completeproteome;Cytoplasm;Metal-binding;Referenceproteome;Repeat;Ublconjugation	CaMKII-densin180-NR2B-(alpha)actinin-2 complex	REACT_293748;REACT_307071;REACT_309838;REACT_324616;REACT_331187;REACT_331823	ACTININ_1;ACTININ_2;CH;EF_HAND_2	58	58	41	67.2	67.2	51.3	103.83	0	323.31	1142300000000	885	1.87737	+
20	12.0482	36.9458		A0A0R4J1B1;Q9QZ47-5;Z4YKF8;Z4YKE7;Z4YKG3;Z4YKG8;Z4YJU0;J3QP61;Z4YKH8;A2A6J1;Z4YNB2;A2A6H6;Q9QZ47-6;Q9QZ47-10;Q9QZ47;Q9QZ47-12;Q9QZ47-8;A2A6I8;Q9QZ47-4;A2A6J0;Q9QZ47-3;Q9QZ47-2;A0A0R4J1B0;A2A6I0;F6RL36;Q9QZ47-13;A2A6I3;Q9QZ47-11;A0A0R4J1A8;Q9QZ47-14;A2A6I5;Q9QZ47-9;Q9QZ47-7;Z4YKD9;A2A6J2;E9PZB4;E9PVN9;J3QPC8;E9Q0G9;O88346-3;O88346;E9QA86;E9Q688;O88346-2	A0A0R4J1B1;Q9QZ47-5;Z4YKF8;Z4YKE7;Z4YKG3;Z4YKG8;Z4YJU0;J3QP61;Z4YKH8;A2A6J1;Z4YNB2;A2A6H6;Q9QZ47-6;Q9QZ47-10;Q9QZ47;Q9QZ47-12;Q9QZ47-8;A2A6I8;Q9QZ47-4;A2A6J0;Q9QZ47-3;Q9QZ47-2;A0A0R4J1B0;A2A6I0;F6RL36;Q9QZ47-13;A2A6I3;Q9QZ47-11;A0A0R4J1A8;Q9QZ47-14;A2A6I5;Q9QZ47-9;Q9QZ47-7;Z4YKD9;A2A6J2	Troponin T, fast skeletal muscle	Tnnt3	biological regulation;metabolic process;multicellular organismal process;muscle contraction;muscle system process;negative regulation of biological process;negative regulation of multicellular organismal process;negative regulation of muscle contraction;regulation of ATPase activity;regulation of biological process;regulation of catabolic process;regulation of catalytic activity;regulation of cel…	ATPase activity;ATPase activity, coupled;binding;calcium-dependent ATPase activity;calcium-dependent protein binding;catalytic activity;cytoskeletal protein binding;hydrolase activity;hydrolase activity, acting on acid anhydrides;hydrolase activity, acting on acid anhydrides, in phosphorus-containing anhydrides;nucleoside-triphosphatase activity;protein binding;pyrophosphatase activity;tropomyosi…	cell part;contractile fiber part;cytoplasmic part;cytoskeletal part;intracellular organelle part;intracellular part;macromolecular complex;organelle part;protein complex;troponin complex		Acetylation;Alternativesplicing;Completeproteome;Muscleprotein;Phosphoprotein;Proteomicsidentification;Referenceproteome		REACT_324616		12	12	12	34.3	34.3	34.3	29.346	0	290.5	1117500000000	276	2.55108	+
21	12.0381	36.0895		A0A0A0MQF6;P16858;S4R1W1;A0A1D5RLD8;S4R257;S4R1W8;S4R1N5;V9GX06;A0A0R4J0X7;S4R2G5;Q64467;V9GXA7;V9GXK0	A0A0A0MQF6;P16858;S4R1W1;A0A1D5RLD8;S4R257	Glyceraldehyde-3-phosphate dehydrogenase	Gapdh;Gm3839	alcohol catabolic process;alcohol metabolic process;apoptosis;biological regulation;carbohydrate catabolic process;carbohydrate metabolic process;catabolic process;cell death;cell motility;cellular carbohydrate catabolic process;cellular carbohydrate metabolic process;cellular component movement;cellular component organization;cellular component organization at cellular level;cellular component o…	binding;catalytic activity;coenzyme binding;cofactor binding;cytoskeletal protein binding;enzyme binding;glyceraldehyde-3-phosphate dehydrogenase (NAD+) (phosphorylating) activity;microtubule binding;NAD binding;NADP binding;nucleotide binding;oxidoreductase activity;oxidoreductase activity, acting on the aldehyde or oxo group of donors;oxidoreductase activity, acting on the aldehyde or oxo group…	cell part;cell projection;cell projection part;cilium;cytoplasm;cytoplasmic part;cytoskeleton;cytosol;flagellar fibrous sheath;flagellum part;intracellular membrane-bounded organelle;intracellular non-membrane-bounded organelle;intracellular organelle;intracellular organelle part;intracellular part;membrane-bounded organelle;microtubule cytoskeleton;microtubule-based flagellum part;motile cilium;…	Alzheimer's disease;Glycolysis / Gluconeogenesis	Acetylation;ADP-ribosylation;Apoptosis;Completeproteome;Cytoplasm;Cytoskeleton;Directproteinsequencing;Glycolysis;Methylation;NAD;Nucleus;Oxidoreductase;Phosphoprotein;Proteomicsidentification;Referenceproteome;S-nitrosylation;Transferase;Translationregulation;Ublconjugation		REACT_308431;REACT_314687	GAPDH	19	19	19	68	68	68	38.653	0	323.31	1091600000000	497	2.37785
22	12.0146	34.1951	+	Q6P8J7	Q6P8J7	Creatine kinase S-type, mitochondrial	Ckmt2	amine metabolic process;carboxylic acid metabolic process;cellular amine metabolic process;cellular amino acid metabolic process;cellular ketone metabolic process;cellular metabolic process;cellular modified amino acid metabolic process;cellular nitrogen compound metabolic process;cellular process;metabolic process;nitrogen compound metabolic process;organic acid metabolic process;oxoacid metabol…	adenyl nucleotide binding;adenyl ribonucleotide binding;ATP binding;binding;catalytic activity;creatine kinase activity;kinase activity;nucleotide binding;phosphotransferase activity, nitrogenous group as acceptor;purine nucleotide binding;purine ribonucleoside triphosphate binding;purine ribonucleotide binding;ribonucleotide binding;transferase activity;transferase activity, transferring phospho…	cell part;cytoplasmic part;intracellular membrane-bounded organelle;intracellular organelle;intracellular organelle part;intracellular part;membrane;membrane-bounded organelle;mitochondrial inner membrane;mitochondrial membrane;mitochondrial part;mitochondrion;organelle;organelle inner membrane;organelle membrane;organelle part	Arginine and proline metabolism	ATP-binding;Completeproteome;Directproteinsequencing;Kinase;Membrane;Mitochondrion;Mitochondrioninnermembrane;Nucleotide-binding;Phosphoprotein;Referenceproteome;Transferase;Transitpeptide		REACT_307447	PHOSPHAGEN_KINASE;PHOSPHAGEN_KINASE_C;PHOSPHAGEN_KINASE_N	24	24	22	57.5	57.5	51.6	47.473	0	323.31	1034300000000	376	2.01536	+
23	11.9362	28.5423	+	A0A571BF58;A0A571BF46;E9Q1W3;A2AQA9;A2AQB2;F6RDH3;A0A1B0GSF5;A0A1B0GSI0;REV__Q8K4L4	A0A571BF58;A0A571BF46;E9Q1W3;A2AQA9		Neb	actin cytoskeleton organization;actin filament-based process;actomyosin structure organization;biological regulation;cellular component organization;cellular component organization at cellular level;cellular component organization or biogenesis;cellular component organization or biogenesis at cellular level;cellular process;cytoskeleton organization;organelle organization;regulation of actin cyto…		cell part;contractile fiber;contractile fiber part;cytoplasmic part;cytoskeletal part;extracellular membrane-bounded organelle;extracellular organelle;extracellular region part;extracellular vesicular exosome;intracellular non-membrane-bounded organelle;intracellular organelle;intracellular organelle part;intracellular part;macromolecular complex;membrane-bounded organelle;membrane-bounded vesicl…		Completeproteome;Proteomicsidentification;Referenceproteome		REACT_324616	NEBULIN;SH3	329	329	282	58.2	58.2	51.1	871.22	0	323.31	863320000000	1716	1.81889
24	11.9172	27.322		P21550;Q5SX59;J3QPZ9;Q5SX60;Q5SX61	P21550;Q5SX59	Beta-enolase;Enolase	Eno3	aging;alcohol catabolic process;alcohol metabolic process;anatomical structure development;anatomical structure morphogenesis;carbohydrate catabolic process;carbohydrate metabolic process;catabolic process;cellular carbohydrate catabolic process;cellular carbohydrate metabolic process;cellular metabolic process;cellular process;developmental growth;developmental process;generation of precursor me…	binding;carbon-oxygen lyase activity;catalytic activity;cation binding;hydro-lyase activity;ion binding;lyase activity;magnesium ion binding;metal ion binding;phosphopyruvate hydratase activity	cell part;cytoplasm;cytoplasmic part;cytosolic part;extracellular membrane-bounded organelle;extracellular organelle;extracellular region part;extracellular space;extracellular vesicular exosome;intracellular part;macromolecular complex;membrane;membrane-bounded organelle;membrane-bounded vesicle;organelle;phosphopyruvate hydratase complex;plasma membrane;protein complex;vesicle	Glycolysis / Gluconeogenesis;Methane metabolism;RNA degradation	Acetylation;Completeproteome;Cytoplasm;Directproteinsequencing;Glycolysis;Lyase;Magnesium;Metal-binding;Phosphoprotein;Proteomicsidentification;Referenceproteome		REACT_308431;REACT_314687	ENOLASE	21	21	16	57.1	57.1	41.9	47.024	0	323.31	826410000000	404	2.50556	+
25	11.9048	26.5504		P62806	P62806	Histone H4	Hist1h4a	biological regulation;cellular component assembly;cellular component assembly at cellular level;cellular component organization;cellular component organization at cellular level;cellular component organization or biogenesis;cellular component organization or biogenesis at cellular level;cellular macromolecular complex assembly;cellular macromolecular complex subunit organization;cellular process;…	binding;DNA binding;nucleic acid binding	cell part;chromosomal part;chromosome;extracellular membrane-bounded organelle;extracellular organelle;extracellular region part;extracellular vesicular exosome;intracellular non-membrane-bounded organelle;intracellular organelle;intracellular organelle part;intracellular part;macromolecular complex;membrane;membrane-bounded organelle;membrane-bounded vesicle;non-membrane-bounded organelle;nuclea…	Systemic lupus erythematosus	3D-structure;Acetylation;Chromosome;Citrullination;Completeproteome;DNA-binding;Isopeptidebond;Methylation;Nucleosomecore;Nucleus;Phosphoprotein;Referenceproteome;Ublconjugation	MutS-alpha-histone H4 complex	REACT_264471;REACT_27235;REACT_277935;REACT_278269;REACT_280637;REACT_286371;REACT_287050;REACT_291621;REACT_298576;REACT_300687;REACT_305463;REACT_309945;REACT_312383;REACT_316610;REACT_319868;REACT_325952;REACT_326896;REACT_330509;REACT_334621;REACT_341392;REACT_350665;REACT_351456;REACT_354877;REACT_358787;REACT_75800	HISTONE_H4	12	12	12	64.1	64.1	64.1	11.367	0	103.34	803070000000	202	0.556303
26	11.8588	23.8837		Q6P6L5;D3YU50;A0A571BEN1;F7D574	Q6P6L5;D3YU50;A0A571BEN1		Mybpc1	multicellular organismal process;muscle contraction;muscle system process;system process	structural constituent of cytoskeleton;structural molecule activity	cell part;cytoskeleton;intracellular non-membrane-bounded organelle;intracellular organelle;intracellular part;non-membrane-bounded organelle;organelle		Completeproteome;Proteomicsidentification;Referenceproteome;Repeat		REACT_324616	FN3;IG_LIKE	56	56	23	57.7	57.7	26.7	126.2	0	323.31	722410000000	543	2.21722
27	11.8489	23.3455	+	P13542;Q8BGE8	P13542	Myosin-8	Myh8	actin filament-based movement;actin filament-based process;actin-mediated cell contraction;actin-myosin filament sliding;cellular component movement;cellular process;metabolic process;multicellular organismal process;muscle contraction;muscle filament sliding;muscle system process;skeletal muscle contraction;striated muscle contraction;system process	adenyl nucleotide binding;adenyl ribonucleotide binding;ATP binding;ATPase activity;binding;catalytic activity;hydrolase activity;hydrolase activity, acting on acid anhydrides;hydrolase activity, acting on acid anhydrides, in phosphorus-containing anhydrides;microfilament motor activity;motor activity;nucleoside-triphosphatase activity;nucleotide binding;purine nucleotide binding;purine ribonucle…	cell part;contractile fiber;cytoplasm;cytoplasmic part;cytoskeletal part;intracellular non-membrane-bounded organelle;intracellular organelle;intracellular organelle part;intracellular part;macromolecular complex;myofibril;myosin complex;myosin filament;non-membrane-bounded organelle;organelle;organelle part;protein complex	Tight junction;Viral myocarditis	Actin-binding;ATP-binding;Coiledcoil;Completeproteome;Cytoplasm;Methylation;Motorprotein;Muscleprotein;Myosin;Nucleotide-binding;Proteomicsidentification;Referenceproteome;Thickfilament		REACT_324616	IQ;MYOSIN_MOTOR	98	3	3	41.5	1.1	1.1	222.7	0	30.673	706130000000	67	1	+
28	11.8124	21.4639		P04247;A0A2R8VK58;A0A2R8W6F8	P04247;A0A2R8VK58;A0A2R8W6F8	Myoglobin	Mb	anatomical structure development;brown fat cell differentiation;cell differentiation;cellular developmental process;cellular process;developmental process;enucleate erythrocyte differentiation;erythrocyte differentiation;fat cell differentiation;heart development;multicellular organismal process;muscle contraction;muscle system process;myeloid cell differentiation;organ development;response to ch…	binding;cation binding;heme binding;ion binding;iron ion binding;metal ion binding;oxygen binding;oxygen transporter activity;substrate-specific transporter activity;tetrapyrrole binding;transition metal ion binding;transporter activity	extracellular membrane-bounded organelle;extracellular organelle;extracellular region part;extracellular vesicular exosome;membrane-bounded organelle;membrane-bounded vesicle;organelle;vesicle		Completeproteome;Directproteinsequencing;Heme;Iron;Metal-binding;Muscleprotein;Oxygentransport;Referenceproteome;Transport			GLOBIN	12	12	12	71.4	71.4	71.4	17.069	0	249.29	649220000000	284	2.49234	+
29	11.7986	20.7928	+	Q921I1;D3YYR8;F7BAE9;F7CJN9;E9Q2Q7;E9Q939;CON__Q29443;CON__Q0IIK2;CON__Q2HJF0	Q921I1	Serotransferrin	Tf	actin cytoskeleton organization;actin filament organization;actin filament-based process;activation of JUN kinase activity;activation of MAPK activity;biological regulation;cation homeostasis;cation transport;cell differentiation;cellular cation homeostasis;cellular chemical homeostasis;cellular component organization;cellular component organization at cellular level;cellular component organizati…	binding;cation binding;cation transmembrane transporter activity;ferric iron binding;ferric iron transmembrane transporter activity;inorganic cation transmembrane transporter activity;ion binding;ion transmembrane transporter activity;iron ion binding;iron ion transmembrane transporter activity;metal ion binding;metal ion transmembrane transporter activity;substrate-specific transmembrane transpo…	apical plasma membrane;basal part of cell;basal plasma membrane;blood microparticle;cell part;cell surface;coated pit;cytoplasmic membrane-bounded vesicle;cytoplasmic part;cytoplasmic vesicle;cytoplasmic vesicle part;early endosome;endocytic vesicle;endosome;extracellular membrane-bounded organelle;extracellular organelle;extracellular region part;extracellular space;extracellular vesicular exoso…	Mineral absorption	Completeproteome;Directproteinsequencing;Disulfidebond;Glycoprotein;Iontransport;Iron;Irontransport;Metal-binding;Methylation;Proteomicsidentification;Referenceproteome;Repeat;Secreted;Signal;Transport		REACT_290403;REACT_292451;REACT_307071	TRANSFERRIN_LIKE_1;TRANSFERRIN_LIKE_2;TRANSFERRIN_LIKE_3;TRANSFERRIN_LIKE_4	37	37	36	56.1	56.1	54.9	76.723	0	323.31	628920000000	373	#N/A
30	11.7946	20.6001		C0HKE7;C0HKE5;Q8CGP5;Q8BFU2;Q8CGP6;Q6GSS7;C0HKE9;C0HKE8;C0HKE1;C0HKE6;C0HKE3;C0HKE2;C0HKE4;Q8CGP7;A0A0N4SV66;Q8CGP4;Q8R1M2;Q64523;G3UWL7	C0HKE7;C0HKE5;Q8CGP5;Q8BFU2;Q8CGP6;Q6GSS7;C0HKE9;C0HKE8;C0HKE1;C0HKE6;C0HKE3;C0HKE2;C0HKE4;Q8CGP7;A0A0N4SV66;Q8CGP4;Q8R1M2;Q64523	Histone H2A type 1-F;Histone H2A type 3;Histone H2A type 1-H;Histone H2A type 2-A;Histone H2A type 1-K;Histone H2A;Histone H2A.J;Histone H2A type 2-C	Hist1h2af;Hist3h2a;Hist1h2ah;Hist2h2aa1;Hist1h2ak;Hist1h2aa;H2afj;Hist2h2ac	biological regulation;cellular component assembly;cellular component assembly at cellular level;cellular component disassembly;cellular component disassembly at cellular level;cellular component organization;cellular component organization at cellular level;cellular component organization or biogenesis;cellular component organization or biogenesis at cellular level;cellular macromolecular complex…	binding;chromatin binding;chromatin DNA binding;core promoter binding;core promoter proximal region DNA binding;core promoter proximal region sequence-specific DNA binding;core promoter sequence-specific DNA binding;DNA binding;enhancer binding;enhancer sequence-specific DNA binding;nucleic acid binding;nucleosomal DNA binding;nucleosome binding;regulatory region DNA binding;regulatory region nuc…	cell part;chromatin;chromosomal part;euchromatin;extracellular membrane-bounded organelle;extracellular organelle;extracellular region part;extracellular vesicular exosome;heterochromatin;intracellular membrane-bounded organelle;intracellular organelle;intracellular organelle part;intracellular part;macromolecular complex;membrane-bounded organelle;membrane-bounded vesicle;nuclear chromatin;nucle…	Systemic lupus erythematosus	3D-structure;Acetylation;Chromosome;Citrullination;Completeproteome;DNA-binding;Isopeptidebond;Methylation;Nucleosomecore;Nucleus;Phosphoprotein;Proteomicsidentification;Referenceproteome;Ublconjugation		REACT_264471;REACT_27235;REACT_287050;REACT_291621;REACT_319868;REACT_326896;REACT_334621;REACT_351456;REACT_75800	HISTONE_H2A	6	6	2	37.7	37.7	20	14.135	0	43.847	623090000000	91	#N/A
31	11.7913	20.4476	+	Q60932-2;Q60932;F2Z471	Q60932-2;Q60932;F2Z471	Voltage-dependent anion-selective channel protein 1	Vdac1	apoptosis;behavior;behavioral defense response;behavioral fear response;cell communication;cell death;cell differentiation;cell-cell signaling;cellular developmental process;cellular process;cognition;death;defense response;developmental process;epithelial cell differentiation;fear response;learning;learning or memory;multicellular organismal process;multicellular organismal response to stress;ne…	anion channel activity;anion transmembrane transporter activity;binding;channel activity;enzyme binding;gated channel activity;ion channel activity;ion transmembrane transporter activity;kinase binding;nucleotide binding;passive transmembrane transporter activity;porin activity;protein binding;protein kinase binding;substrate-specific channel activity;substrate-specific transmembrane transporter …	cell part;cytoplasmic part;extracellular membrane-bounded organelle;extracellular organelle;extracellular region part;extracellular vesicular exosome;integral to membrane;intracellular membrane-bounded organelle;intracellular non-membrane-bounded organelle;intracellular organelle;intracellular organelle part;intracellular part;intrinsic to membrane;macromolecular complex;membrane;membrane part;me…	Calcium signaling pathway;Huntington's disease;Parkinson's disease	3D-structure;Acetylation;Alternativesplicing;Apoptosis;Cellmembrane;Completeproteome;Directproteinsequencing;Iontransport;Isopeptidebond;Membrane;Mitochondrion;Mitochondrionoutermembrane;NAD;Nucleotide-binding;Phosphoprotein;Porin;Proteomicsidentification;Referenceproteome;Transmembrane;Transmembranebetastrand;Transport;Ublconjugation		REACT_292308	EUKARYOTIC_PORIN	22	22	22	79.2	79.2	79.2	30.755	0	323.31	618480000000	302	1.82347
32	11.7882	20.3015	+	Q9WUB3;E9PUM3	Q9WUB3;E9PUM3	Glycogen phosphorylase, muscle form;Alpha-1,4 glucan phosphorylase	Pygm	carbohydrate catabolic process;carbohydrate metabolic process;catabolic process;cellular carbohydrate catabolic process;cellular carbohydrate metabolic process;cellular glucan metabolic process;cellular macromolecule metabolic process;cellular metabolic process;cellular polysaccharide catabolic process;cellular polysaccharide metabolic process;cellular process;energy derivation by oxidation of or…	binding;catalytic activity;cofactor binding;glycogen phosphorylase activity;nucleotide binding;phosphorylase activity;pyridoxal phosphate binding;transferase activity;transferase activity, transferring glycosyl groups;transferase activity, transferring hexosyl groups;vitamin B6 binding;vitamin binding	cell part;contractile fiber part;cytoplasm;cytoplasmic part;extracellular membrane-bounded organelle;extracellular organelle;extracellular region part;extracellular vesicular exosome;intracellular part;membrane-bounded organelle;membrane-bounded vesicle;organelle;organelle part;vesicle;Z disc	Insulin signaling pathway;Starch and sucrose metabolism	Acetylation;Allostericenzyme;Carbohydratemetabolism;Completeproteome;Glycogenmetabolism;Glycosyltransferase;Nucleotide-binding;Phosphoprotein;Proteomicsidentification;Pyridoxalphosphate;Referenceproteome;Transferase		REACT_292811	PHOSPHORYLASE	48	48	37	59.3	59.3	47.3	97.285	0	323.31	614060000000	435	2.23704	+
33	11.7755	19.7153		P20152;A0A0A6YWC8;A2AKJ2;P03995-2;P03995	P20152;A0A0A6YWC8	Vimentin	Vim	anatomical structure development;anatomical structure morphogenesis;astrocyte development;astrocyte differentiation;Bergmann glial cell differentiation;biological regulation;cell development;cell differentiation;cell part morphogenesis;cell projection morphogenesis;cell projection organization;cellular component morphogenesis;cellular component organization;cellular component organization at cell…	binding;double-stranded RNA binding;glycoprotein binding;identical protein binding;integrin binding;nucleic acid binding;protein binding;protein complex binding;protein C-terminus binding;receptor binding;RNA binding;scaffold protein binding;structural constituent of cytoskeleton;structural constituent of eye lens;structural molecule activity	adherens junction;anchoring junction;cell body;cell junction;cell leading edge;cell part;cell projection;cell-substrate adherens junction;cell-substrate junction;cytoplasm;cytoplasmic part;cytoskeletal part;cytoskeleton;cytosol;extracellular membrane-bounded organelle;extracellular organelle;extracellular region part;extracellular vesicular exosome;focal adhesion;intermediate filament;intermediat…		Acetylation;Alternativesplicing;Citrullination;Coiledcoil;Completeproteome;Cytoplasm;Directproteinsequencing;Glycoprotein;Intermediatefilament;Phosphoprotein;Proteomicsidentification;Referenceproteome;S-nitrosylation		REACT_291081;REACT_324616;REACT_345486	IF	32	31	24	66.3	64.8	52.8	53.687	0	323.31	596330000000	324	1.87274
34	11.7722	19.5669		Q99M73	Q99M73	Keratin, type II cuticular Hb4	Krt84	biological regulation;regulation of biological process;regulation of cell differentiation;regulation of cellular process;regulation of developmental process;regulation of epidermal cell differentiation;regulation of epidermis development;regulation of epithelial cell differentiation;regulation of keratinocyte differentiation;regulation of multicellular organismal development;regulation of multice…	structural constituent of epidermis;structural molecule activity	cell part;cytoskeletal part;cytoskeleton;extracellular membrane-bounded organelle;extracellular organelle;extracellular region part;extracellular vesicular exosome;intermediate filament;intermediate filament cytoskeleton;intracellular non-membrane-bounded organelle;intracellular organelle;intracellular organelle part;intracellular part;keratin filament;macromolecular complex;membrane-bounded orga…		Coiledcoil;Completeproteome;Intermediatefilament;Keratin;Referenceproteome			IF	32	29	24	58.4	54.6	48.1	64.982	0	323.31	591840000000	237	1.9345	+
35	11.6998	16.5616		P05202	P05202	Aspartate aminotransferase, mitochondrial	Got2	2-oxoglutarate metabolic process;amine biosynthetic process;amine catabolic process;amine metabolic process;aspartate biosynthetic process;aspartate catabolic process;aspartate family amino acid biosynthetic process;aspartate family amino acid catabolic process;aspartate family amino acid metabolic process;aspartate metabolic process;biosynthetic process;carboxylic acid biosynthetic process;carbo…	binding;catalytic activity;cofactor binding;kynurenine-oxoglutarate transaminase activity;L-aspartate:2-oxoglutarate aminotransferase activity;L-phenylalanine aminotransferase activity;L-phenylalanine:2-oxoglutarate aminotransferase activity;pyridoxal phosphate binding;transaminase activity;transferase activity;transferase activity, transferring nitrogenous groups;vitamin B6 binding;vitamin bindi…	cell part;cytoplasmic part;extracellular membrane-bounded organelle;extracellular organelle;extracellular region part;extracellular vesicular exosome;intracellular membrane-bounded organelle;intracellular organelle;intracellular organelle lumen;intracellular organelle part;intracellular part;membrane;membrane-bounded organelle;membrane-bounded vesicle;membrane-enclosed lumen;mitochondrial inner m…	Alanine, aspartate and glutamate metabolism;Arginine and proline metabolism;Cysteine and methionine metabolism;Fat digestion and absorption;Phenylalanine metabolism;Phenylalanine, tyrosine and tryptophan biosynthesis;Tyrosine metabolism	3D-structure;Acetylation;Aminotransferase;Cellmembrane;Completeproteome;Directproteinsequencing;Lipidtransport;Membrane;Mitochondrion;Nitration;Phosphoprotein;Pyridoxalphosphate;Referenceproteome;Transferase;Transitpeptide;Transport		REACT_308431;REACT_309077	AA_TRANSFER_CLASS_1	30	30	30	70.9	70.9	70.9	47.411	0	323.31	500940000000	324	1.73159
36	11.6747	15.6313		Q8CBB6;Q8CGP2;Q8CGP1;Q64475;P10853;Q8CGP2-2;P70696	Q8CBB6;Q8CGP2;Q8CGP1;Q64475;P10853;Q8CGP2-2;P70696	Histone H2B;Histone H2B type 1-P;Histone H2B type 1-K;Histone H2B type 1-B;Histone H2B type 1-F/J/L;Histone H2B type 1-A	Hist1h2br;Hist1h2bp;Hist1h2bk;Hist1h2bb;Hist1h2bf;Hist1h2ba	antibacterial humoral response;antimicrobial humoral response;ATP-dependent chromatin remodeling;biological regulation;cell migration;cell motility;cellular component assembly;cellular component assembly at cellular level;cellular component disassembly;cellular component disassembly at cellular level;cellular component movement;cellular component organization;cellular component organization at ce…	binding;DNA binding;nucleic acid binding	cell part;chromosomal part;extracellular region part;extracellular space;extrinsic to membrane;extrinsic to plasma membrane;intracellular membrane-bounded organelle;intracellular organelle;intracellular organelle part;intracellular part;macromolecular complex;membrane part;membrane-bounded organelle;nuclear chromosome part;nuclear nucleosome;nuclear part;nucleoplasm;nucleosome;nucleus;organelle;o…	Systemic lupus erythematosus	Acetylation;Alternativesplicing;Chromosome;Completeproteome;DNA-binding;Glycoprotein;Isopeptidebond;Methylation;Nucleosomecore;Nucleus;Phosphoprotein;Referenceproteome;Ublconjugation	PU.1-associated protein complex	REACT_264471;REACT_27235;REACT_287050;REACT_291621;REACT_326896;REACT_351456;REACT_75800	HISTONE_H2B	11	11	0	52.2	52.2	0	14.888	0	117.3	472800000000	133	#N/A
37	11.6378	14.3584		P62897;P00015	P62897	Cytochrome c, somatic	Cycs	apoptosis;biological regulation;cell death;cellular metabolic process;cellular process;death;electron transport chain;generation of precursor metabolites and energy;glial cell apoptosis;hydrogen peroxide metabolic process;metabolic process;mitochondrial electron transport, cytochrome c to oxygen;mitochondrial electron transport, ubiquinol to cytochrome c;negative regulation of biological process;…	binding;cation binding;electron carrier activity;heme binding;ion binding;iron ion binding;metal ion binding;tetrapyrrole binding;transition metal ion binding	cell part;cytoplasmic part;cytosol;intracellular membrane-bounded organelle;intracellular organelle;intracellular organelle part;intracellular part;membrane part;membrane-bounded organelle;membrane-enclosed lumen;mitochondrial intermembrane space;mitochondrial part;mitochondrion;myelin sheath;organelle;organelle envelope lumen;organelle part;respiratory chain	Alzheimer's disease;Amyotrophic lateral sclerosis (ALS);Apoptosis;Colorectal cancer;Huntington's disease;ko05152;p53 signaling pathway;Parkinson's disease;Pathways in cancer;Small cell lung cancer;Toxoplasmosis;Viral myocarditis	3D-structure;Acetylation;Apoptosis;Completeproteome;Directproteinsequencing;Electrontransport;Heme;Iron;Metal-binding;Mitochondrion;Phosphoprotein;Referenceproteome;Respiratorychain;Transport		REACT_272089;REACT_278797;REACT_303916;REACT_308972;REACT_311055;REACT_328033;REACT_360191	CYTC	7	7	5	56.2	56.2	39	11.605	0	56.258	434300000000	100	1.6149
38	11.6244	13.9234		Q9CZU6	Q9CZU6	Citrate synthase, mitochondrial	Cs	acetyl-CoA catabolic process;acetyl-CoA metabolic process;carbohydrate metabolic process;catabolic process;cellular carbohydrate metabolic process;cellular catabolic process;cellular metabolic process;cellular process;coenzyme catabolic process;coenzyme metabolic process;cofactor catabolic process;cofactor metabolic process;metabolic process;primary metabolic process;tricarboxylic acid cycle	catalytic activity;citrate (Si)-synthase activity;transferase activity;transferase activity, transferring acyl groups;transferase activity, transferring acyl groups, acyl groups converted into alkyl on transfer	cell part;cytoplasmic part;extracellular membrane-bounded organelle;extracellular organelle;extracellular region part;extracellular vesicular exosome;intracellular membrane-bounded organelle;intracellular organelle;intracellular organelle lumen;intracellular organelle part;intracellular part;membrane-bounded organelle;membrane-bounded vesicle;membrane-enclosed lumen;mitochondrial matrix;mitochond…	Citrate cycle (TCA cycle);Glyoxylate and dicarboxylate metabolism	Acetylation;Completeproteome;Directproteinsequencing;Methylation;Mitochondrion;Referenceproteome;Transferase;Transitpeptide;Tricarboxylicacidcycle		REACT_333358	CITRATE_SYNTHASE	16	16	7	41.4	41.4	20.9	51.736	0	221.25	421140000000	147	1.68305
39	11.6194	13.7647	+	Q61781	Q61781	Keratin, type I cytoskeletal 14	Krt14	aging;cell differentiation;cellular component assembly;cellular component assembly at cellular level;cellular component organization;cellular component organization at cellular level;cellular component organization or biogenesis;cellular component organization or biogenesis at cellular level;cellular developmental process;cellular process;cytoskeleton organization;developmental process;epithelial…	structural molecule activity	cell part;cell periphery;cytoplasm;cytoskeletal part;extracellular membrane-bounded organelle;extracellular organelle;extracellular region part;extracellular vesicular exosome;intermediate filament;intracellular;intracellular membrane-bounded organelle;intracellular organelle;intracellular organelle part;intracellular part;keratin filament;macromolecular complex;membrane-bounded organelle;membran…		Coiledcoil;Completeproteome;Cytoplasm;Directproteinsequencing;Disulfidebond;Intermediatefilament;Keratin;Nucleus;Phosphoprotein;Referenceproteome		REACT_346453	IF	38	35	11	71.5	69.2	28.9	52.866	0	323.31	416340000000	278	2.5605	+
40	11.6189	13.7485		Q7TQ48-1;Q7TQ48	Q7TQ48-1;Q7TQ48	Sarcalumenin	Srl		binding;GTP binding;guanyl nucleotide binding;guanyl ribonucleotide binding;nucleotide binding;purine nucleotide binding;purine ribonucleoside triphosphate binding;purine ribonucleotide binding;ribonucleotide binding	cell part;cytoplasmic part;endoplasmic reticulum lumen;endoplasmic reticulum part;intracellular organelle lumen;intracellular organelle part;intracellular part;membrane-enclosed lumen;organelle lumen;organelle part;sarcoplasmic reticulum lumen		Alternativesplicing;Calcium;Completeproteome;Glycoprotein;Referenceproteome;Sarcoplasmicreticulum;Signal			G_DYNAMIN_2	39	39	39	45.9	45.9	45.9	99.183	0	323.31	415850000000	454	1.68395	+
41	11.6105	13.483		Q9DCW4;A0A0U1RNP5;A0A0N4SVE0;A0A0U1RNR3;A0A0N4SWE9;A0A0U1RNK9;A0A0U1RQB4	Q9DCW4;A0A0U1RNP5;A0A0N4SVE0;A0A0U1RNR3;A0A0N4SWE9	Electron transfer flavoprotein subunit beta	Etfb	metabolic process;oxidation-reduction process	electron carrier activity	cell part;cytoplasmic part;electron transfer flavoprotein complex;extracellular membrane-bounded organelle;extracellular organelle;extracellular region part;extracellular vesicular exosome;intracellular membrane-bounded organelle;intracellular organelle;intracellular organelle part;intracellular part;macromolecular complex;membrane-bounded organelle;membrane-bounded vesicle;mitochondrial electron…		Acetylation;Completeproteome;Directproteinsequencing;Electrontransport;FAD;Flavoprotein;Methylation;Mitochondrion;Phosphoprotein;Referenceproteome;Transport		REACT_278797	ETF_BETA	13	13	13	55.7	55.7	55.7	27.623	0	188.91	407820000000	111	1.67852
42	11.6063	13.3557	+	P62631	P62631	Elongation factor 1-alpha 2	Eef1a2	biological regulation;biosynthetic process;cellular biosynthetic process;cellular macromolecule biosynthetic process;cellular macromolecule metabolic process;cellular metabolic process;cellular process;macromolecule biosynthetic process;macromolecule metabolic process;metabolic process;positive regulation of apoptosis;positive regulation of biological process;positive regulation of catalytic acti…	binding;catalytic activity;enzyme binding;GTP binding;GTPase activity;guanyl nucleotide binding;guanyl ribonucleotide binding;hydrolase activity;hydrolase activity, acting on acid anhydrides;hydrolase activity, acting on acid anhydrides, in phosphorus-containing anhydrides;kinase binding;nucleic acid binding;nucleoside-triphosphatase activity;nucleotide binding;protein binding;protein kinase bind…	cell body;cell part;cytoplasm;cytoplasmic part;eukaryotic translation elongation factor 1 complex;intracellular membrane-bounded organelle;intracellular organelle;intracellular part;macromolecular complex;membrane-bounded organelle;myelin sheath;neuronal cell body;nucleus;organelle;protein complex	RNA transport	Acetylation;Completeproteome;Directproteinsequencing;Elongationfactor;GTP-binding;Methylation;Nucleotide-binding;Nucleus;Phosphoprotein;Proteinbiosynthesis;Referenceproteome			G_TR_1;G_TR_2	23	23	14	54.9	54.9	34.3	50.454	0	220.65	403970000000	187	1.3784
43	11.6001	13.1653		A0A0R4J083;P51174	A0A0R4J083;P51174	Long-chain specific acyl-CoA dehydrogenase, mitochondrial	Acadl	amine catabolic process;amine metabolic process;betaine catabolic process;betaine metabolic process;biological regulation;carboxylic acid catabolic process;carboxylic acid metabolic process;carnitine catabolic process;carnitine metabolic process;carnitine metabolic process, CoA-linked;catabolic process;cellular amine metabolic process;cellular amino acid catabolic process;cellular amino acid meta…	acyl-CoA dehydrogenase activity;acyl-CoA oxidase activity;binding;carboxylic acid binding;catalytic activity;coenzyme binding;cofactor binding;fatty acid binding;fatty-acyl-CoA binding;flavin adenine dinucleotide binding;lipid binding;long-chain-acyl-CoA dehydrogenase activity;monocarboxylic acid binding;oxidoreductase activity;oxidoreductase activity, acting on the CH-CH group of donors;oxidored…	cell part;cytoplasm;cytoplasmic part;intracellular membrane-bounded organelle;intracellular organelle;intracellular organelle lumen;intracellular organelle part;intracellular part;membrane;membrane-bounded organelle;membrane-enclosed lumen;mitochondrial matrix;mitochondrial membrane;mitochondrial part;mitochondrion;organelle;organelle lumen;organelle membrane;organelle part	Fatty acid metabolism;PPAR signaling pathway	Acetylation;Completeproteome;FAD;Fattyacidmetabolism;Flavoprotein;Lipidmetabolism;Mitochondrion;Oxidoreductase;Referenceproteome;Transitpeptide		REACT_300639;REACT_333592	ACYL_COA_DH_1;ACYL_COA_DH_2	16	16	16	40.9	40.9	40.9	47.896	0	323.31	398210000000	234	0.568202
44	11.5965	13.0572		Q91Z83	Q91Z83	Myosin-7	Myh7	actin filament-based movement;actin filament-based process;actin-mediated cell contraction;actin-myosin filament sliding;adult heart development;anatomical structure development;anatomical structure morphogenesis;biological regulation;cardiac muscle tissue morphogenesis;cellular component movement;cellular process;developmental process;heart development;metabolic process;multicellular organismal …	actin-dependent ATPase activity;adenyl nucleotide binding;adenyl ribonucleotide binding;ATP binding;ATPase activity;ATPase activity, coupled;binding;catalytic activity;hydrolase activity;hydrolase activity, acting on acid anhydrides;hydrolase activity, acting on acid anhydrides, in phosphorus-containing anhydrides;microfilament motor activity;motor activity;nucleoside-triphosphatase activity;nucl…	actin filament bundle;actomyosin;adherens junction;anchoring junction;cell junction;cell part;cell-substrate adherens junction;cell-substrate junction;contractile fiber;contractile fiber part;cytoplasm;cytoplasmic part;cytoskeletal part;focal adhesion;intracellular non-membrane-bounded organelle;intracellular organelle;intracellular organelle part;intracellular part;macromolecular complex;myofibr…	Tight junction;Viral myocarditis	Actin-binding;ATP-binding;Calmodulin-binding;Coiledcoil;Completeproteome;Cytoplasm;Isopeptidebond;Methylation;Motorprotein;Muscleprotein;Myosin;Nucleotide-binding;Referenceproteome;Thickfilament;Ublconjugation			IQ;MYOSIN_MOTOR	44	2	1	17.2	1.2	0.6	222.88	0	69.319	394940000000	47	2.03981
45	11.5931	12.953	+	E9PWQ3;D3YWD1;A0A087WQN9	E9PWQ3;D3YWD1		Col6a3		endopeptidase inhibitor activity;endopeptidase regulator activity;enzyme inhibitor activity;enzyme regulator activity;peptidase inhibitor activity;peptidase regulator activity;serine-type endopeptidase inhibitor activity	cell part;collagen;extracellular matrix;extracellular matrix part;extracellular membrane-bounded organelle;extracellular organelle;extracellular region part;extracellular space;extracellular vesicular exosome;membrane;membrane-bounded organelle;membrane-bounded vesicle;organelle;plasma membrane;proteinaceous extracellular matrix;sarcolemma;vesicle		3D-structure;Completeproteome;Proteomicsidentification;Referenceproteome		REACT_280178;REACT_285754;REACT_313067;REACT_318656;REACT_319054;REACT_319261;REACT_354321	BPTI_KUNITZ_1;BPTI_KUNITZ_2;FN3;VWFA	87	87	4	30.6	30.6	1.3	353.93	0	323.31	391790000000	479	1.35218
46	11.5847	12.7064		P52480-2	P52480-2	Pyruvate kinase PKM	Pkm	alcohol catabolic process;alcohol metabolic process;carbohydrate catabolic process;carbohydrate metabolic process;catabolic process;cell death;cellular carbohydrate catabolic process;cellular carbohydrate metabolic process;cellular metabolic process;cellular process;death;generation of precursor metabolites and energy;glucose catabolic process;glucose metabolic process;glycolysis;hexose catabolic…	adenyl nucleotide binding;adenyl ribonucleotide binding;alkali metal ion binding;antigen binding;ATP binding;binding;catalytic activity;cation binding;ion binding;kinase activity;magnesium ion binding;metal ion binding;MHC class II protein complex binding;MHC protein complex binding;nucleotide binding;phosphotransferase activity, alcohol group as acceptor;potassium ion binding;purine nucleotide b…	cell part;cell projection;cilium;cytoplasm;cytoplasmic part;extracellular matrix;extracellular membrane-bounded organelle;extracellular organelle;extracellular region part;extracellular vesicular exosome;intracellular membrane-bounded organelle;intracellular organelle;intracellular part;membrane;membrane-bounded organelle;membrane-bounded vesicle;mitochondrion;myelin sheath;nucleus;organelle;plas…	Carbon fixation in photosynthetic organisms;Glycolysis / Gluconeogenesis;Purine metabolism;Pyruvate metabolism;Type II diabetes mellitus	Acetylation;Allostericenzyme;Alternativesplicing;ATP-binding;Completeproteome;Cytoplasm;Directproteinsequencing;Glycolysis;Hydroxylation;Kinase;Magnesium;Metal-binding;Nucleotide-binding;Nucleus;Phosphoprotein;Potassium;Pyruvate;Referenceproteome;Transferase;Ublconjugation		REACT_314687	PYRUVATE_KINASE	36	36	4	75.9	75.9	10	57.984	0	323.31	384330000000	415	2.05843
47	11.5785	12.5259		Q9DB77;A0A140LI98	Q9DB77	Cytochrome b-c1 complex subunit 2, mitochondrial	Uqcrc2	metabolic process;oxidation-reduction process	binding;catalytic activity;cation binding;endopeptidase activity;hydrolase activity;ion binding;metal ion binding;metalloendopeptidase activity;metallopeptidase activity;peptidase activity;peptidase activity, acting on L-amino acid peptides	cell part;cytoplasmic part;extracellular membrane-bounded organelle;extracellular organelle;extracellular region part;extracellular vesicular exosome;intracellular membrane-bounded organelle;intracellular organelle;intracellular organelle part;intracellular part;macromolecular complex;membrane;membrane part;membrane-bounded organelle;membrane-bounded vesicle;mitochondrial inner membrane;mitochond…	Alzheimer's disease;Cardiac muscle contraction;Huntington's disease;Oxidative phosphorylation;Parkinson's disease	Acetylation;Completeproteome;Directproteinsequencing;Electrontransport;Membrane;Mitochondrion;Mitochondrioninnermembrane;Referenceproteome;Respiratorychain;Transitpeptide;Transport	Cytochrome bc1-complex (EC 1.10.2.2), mitochondrial	REACT_278797	INSULINASE	20	20	20	49.9	49.9	49.9	48.234	0	323.31	378870000000	196	1.8451
48	11.5745	12.4118		Q8BMS1	Q8BMS1	Trifunctional enzyme subunit alpha, mitochondrial;Long-chain enoyl-CoA hydratase;Long chain 3-hydroxyacyl-CoA dehydrogenase	Hadha	carboxylic acid catabolic process;carboxylic acid metabolic process;catabolic process;cellular catabolic process;cellular ketone metabolic process;cellular lipid catabolic process;cellular lipid metabolic process;cellular metabolic process;cellular process;fatty acid beta-oxidation;fatty acid catabolic process;fatty acid metabolic process;fatty acid oxidation;lipid catabolic process;lipid metabol…	acetyl-CoA C-acyltransferase activity;binding;C-acyltransferase activity;carbon-oxygen lyase activity;carboxylic acid binding;catalytic activity;coenzyme binding;cofactor binding;enoyl-CoA hydratase activity;fatty acid binding;fatty-acyl-CoA binding;hydro-lyase activity;lipid binding;long-chain-3-hydroxyacyl-CoA dehydrogenase activity;long-chain-enoyl-CoA hydratase activity;lyase activity;monocar…	cell part;cytoplasmic part;fatty acid beta-oxidation multienzyme complex;intracellular membrane-bounded organelle;intracellular non-membrane-bounded organelle;intracellular organelle;intracellular organelle part;intracellular part;macromolecular complex;membrane;membrane-bounded organelle;mitochondrial inner membrane;mitochondrial membrane;mitochondrial nucleoid;mitochondrial part;mitochondrion;n…	Aminobenzoate degradation;Benzoate degradation;beta-Alanine metabolism;Biosynthesis of unsaturated fatty acids;Butanoate metabolism;Caprolactam degradation;Fatty acid elongation in mitochondria;Fatty acid metabolism;Lysine degradation;Propanoate metabolism;Tryptophan metabolism;Valine, leucine and isoleucine degradation	Acetylation;Completeproteome;Fattyacidmetabolism;Lipidmetabolism;Lyase;Mitochondrion;Multifunctionalenzyme;NAD;Oxidoreductase;Phosphoprotein;Referenceproteome;Transitpeptide		REACT_279425;REACT_300639;REACT_309590;REACT_323162;REACT_333592;REACT_335329;REACT_339256	3HCDH;ENOYL_COA_HYDRATASE	36	36	36	57.4	57.4	57.4	82.669	0	323.31	375420000000	328	1.61595
49	11.574	12.3969		P31001	P31001	Desmin	Des	anatomical structure development;developmental process;muscle organ development;muscle structure development;organ development	binding;cytoskeletal protein binding;identical protein binding;protein binding;structural constituent of cytoskeleton;structural molecule activity	adherens junction;anchoring junction;cell junction;cell part;cell-cell adherens junction;cell-cell junction;contractile fiber;contractile fiber part;cytoplasm;cytoplasmic part;cytoskeletal part;cytoskeleton;extracellular membrane-bounded organelle;extracellular organelle;extracellular region part;extracellular vesicular exosome;fascia adherens;intermediate filament;intracellular;intracellular non…	Arrhythmogenic right ventricular cardiomyopathy (ARVC);Dilated cardiomyopathy;Hypertrophic cardiomyopathy (HCM)	ADP-ribosylation;Cellmembrane;Coiledcoil;Completeproteome;Cytoplasm;Intermediatefilament;Membrane;Muscleprotein;Phosphoprotein;Referenceproteome		REACT_324616	IF	28	23	23	63.1	57.4	57.4	53.497	0	323.31	374970000000	294	2.20737
50	11.5688	12.2491		P05201;F7ALS6	P05201	Aspartate aminotransferase, cytoplasmic	Got1	2-oxoglutarate metabolic process;alcohol biosynthetic process;alcohol metabolic process;alditol biosynthetic process;alditol metabolic process;amine biosynthetic process;amine catabolic process;amine metabolic process;aspartate biosynthetic process;aspartate catabolic process;aspartate family amino acid biosynthetic process;aspartate family amino acid catabolic process;aspartate family amino acid…	binding;carbon-carbon lyase activity;carboxylic acid binding;carboxy-lyase activity;catalytic activity;cofactor binding;L-aspartate:2-oxoglutarate aminotransferase activity;L-cysteine:2-oxoglutarate aminotransferase activity;L-phenylalanine aminotransferase activity;L-phenylalanine:2-oxoglutarate aminotransferase activity;lyase activity;phosphatidylserine decarboxylase activity;pyridoxal phosphat…	axon part;axon terminus;cell part;cell projection part;cytoplasm;cytoplasmic part;cytosol;extracellular membrane-bounded organelle;extracellular organelle;extracellular region part;extracellular vesicular exosome;intracellular membrane-bounded organelle;intracellular organelle;intracellular part;lysosome;lytic vacuole;membrane-bounded organelle;membrane-bounded vesicle;neuron projection terminus;…	Alanine, aspartate and glutamate metabolism;Arginine and proline metabolism;Cysteine and methionine metabolism;Phenylalanine metabolism;Phenylalanine, tyrosine and tryptophan biosynthesis;Tyrosine metabolism	Amino-acidbiosynthesis;Aminotransferase;Completeproteome;Cytoplasm;Directproteinsequencing;Proteomicsidentification;Pyridoxalphosphate;Referenceproteome;Transferase		REACT_308431;REACT_309077;REACT_310863	AA_TRANSFER_CLASS_1	27	27	27	75.5	75.5	75.5	46.247	0	323.31	370500000000	193	1.49554
51	11.5617	12.0521		G3X9V8;Q6UKZ0	G3X9V8		Serpinb3a	autocrine signaling;biological regulation;cell communication;cell-cell signaling;cellular process;entry into cell of other organism involved in symbiotic interaction;entry into host;entry into host cell;entry into other organism involved in symbiotic interaction;entry of virus into host cell;interaction with host;interspecies interaction between organisms;locomotion;movement in environment of oth…	binding;cysteine-type endopeptidase inhibitor activity;endopeptidase inhibitor activity;endopeptidase regulator activity;enzyme binding;enzyme inhibitor activity;enzyme regulator activity;peptidase inhibitor activity;peptidase regulator activity;protease binding;protein binding;receptor activity;serine-type endopeptidase inhibitor activity;viral receptor activity	cell part;cytoplasm;cytoplasmic part;cytoplasmic vesicle;extracellular membrane-bounded organelle;extracellular organelle;extracellular region part;extracellular space;extracellular vesicular exosome;intracellular;intracellular membrane-bounded organelle;intracellular organelle;intracellular part;membrane-bounded organelle;membrane-bounded vesicle;nucleus;organelle;vesicle	Amoebiasis	Completeproteome;Proteomicsidentification;Referenceproteome			SERPIN	22	22	20	65.9	65.9	59.4	44.452	0	323.31	364540000000	307	#N/A
52	11.5592	11.9817		P17751-2;P17751;H7BXC3	P17751-2;P17751;H7BXC3	Triosephosphate isomerase	Tpi1	alcohol biosynthetic process;alcohol catabolic process;alcohol metabolic process;biosynthetic process;carbohydrate biosynthetic process;carbohydrate catabolic process;carbohydrate metabolic process;catabolic process;cellular aldehyde metabolic process;cellular biosynthetic process;cellular carbohydrate biosynthetic process;cellular carbohydrate catabolic process;cellular carbohydrate metabolic pr…	catalytic activity;intramolecular oxidoreductase activity;intramolecular oxidoreductase activity, interconverting aldoses and ketoses;isomerase activity;triose-phosphate isomerase activity	cell part;extracellular membrane-bounded organelle;extracellular organelle;extracellular region part;extracellular space;extracellular vesicular exosome;intracellular membrane-bounded organelle;intracellular organelle;intracellular part;membrane-bounded organelle;membrane-bounded vesicle;nucleus;organelle;vesicle	Carbon fixation in photosynthetic organisms;Fructose and mannose metabolism;Glycolysis / Gluconeogenesis;Inositol phosphate metabolism	Acetylation;Completeproteome;Directproteinsequencing;Gluconeogenesis;Glycolysis;Isomerase;Nitration;Pentoseshunt;Phosphoprotein;Proteomicsidentification;Referenceproteome		REACT_308431;REACT_314687	TIM_1;TIM_2	15	15	15	56.9	56.9	56.9	32.191	0	247.62	362410000000	180	1.58433
53	11.5557	11.8848		Q9QXS1;Q9QXS1-2;Q9QXS1-5;Q9QXS1-4;Q9QXS1-8;Q9QXS1-6;Q9QXS1-14;Q9QXS1-7;Q9QXS1-16;Q9QXS1-3;Q9QXS1-9;Q9QXS1-10;Q9QXS1-15;E9Q3W4;A0A3B2W7J8;A0A0R4J218;A0A0R4J223;A0A0R4J221;E9Q9J6;E9PW24	Q9QXS1;Q9QXS1-2;Q9QXS1-5;Q9QXS1-4;Q9QXS1-8;Q9QXS1-6;Q9QXS1-14;Q9QXS1-7;Q9QXS1-16;Q9QXS1-3;Q9QXS1-9;Q9QXS1-10;Q9QXS1-15;E9Q3W4	Plectin	Plec	cell junction assembly;cell junction organization;cell-substrate junction assembly;cellular component assembly;cellular component assembly at cellular level;cellular component organization;cellular component organization at cellular level;cellular component organization or biogenesis;cellular component organization or biogenesis at cellular level;cellular process;hemidesmosome assembly	ankyrin binding;binding;cytoskeletal protein binding;protein binding;structural constituent of muscle;structural molecule activity	adherens junction;anchoring junction;brush border;cell junction;cell part;cell projection;cell-substrate adherens junction;cell-substrate junction;contractile fiber;cytoplasm;cytoplasmic part;cytoskeleton;extracellular membrane-bounded organelle;extracellular organelle;extracellular region part;extracellular vesicular exosome;focal adhesion;hemidesmosome;intermediate filament cytoskeleton;intrace…		3D-structure;Acetylation;Actin-binding;Alternativesplicing;Celljunction;Coiledcoil;Completeproteome;Cytoplasm;Cytoskeleton;Directproteinsequencing;Phosphoprotein;Proteomicsidentification;Referenceproteome;Repeat		REACT_291081;REACT_318656;REACT_346453	ACTININ_1;ACTININ_2;CH	188	188	1	45.6	45.6	0.2	534.18	0	323.31	359480000000	862	1.64542
54	11.5541	11.8408		Q9CZ13;A0A0A6YW82;A0A0A6YWX6;A0A0A6YVZ0	Q9CZ13	Cytochrome b-c1 complex subunit 1, mitochondrial	Uqcrc1	cellular metabolic process;cellular process;electron transport chain;generation of precursor metabolites and energy;metabolic process;mitochondrial electron transport, ubiquinol to cytochrome c;oxidation-reduction process;respiratory electron transport chain;response to activity;response to alkaloid;response to chemical stimulus;response to organic substance;response to stimulus	binding;catalytic activity;cation binding;ion binding;metal ion binding	cell part;cytoplasmic part;intracellular membrane-bounded organelle;intracellular organelle;intracellular organelle part;intracellular part;macromolecular complex;membrane;membrane part;membrane-bounded organelle;mitochondrial inner membrane;mitochondrial membrane;mitochondrial membrane part;mitochondrial part;mitochondrial respiratory chain complex III;mitochondrion;myelin sheath;organelle;organ…	Alzheimer's disease;Cardiac muscle contraction;Huntington's disease;Oxidative phosphorylation;Parkinson's disease	Acetylation;Completeproteome;Directproteinsequencing;Electrontransport;Membrane;Mitochondrion;Mitochondrioninnermembrane;Proteomicsidentification;Referenceproteome;Respiratorychain;Transitpeptide;Transport	Cytochrome bc1-complex (EC 1.10.2.2), mitochondrial	REACT_278797		18	18	17	53.5	53.5	52.1	52.851	0	323.31	358150000000	197	1.60097
55	11.5513	11.7655		Q9ERE2;P97861;CON__O43790;CON__Q14533	Q9ERE2;P97861	Keratin, type II cuticular Hb1;Keratin, type II cuticular Hb6	Krt81;Krt86		structural molecule activity	cell part;cytoskeletal part;extracellular membrane-bounded organelle;extracellular organelle;extracellular region part;extracellular space;extracellular vesicular exosome;intermediate filament;intracellular organelle part;intracellular part;keratin filament;macromolecular complex;membrane-bounded organelle;membrane-bounded vesicle;organelle;organelle part;protein complex;vesicle		Coiledcoil;Completeproteome;Intermediatefilament;Keratin;Referenceproteome			IF	28	27	4	54.9	53.4	7.1	52.862	0	323.31	355870000000	224	#N/A
56	11.5285	11.1631		B1AQ75	B1AQ75	Keratin, type I cuticular Ha6	Krt36	biological regulation;regulation of biological process;regulation of cell differentiation;regulation of cellular process;regulation of developmental process;regulation of epidermal cell differentiation;regulation of epidermis development;regulation of epithelial cell differentiation;regulation of keratinocyte differentiation;regulation of multicellular organismal development;regulation of multice…	structural constituent of epidermis;structural molecule activity	cell part;cytoskeletal part;cytoskeleton;extracellular membrane-bounded organelle;extracellular organelle;extracellular region part;extracellular vesicular exosome;intermediate filament;intermediate filament cytoskeleton;intracellular non-membrane-bounded organelle;intracellular organelle;intracellular organelle part;intracellular part;macromolecular complex;membrane-bounded organelle;membrane-bo…		Coiledcoil;Completeproteome;Intermediatefilament;Keratin;Referenceproteome			IF	26	19	9	45.9	38.9	19.2	52.79	0	323.31	337650000000	195	2.03862	+
57	11.5252	11.0788		Q3UV17;CON__Q7RTS7	Q3UV17	Keratin, type II cytoskeletal 2 oral	Krt76	anatomical structure development;developmental process;epidermis development;gland development;organ development;sebaceous gland development;tissue development	structural molecule activity	cell part;cytoskeletal part;extracellular membrane-bounded organelle;extracellular organelle;extracellular region part;extracellular vesicular exosome;intermediate filament;intracellular membrane-bounded organelle;intracellular organelle;intracellular organelle part;intracellular part;keratin filament;macromolecular complex;membrane-bounded organelle;membrane-bounded vesicle;nucleus;organelle;org…		Coiledcoil;Completeproteome;Intermediatefilament;Keratin;Referenceproteome			IF	39	32	23	63.8	56.6	44.4	62.844	0	323.31	335100000000	283	1.91062	+
58	11.5138	10.7915		Q9DCX2;B1ASE2	Q9DCX2;B1ASE2	ATP synthase subunit d, mitochondrial	Atp5h	ATP biosynthetic process;ATP metabolic process;ATP synthesis coupled proton transport;biosynthetic process;cation transport;cellular biosynthetic process;cellular metabolic process;cellular nitrogen compound biosynthetic process;cellular nitrogen compound metabolic process;cellular process;energy coupled proton transport, down electrochemical gradient;establishment of localization;heterocycle bio…	cation transmembrane transporter activity;hydrogen ion transmembrane transporter activity;inorganic cation transmembrane transporter activity;ion transmembrane transporter activity;monovalent inorganic cation transmembrane transporter activity;substrate-specific transmembrane transporter activity;substrate-specific transporter activity;transmembrane transporter activity;transporter activity	cell part;cytoplasm;cytoplasmic part;extracellular membrane-bounded organelle;extracellular organelle;extracellular region part;extracellular vesicular exosome;intracellular membrane-bounded organelle;intracellular organelle;intracellular organelle part;intracellular part;macromolecular complex;membrane;membrane part;membrane-bounded organelle;membrane-bounded vesicle;mitochondrial inner membrane…	Alzheimer's disease;Huntington's disease;Oxidative phosphorylation;Parkinson's disease	Acetylation;CF(0);Completeproteome;Directproteinsequencing;Hydrogeniontransport;Iontransport;Membrane;Mitochondrion;Mitochondrioninnermembrane;Proteomicsidentification;Referenceproteome;Transport		REACT_287909		14	14	14	78.3	78.3	78.3	18.749	0	229.29	326410000000	167	#N/A
59	11.5107	10.7161		P63017;Q504P4;D3Z5E2	P63017;Q504P4	Heat shock cognate 71 kDa protein	Hspa8	biological regulation;biosynthetic process;cellular biosynthetic process;cellular component disassembly;cellular component disassembly at cellular level;cellular component organization;cellular component organization at cellular level;cellular component organization or biogenesis;cellular component organization or biogenesis at cellular level;cellular macromolecular complex disassembly;cellular m…	adenyl nucleotide binding;adenyl ribonucleotide binding;antigen binding;ATP binding;ATPase activity;ATPase activity, coupled;binding;C3HC4-type RING finger domain binding;catalytic activity;enzyme binding;G-protein-coupled receptor binding;heat shock protein binding;hydrolase activity;hydrolase activity, acting on acid anhydrides;hydrolase activity, acting on acid anhydrides, in phosphorus-contai…	adherens junction;anchoring junction;blood microparticle;cell junction;cell part;cell-substrate adherens junction;cell-substrate junction;cytoplasmic membrane-bounded vesicle;cytoplasmic part;cytoplasmic vesicle;cytosol;extracellular membrane-bounded organelle;extracellular organelle;extracellular region part;extracellular space;extracellular vesicular exosome;focal adhesion;intracellular;intrace…	Antigen processing and presentation;Endocytosis;MAPK signaling pathway;Measles;Protein processing in endoplasmic reticulum;Spliceosome;Toxoplasmosis	3D-structure;Acetylation;ATP-binding;Cellmembrane;Chaperone;Completeproteome;Cytoplasm;Directproteinsequencing;Membrane;Methylation;mRNAprocessing;mRNAsplicing;Nucleotide-binding;Nucleus;Phosphoprotein;Proteomicsidentification;Referenceproteome;Repressor;Spliceosome;Stressresponse;Transcription;Transcriptionregulation;Ublconjugation	Hsp110-Hsc70-Hsp25 complex;Profilin 1 complex;Profilin 2 complex	REACT_272921;REACT_278474;REACT_278878;REACT_288168;REACT_303468;REACT_307866;REACT_319523;REACT_342454	HSP70_1;HSP70_2;HSP70_3	33	33	21	54.6	54.6	35.6	70.87	0	323.31	324130000000	323	1.99255
60	11.5034	10.5359		P14152;A0A5F8MPN8;B1ATQ3	P14152;A0A5F8MPN8	Malate dehydrogenase, cytoplasmic	Mdh1	acetyl-CoA catabolic process;acetyl-CoA metabolic process;carbohydrate metabolic process;carboxylic acid metabolic process;catabolic process;cellular catabolic process;cellular ketone metabolic process;cellular metabolic process;cellular nitrogen compound metabolic process;cellular process;coenzyme catabolic process;coenzyme metabolic process;cofactor catabolic process;cofactor metabolic process;…	binding;catalytic activity;coenzyme binding;cofactor binding;L-malate dehydrogenase activity;malate dehydrogenase activity;NAD binding;nucleotide binding;oxidoreductase activity;oxidoreductase activity, acting on CH-OH group of donors;oxidoreductase activity, acting on the CH-OH group of donors, NAD or NADP as acceptor	cell part;centrosome;cytoplasm;cytoplasmic part;cytoskeletal part;cytosol;extracellular membrane-bounded organelle;extracellular organelle;extracellular region part;extracellular space;extracellular vesicular exosome;intracellular membrane-bounded organelle;intracellular non-membrane-bounded organelle;intracellular organelle;intracellular organelle part;intracellular part;membrane-bounded organel…	Carbon fixation in photosynthetic organisms;Citrate cycle (TCA cycle);Glyoxylate and dicarboxylate metabolism;Proximal tubule bicarbonate reclamation;Pyruvate metabolism	Acetylation;Completeproteome;Cytoplasm;Directproteinsequencing;NAD;Oxidoreductase;Phosphoprotein;Proteomicsidentification;Referenceproteome;Tricarboxylicacidcycle;Ublconjugation		REACT_308431	MDH	12	12	12	38.3	38.3	38.3	36.511	0	303.81	318680000000	172	1.67302
61	11.4985	10.4186		P54071;D6RIL6;A0A0U1RP68;A0A0U1RPR1	P54071	Isocitrate dehydrogenase [NADP], mitochondrial	Idh2	2-oxoglutarate metabolic process;acetyl-CoA catabolic process;acetyl-CoA metabolic process;carbohydrate metabolic process;carboxylic acid metabolic process;catabolic process;cellular aldehyde metabolic process;cellular carbohydrate metabolic process;cellular catabolic process;cellular ketone metabolic process;cellular metabolic process;cellular process;coenzyme catabolic process;coenzyme metaboli…	binding;catalytic activity;cation binding;coenzyme binding;cofactor binding;ion binding;isocitrate dehydrogenase (NADP+) activity;isocitrate dehydrogenase activity;magnesium ion binding;metal ion binding;NAD binding;nucleotide binding;oxidoreductase activity;oxidoreductase activity, acting on CH-OH group of donors;oxidoreductase activity, acting on the CH-OH group of donors, NAD or NADP as accept…	cell part;cytoplasmic part;extracellular membrane-bounded organelle;extracellular organelle;extracellular region part;extracellular vesicular exosome;intracellular membrane-bounded organelle;intracellular organelle;intracellular organelle part;intracellular part;membrane;membrane-bounded organelle;membrane-bounded vesicle;mitochondrial inner membrane;mitochondrial membrane;mitochondrial part;mito…	Carbon fixation pathways in prokaryotes;Citrate cycle (TCA cycle);Glutathione metabolism;Peroxisome	Acetylation;Completeproteome;Directproteinsequencing;Glyoxylatebypass;Magnesium;Manganese;Metal-binding;Mitochondrion;NADP;Oxidoreductase;Proteomicsidentification;Referenceproteome;Stressresponse;Transitpeptide;Tricarboxylicacidcycle		REACT_333358	IDH_IMDH	22	22	21	44.7	44.7	42.7	50.906	0	221.61	315130000000	187	1.83885
62	11.4769	9.91371		P58774	P58774	Tropomyosin beta chain	Tpm2	biological regulation;multicellular organismal process;muscle contraction;muscle system process;regulation of ATPase activity;regulation of biological process;regulation of catabolic process;regulation of catalytic activity;regulation of cellular catabolic process;regulation of cellular metabolic process;regulation of cellular process;regulation of hydrolase activity;regulation of metabolic proce…	structural constituent of cytoskeleton;structural molecule activity	cell part;contractile fiber part;cytoplasmic part;cytoskeletal part;intracellular organelle part;intracellular part;muscle thin filament tropomyosin;organelle part	Cardiac muscle contraction;Dilated cardiomyopathy;Hypertrophic cardiomyopathy (HCM)	Acetylation;Actin-binding;Alternativesplicing;Coiledcoil;Completeproteome;Cytoplasm;Cytoskeleton;Muscleprotein;Phosphoprotein;Referenceproteome		REACT_324232;REACT_324616	TROPOMYOSIN	21	13	3	57.4	38	7.7	32.836	0	284.44	299860000000	219	2.5214	+
63	11.471	9.77948		A2AKU9;A2AKV1;A2AKV2;A2AKV3;A2AKV0	A2AKU9;A2AKV1;A2AKV2;A2AKV3	ATP synthase subunit gamma	Atp5c1	ATP biosynthetic process;ATP metabolic process;ATP synthesis coupled proton transport;biosynthetic process;cation transport;cellular biosynthetic process;cellular metabolic process;cellular nitrogen compound biosynthetic process;cellular nitrogen compound metabolic process;cellular process;energy coupled proton transport, down electrochemical gradient;establishment of localization;heterocycle bio…	active transmembrane transporter activity;ATPase activity;ATPase activity, coupled;ATPase activity, coupled to movement of substances;ATPase activity, coupled to transmembrane movement of ions;ATPase activity, coupled to transmembrane movement of substances;catalytic activity;cation transmembrane transporter activity;cation-transporting ATPase activity;hydrogen ion transmembrane transporter activ…	cell part;cytoplasmic part;extracellular membrane-bounded organelle;extracellular organelle;extracellular region part;extracellular vesicular exosome;intracellular membrane-bounded organelle;intracellular organelle;intracellular organelle part;intracellular part;macromolecular complex;membrane;membrane part;membrane-bounded organelle;membrane-bounded vesicle;mitochondrial inner membrane;mitochond…	Alzheimer's disease;Huntington's disease;Oxidative phosphorylation;Parkinson's disease	ATPsynthesis;CF(1);Completeproteome;Hydrogeniontransport;Iontransport;Proteomicsidentification;Referenceproteome;Transport			ATPASE_GAMMA	10	10	1	31.3	31.3	4	32.77	0	94.886	295800000000	119	#N/A
64	11.4678	9.7084		P58771;Q8BSH3;E9Q452;E9Q454;Q8BP43;E9Q456;S4R2U0	P58771;Q8BSH3;E9Q452;E9Q454;Q8BP43;E9Q456	Tropomyosin alpha-1 chain	Tpm1	actin cytoskeleton organization;actin filament-based process;actomyosin structure organization;anatomical structure morphogenesis;biological regulation;cardiac muscle contraction;cardiac muscle tissue morphogenesis;cellular component organization;cellular component organization at cellular level;cellular component organization or biogenesis;cellular component organization or biogenesis at cellula…	structural constituent of cytoskeleton;structural molecule activity	actin filament bundle;actomyosin;bleb;cell part;cell projection;cell projection membrane;cell projection part;contractile fiber;contractile fiber part;cytoplasm;cytoplasmic part;cytoskeletal part;intracellular non-membrane-bounded organelle;intracellular organelle;intracellular organelle part;intracellular part;leading edge membrane;membrane part;muscle thin filament tropomyosin;myofibril;non-mem…	Cardiac muscle contraction;Dilated cardiomyopathy;Hypertrophic cardiomyopathy (HCM)	Acetylation;Actin-binding;Alternativesplicing;Coiledcoil;Completeproteome;Cytoplasm;Cytoskeleton;Isopeptidebond;Muscleprotein;Phosphoprotein;Proteomicsidentification;Referenceproteome;Ublconjugation		REACT_324232;REACT_324616	TROPOMYOSIN	22	3	2	56.3	14.1	10.2	32.68	0	259.14	293650000000	134	2.08529
65	11.4668	9.68625		P50544;B1AR28	P50544;B1AR28	Very long-chain specific acyl-CoA dehydrogenase, mitochondrial	Acadvl	biological regulation;carboxylic acid catabolic process;carboxylic acid metabolic process;catabolic process;cell differentiation;cellular catabolic process;cellular developmental process;cellular ketone metabolic process;cellular lipid catabolic process;cellular lipid metabolic process;cellular metabolic process;cellular process;developmental process;epithelial cell differentiation;fatty acid bet…	acyl-CoA dehydrogenase activity;binding;catalytic activity;coenzyme binding;cofactor binding;flavin adenine dinucleotide binding;oxidoreductase activity;oxidoreductase activity, acting on the CH-CH group of donors	cell part;cytoplasm;cytoplasmic part;intracellular membrane-bounded organelle;intracellular non-membrane-bounded organelle;intracellular organelle;intracellular organelle part;intracellular part;membrane;membrane-bounded organelle;mitochondrial inner membrane;mitochondrial membrane;mitochondrial nucleoid;mitochondrial part;mitochondrion;non-membrane-bounded organelle;nuclear part;nucleoid;nucleol…	Fatty acid metabolism	Acetylation;Completeproteome;FAD;Fattyacidmetabolism;Flavoprotein;Isopeptidebond;Lipidmetabolism;Membrane;Mitochondrion;Mitochondrioninnermembrane;Oxidoreductase;Proteomicsidentification;Referenceproteome;S-nitrosylation;Transitpeptide;Ublconjugation		REACT_309590	ACYL_COA_DH_1;ACYL_COA_DH_2	34	34	34	62.7	62.7	62.7	70.875	0	323.31	292980000000	312	1.56703
66	11.4603	9.54078	+	Q60597;Z4YJV4;Q60597-2;Q60597-4;Q5SVY0;Q5SVY1	Q60597;Z4YJV4;Q60597-2;Q60597-4	2-oxoglutarate dehydrogenase, mitochondrial	Ogdh	2-oxoglutarate metabolic process;acetyl-CoA catabolic process;acetyl-CoA metabolic process;alcohol catabolic process;alcohol metabolic process;anatomical structure development;carbohydrate catabolic process;carbohydrate metabolic process;carboxylic acid metabolic process;catabolic process;cell development;cell migration;cell motility;cellular carbohydrate catabolic process;cellular carbohydrate m…	binding;catalytic activity;cation binding;coenzyme binding;cofactor binding;ion binding;metal ion binding;oxidoreductase activity;oxidoreductase activity, acting on the aldehyde or oxo group of donors;oxidoreductase activity, acting on the aldehyde or oxo group of donors, disulfide as acceptor;oxidoreductase activity, acting on the aldehyde or oxo group of donors, NAD or NADP as acceptor;oxogluta…	cell part;cytoplasmic part;intracellular membrane-bounded organelle;intracellular organelle;intracellular organelle lumen;intracellular organelle part;intracellular part;macromolecular complex;membrane;membrane-bounded organelle;membrane-enclosed lumen;mitochondrial matrix;mitochondrial membrane;mitochondrial part;mitochondrion;organelle;organelle lumen;organelle membrane;organelle part;oxoglutar…	Citrate cycle (TCA cycle);Lysine degradation;Tryptophan metabolism	3D-structure;Acetylation;Alternativesplicing;Calcium;Completeproteome;Directproteinsequencing;Glycolysis;Isopeptidebond;Metal-binding;Mitochondrion;Oxidoreductase;Proteomicsidentification;Referenceproteome;Thiaminepyrophosphate;Transitpeptide;Ublconjugation		REACT_329568;REACT_333358		41	41	1	52.1	52.1	1.3	116.45	0	323.31	288580000000	271	1.59988
67	11.4566	9.46143		F8WI35;A0A1W2P768;P84244;P84228;P68433;P02301;E0CZ27	F8WI35;A0A1W2P768;P84244;P84228;P68433;P02301;E0CZ27	Histone H3;Histone H3.3;Histone H3.2;Histone H3.1;Histone H3.3C	H3f3a;Hist1h3b;Hist1h3a;H3f3c	biological regulation;cellular component assembly;cellular component assembly at cellular level;cellular component organization;cellular component organization at cellular level;cellular component organization or biogenesis;cellular component organization or biogenesis at cellular level;cellular macromolecular complex assembly;cellular macromolecular complex subunit organization;cellular process;…	binding;DNA binding;nucleic acid binding	cell part;chromosomal part;chromosome;extracellular membrane-bounded organelle;extracellular organelle;extracellular region part;extracellular vesicular exosome;intracellular membrane-bounded organelle;intracellular non-membrane-bounded organelle;intracellular organelle;intracellular organelle part;intracellular part;macromolecular complex;membrane;membrane-bounded organelle;membrane-bounded vesi…	Systemic lupus erythematosus	3D-structure;Acetylation;Chromosome;Citrullination;Completeproteome;Directproteinsequencing;DNA-binding;Methylation;Nucleosomecore;Nucleus;Phosphoprotein;Referenceproteome;Ublconjugation		REACT_264471;REACT_27235;REACT_277935;REACT_278269;REACT_280010;REACT_280637;REACT_287050;REACT_291621;REACT_298576;REACT_300687;REACT_305463;REACT_309945;REACT_319868;REACT_326896;REACT_334621;REACT_341392;REACT_350665;REACT_351456;REACT_354877;REACT_358787;REACT_75800	HISTONE_H3_1;HISTONE_H3_2	6	6	6	25.2	25.2	25.2	15.199	0	13.068	286180000000	35	1.85126
68	11.4539	9.40093		P47739;B1ATI6	P47739	Aldehyde dehydrogenase, dimeric NADP-preferring	Aldh3a1	aging;biological regulation;cellular aldehyde metabolic process;cellular metabolic process;cellular process;developmental process;metabolic process;oxidation-reduction process;positive regulation of biological process;positive regulation of cell proliferation;positive regulation of cellular process;regulation of biological process;regulation of cell proliferation;regulation of cellular process;re…	3-chloroallyl aldehyde dehydrogenase activity;alcohol dehydrogenase (NADP+) activity;aldehyde dehydrogenase (NAD) activity;aldehyde dehydrogenase [NAD(P)+] activity;aldo-keto reductase (NADP) activity;benzaldehyde dehydrogenase (NAD+) activity;catalytic activity;oxidoreductase activity;oxidoreductase activity, acting on CH-OH group of donors;oxidoreductase activity, acting on the aldehyde or oxo …	cell part;cytoplasm;cytoplasmic part;cytosol;endoplasmic reticulum;extracellular region part;extracellular space;intracellular membrane-bounded organelle;intracellular organelle;intracellular organelle part;intracellular part;membrane;membrane-bounded organelle;nuclear part;nucleoplasm;organelle;organelle part;plasma membrane	beta-Alanine metabolism;Drug metabolism - cytochrome P450;Glycolysis / Gluconeogenesis;Histidine metabolism;Metabolism of xenobiotics by cytochrome P450;Phenylalanine metabolism;Tyrosine metabolism	Acetylation;Completeproteome;Cytoplasm;NAD;NADP;Oxidoreductase;Polymorphism;Referenceproteome			ALDEHYDE_DEHYDR_CYS;ALDEHYDE_DEHYDR_GLU	18	18	16	43.5	43.5	39.1	50.48	0	312.57	284350000000	199	2.02776	+
69	11.4458	9.22835	+	E9Q557;E9PZW0	E9Q557;E9PZW0	Desmoplakin	Dsp	adherens junction organization;anatomical structure development;anatomical structure morphogenesis;biological adhesion;cardiac muscle tissue morphogenesis;cell adhesion;cell differentiation;cell junction organization;cell-cell adhesion;cell-cell junction organization;cellular component organization;cellular component organization at cellular level;cellular component organization or biogenesis;cel…	binding;binding, bridging;enzyme binding;kinase binding;protein binding;protein binding, bridging;protein kinase binding;protein kinase C binding;scaffold protein binding;structural molecule activity	adherens junction;anchoring junction;basolateral plasma membrane;cell junction;cell part;cell-cell adherens junction;cell-cell contact zone;cell-cell junction;cornified envelope;cytoplasm;cytoskeleton;desmosome;extracellular membrane-bounded organelle;extracellular organelle;extracellular region part;extracellular vesicular exosome;fascia adherens;intercalated disc;intracellular membrane-bounded …	Arrhythmogenic right ventricular cardiomyopathy (ARVC)	Cardiomyopathy;Celljunction;Coiledcoil;Completeproteome;Cytoplasm;Cytoskeleton;Lipoprotein;Phosphoprotein;Proteomicsidentification;Referenceproteome;Repeat				110	110	110	44.7	44.7	44.7	332.91	0	323.31	279130000000	482	2.27784	+
70	11.422	8.7364		Q62234;Z4YJF5;Q62234-2;A0A3B2W4I4	Q62234;Z4YJF5;Q62234-2	Myomesin-1	Myom1	multicellular organismal process;muscle contraction;muscle system process;system process	binding;identical protein binding;protein binding;protein dimerization activity;protein homodimerization activity;structural constituent of cytoskeleton;structural molecule activity	cell part;contractile fiber part;cytoplasmic part;cytoskeletal part;cytoskeleton;intracellular non-membrane-bounded organelle;intracellular organelle;intracellular organelle part;intracellular part;M band;macromolecular complex;myosin complex;myosin filament;non-membrane-bounded organelle;organelle;organelle part;protein complex;sarcomere		3D-structure;Alternativesplicing;Completeproteome;Cytoplasm;Immunoglobulindomain;Muscleprotein;Proteomicsidentification;Referenceproteome;Repeat;Thickfilament			FN3;IG_LIKE	83	83	83	59.7	59.7	59.7	185.46	0	323.31	264250000000	439	1.71265	+
71	11.3965	8.23751	+	P47857;P47857-2;P47857-3;A0A2R8VHV2;A0A2R8VHA5	P47857;P47857-2;P47857-3	ATP-dependent 6-phosphofructokinase, muscle type	Pfkm	alcohol catabolic process;alcohol metabolic process;anatomical structure homeostasis;biological regulation;carbohydrate catabolic process;carbohydrate homeostasis;carbohydrate metabolic process;carbohydrate phosphorylation;catabolic process;cellular carbohydrate catabolic process;cellular carbohydrate metabolic process;cellular component assembly;cellular component organization;cellular component…	6-phosphofructokinase activity;adenyl nucleotide binding;adenyl ribonucleotide binding;ATP binding;binding;carbohydrate binding;carbohydrate kinase activity;catalytic activity;cation binding;enzyme binding;fructose binding;identical protein binding;ion binding;kinase activity;kinase binding;metal ion binding;monosaccharide binding;nucleotide binding;phosphofructokinase activity;phosphotransferase…	6-phosphofructokinase complex;apical plasma membrane;cell part;cytoplasmic part;cytosol;cytosolic part;extracellular membrane-bounded organelle;extracellular organelle;extracellular region part;extracellular vesicular exosome;intracellular part;macromolecular complex;membrane part;membrane-bounded organelle;membrane-bounded vesicle;organelle;plasma membrane part;protein complex;vesicle	Fructose and mannose metabolism;Galactose metabolism;Glycolysis / Gluconeogenesis;Methane metabolism;Pentose phosphate pathway	Acetylation;Allostericenzyme;Alternativesplicing;ATP-binding;Cellprojection;Cilium;Completeproteome;Cytoplasm;Directproteinsequencing;Flagellum;Glycolysis;Glycoprotein;Kinase;Magnesium;Metal-binding;Nucleotide-binding;Phosphoprotein;Referenceproteome;Transferase		REACT_314687	PHOSPHOFRUCTOKINASE	26	26	23	44.5	44.5	40.8	85.268	0	323.31	249160000000	206	1.73957
72	11.3954	8.21668	+	Q62425;A0A0N4SVQ1	Q62425;A0A0N4SVQ1	Cytochrome c oxidase subunit NDUFA4	Ndufa4		binding;catalytic activity;cation transmembrane transporter activity;cytochrome-c oxidase activity;heme-copper terminal oxidase activity;hydrogen ion transmembrane transporter activity;inorganic cation transmembrane transporter activity;ion transmembrane transporter activity;monovalent inorganic cation transmembrane transporter activity;oxidoreductase activity;oxidoreductase activity, acting on a…	cell part;cytoplasmic part;extracellular membrane-bounded organelle;extracellular organelle;extracellular region part;extracellular vesicular exosome;intracellular membrane-bounded organelle;intracellular organelle;intracellular organelle part;intracellular part;macromolecular complex;membrane;membrane part;membrane-bounded organelle;membrane-bounded vesicle;mitochondrial inner membrane;mitochond…	Alzheimer's disease;Huntington's disease;Oxidative phosphorylation;Parkinson's disease	3D-structure;Acetylation;Completeproteome;Directproteinsequencing;Electrontransport;Membrane;Mitochondrion;Mitochondrioninnermembrane;Referenceproteome;Respiratorychain;Transport	Respiratory chain complex I, mitochondrial	REACT_278797		8	8	8	56.1	56.1	56.1	9.3267	0	174.73	248530000000	94	1.77887
73	11.3927	8.16544		Q91VD9;A0A087WSU3;A0A087WQ77;A0A087WQR0;A0A087WP77;A0A087WR47	Q91VD9	NADH-ubiquinone oxidoreductase 75 kDa subunit, mitochondrial	Ndufs1	apoptotic mitochondrial changes;ATP metabolic process;ATP synthesis coupled electron transport;biological regulation;cellular chemical homeostasis;cellular component organization;cellular component organization at cellular level;cellular component organization or biogenesis;cellular component organization or biogenesis at cellular level;cellular homeostasis;cellular ion homeostasis;cellular metab…	2 iron, 2 sulfur cluster binding;4 iron, 4 sulfur cluster binding;binding;catalytic activity;cation binding;electron carrier activity;ion binding;iron-sulfur cluster binding;metal cluster binding;metal ion binding;NADH dehydrogenase (quinone) activity;NADH dehydrogenase (ubiquinone) activity;NADH dehydrogenase activity;oxidoreductase activity;oxidoreductase activity, acting on NADH or NADPH;oxido…	cell part;cytoplasmic part;intracellular membrane-bounded organelle;intracellular organelle;intracellular organelle part;intracellular part;macromolecular complex;membrane part;membrane-bounded organelle;membrane-enclosed lumen;mitochondrial intermembrane space;mitochondrial membrane part;mitochondrial part;mitochondrial respiratory chain complex I;mitochondrion;myelin sheath;NADH dehydrogenase c…	Alzheimer's disease;Huntington's disease;Oxidative phosphorylation;Parkinson's disease	2Fe-2S;4Fe-4S;Acetylation;Completeproteome;Directproteinsequencing;Electrontransport;Iron;Iron-sulfur;Membrane;Metal-binding;Mitochondrion;Mitochondrioninnermembrane;NAD;Oxidoreductase;Proteomicsidentification;Referenceproteome;Respiratorychain;Transitpeptide;Transport;Ubiquinone	Respiratory chain complex I, mitochondrial	REACT_278797	2FE2S_FER_2;4FE4S_MOW_BIS_MGD;COMPLEX1_75K_1;COMPLEX1_75K_2;COMPLEX1_75K_3	33	33	33	54.1	54.1	54.1	79.776	0	323.31	246980000000	194	1.54033
74	11.3869	8.05865	+	Q04857	Q04857	Collagen alpha-1(VI) chain	Col6a1	biological adhesion;cell adhesion;cell differentiation;cellular component assembly;cellular component organization;cellular component organization or biogenesis;cellular developmental process;cellular process;cellular response to acid;cellular response to amine stimulus;cellular response to amino acid stimulus;cellular response to chemical stimulus;cellular response to endogenous stimulus;cellula…	binding;growth factor binding;platelet-derived growth factor binding;protein binding	cell part;collagen;cytoplasmic part;extracellular matrix;extracellular matrix part;extracellular membrane-bounded organelle;extracellular organelle;extracellular region;extracellular region part;extracellular vesicular exosome;intracellular organelle part;intracellular part;lysosomal membrane;macromolecular complex;membrane;membrane-bounded organelle;membrane-bounded vesicle;organelle;organelle m…	ECM-receptor interaction;Focal adhesion;Protein digestion and absorption	Celladhesion;Collagen;Completeproteome;Extracellularmatrix;Glycoprotein;Hydroxylation;Referenceproteome;Repeat;Secreted;Signal		REACT_280178;REACT_285754;REACT_313067;REACT_318656;REACT_319054;REACT_319261;REACT_354321	VWFA	20	20	20	23.6	23.6	23.6	108.49	0	323.31	243750000000	145	1.36922
75	11.3828	7.98261		A0A5F8MPM4;E9QK82;P27573	A0A5F8MPM4;E9QK82;P27573	Myelin protein P0	Mpz	cell junction maintenance;cell junction organization;cell-cell junction maintenance;cell-cell junction organization;cellular component maintenance;cellular component maintenance at cellular level;cellular component organization;cellular component organization at cellular level;cellular component organization or biogenesis;cellular component organization or biogenesis at cellular level;cellular pr…		cell part;integral to membrane;integral to plasma membrane;intrinsic to membrane;intrinsic to plasma membrane;membrane part;myelin sheath;plasma membrane part	Cell adhesion molecules (CAMs)	Cellmembrane;Completeproteome;Disulfidebond;Glycoprotein;Immunoglobulindomain;Membrane;Phosphoprotein;Proteomicsidentification;Referenceproteome;Signal;Transmembrane;Transmembranehelix			IG_LIKE;MYELIN_P0	10	10	10	24	24	24	34.38	0	128.08	241450000000	118	1.41996
76	11.3772	7.87946		Q08189	Q08189	Protein-glutamine gamma-glutamyltransferase E;Protein-glutamine gamma-glutamyltransferase E 50 kDa catalytic chain;Protein-glutamine gamma-glutamyltransferase E 27 kDa non-catalytic chain	Tgm3	anatomical structure development;cell differentiation;cell envelope organization;cellular component assembly;cellular component organization;cellular component organization or biogenesis;cellular developmental process;cellular macromolecule metabolic process;cellular metabolic process;cellular process;cellular protein metabolic process;developmental process;epidermal cell differentiation;epidermi…	binding;calcium ion binding;catalytic activity;cation binding;ion binding;metal ion binding;protein-glutamine gamma-glutamyltransferase activity;transferase activity;transferase activity, transferring acyl groups;transferase activity, transferring amino-acyl groups	cell part;cornified envelope;cytoplasm;cytoskeleton;extracellular membrane-bounded organelle;extracellular organelle;extracellular region part;extracellular vesicular exosome;extrinsic to internal side of plasma membrane;extrinsic to membrane;extrinsic to plasma membrane;intracellular non-membrane-bounded organelle;intracellular organelle;intracellular part;membrane part;membrane-bounded organell…		Acyltransferase;Calcium;Completeproteome;Keratinization;Metal-binding;Phosphoprotein;Referenceproteome;Transferase;Zymogen			TRANSGLUTAMINASES	28	28	28	52.4	52.4	52.4	77.308	0	323.31	238330000000	196	2.31492	+
77	11.374	7.8216		E9Q616;A0A494BBD5;G5E8K8;A0A494B8Y7	E9Q616		Ahnak	biological regulation;cellular component assembly;cellular component organization;cellular component organization or biogenesis;macromolecular complex assembly;macromolecular complex subunit organization;protein complex assembly;protein complex subunit organization;protein oligomerization;regulation of biological process;regulation of cellular metabolic process;regulation of cellular process;regu…		actin cytoskeleton;adherens junction;anchoring junction;cell junction;cell part;cell-cell contact zone;cell-cell junction;cell-substrate adherens junction;cell-substrate junction;contractile fiber part;costamere;cytoplasm;cytoplasmic part;cytoskeleton;cytosol;extracellular membrane-bounded organelle;extracellular organelle;extracellular region part;extracellular vesicular exosome;focal adhesion;i…		Completeproteome;Proteomicsidentification;Referenceproteome			HSP20;PDZ	175	175	175	61.7	61.7	61.7	604.25	0	323.31	236580000000	711	1.86273
78	11.3703	7.75548		P11499;E9Q3D6;E9PX27;E9Q0C3;D3Z1R1	P11499	Heat shock protein HSP 90-beta	Hsp90ab1	anatomical structure development;biological regulation;cellular component organization;cellular component organization or biogenesis;cellular macromolecule metabolic process;cellular metabolic process;cellular process;cellular protein metabolic process;cellular response to chemical stimulus;cellular response to cytokine stimulus;cellular response to interleukin-4;cellular response to organic cycl…	adenyl deoxyribonucleotide binding;adenyl nucleotide binding;adenyl ribonucleotide binding;antigen binding;ATP binding;binding;CTP binding;dATP binding;deoxyribonucleotide binding;double-stranded RNA binding;enzyme binding;enzyme regulator activity;GTP binding;guanyl nucleotide binding;guanyl ribonucleotide binding;kinase binding;MHC class II protein complex binding;MHC protein complex binding;ni…	apical plasma membrane;basolateral plasma membrane;brush border membrane;cell part;cell projection membrane;cell projection part;cell surface;cytoplasm;cytoplasmic membrane-bounded vesicle;cytoplasmic part;cytoplasmic vesicle;cytosol;extracellular membrane-bounded organelle;extracellular organelle;extracellular region part;extracellular vesicular exosome;inclusion body;intracellular;intracellular…	Antigen processing and presentation;NOD-like receptor signaling pathway;Pathways in cancer;Plant-pathogen interaction;Progesterone-mediated oocyte maturation;Prostate cancer;Protein processing in endoplasmic reticulum	Acetylation;ATP-binding;Chaperone;Completeproteome;Cytoplasm;Directproteinsequencing;Glycoprotein;Nucleotide-binding;Phosphoprotein;Proteomicsidentification;Referenceproteome;Stressresponse;Ublconjugation	9S-cytosolic aryl hydrocarbon (Ah) receptor non-ligand activated complex;Aip-Hsp90-Ahr complex;Metallothionein-3 complex;Mt3-Hsp84-Ck complex	REACT_278474;REACT_288168;REACT_307441;REACT_317454;REACT_329507;REACT_344463	HSP90	32	32	22	47.4	47.4	33.3	83.28	0	323.31	234580000000	215	1.95328
79	11.3599	7.57166	+	Q8BH59;V9GXX9	Q8BH59	Calcium-binding mitochondrial carrier protein Aralar1	Slc25a12	acidic amino acid transport;amine transport;amino acid transport;anion transport;aspartate transport;carboxylic acid transport;establishment of localization;establishment of localization in cell;intracellular transport;ion transport;L-glutamate transport;malate-aspartate shuttle;mitochondrial transport;nitrogen compound transport;organic acid transport;organic anion transport;organic substance tr…	acidic amino acid transmembrane transporter activity;active transmembrane transporter activity;amine transmembrane transporter activity;amino acid transmembrane transporter activity;binding;calcium ion binding;carboxylic acid transmembrane transporter activity;cation binding;ion binding;L-amino acid transmembrane transporter activity;L-aspartate transmembrane transporter activity;L-glutamate tran…	cell part;cytoplasmic part;integral to membrane;intracellular membrane-bounded organelle;intracellular organelle;intracellular organelle part;intracellular part;intrinsic to membrane;membrane;membrane part;membrane-bounded organelle;mitochondrial inner membrane;mitochondrial membrane;mitochondrial part;mitochondrion;myelin sheath;organelle;organelle inner membrane;organelle membrane;organelle part		Acetylation;Calcium;Completeproteome;Directproteinsequencing;Membrane;Metal-binding;Mitochondrion;Mitochondrioninnermembrane;Proteomicsidentification;Referenceproteome;Repeat;Transmembrane;Transmembranehelix;Transport		REACT_292308;REACT_308431	EF_HAND_1;EF_HAND_2;SOLCAR	29	29	25	57.3	57.3	52	74.569	0	323.31	229020000000	211	1.37658
80	11.3521	7.43677		Q8VHX6-2;Q8VHX6	Q8VHX6-2;Q8VHX6	Filamin-C	Flnc	actin filament-based process;anatomical structure development;cell development;cellular developmental process;cellular process;developmental process;muscle cell development;muscle fiber development;striated muscle cell development	actin binding;ankyrin binding;binding;cytoskeletal protein binding;protein binding	actin cytoskeleton;adherens junction;anchoring junction;cell junction;cell part;cell-substrate adherens junction;cell-substrate junction;contractile fiber part;cytoplasm;cytoplasmic part;cytoskeleton;focal adhesion;intracellular non-membrane-bounded organelle;intracellular organelle;intracellular part;membrane;non-membrane-bounded organelle;organelle;organelle part;plasma membrane;sarcolemma;sarc…	Focal adhesion;MAPK signaling pathway	Actin-binding;Alternativesplicing;Completeproteome;Cytoplasm;Cytoskeleton;Membrane;Phosphoprotein;Referenceproteome;Repeat;Ublconjugation		REACT_320343	ACTININ_1;ACTININ_2;CH;FILAMIN_REPEAT	108	108	97	53	53	48.7	287.36	0	323.31	224940000000	476	1.60206
81	11.3343	7.13856		E9PZF0;Q5NC80;P15532;Q5NC79	E9PZF0;Q5NC80;P15532	Nucleoside diphosphate kinase;Nucleoside diphosphate kinase A	Gm20390;Nme1	anatomical structure development;biological regulation;biosynthetic process;body fluid secretion;catabolic process;cell differentiation;cellular biosynthetic process;cellular catabolic process;cellular component organization;cellular component organization or biogenesis;cellular developmental process;cellular macromolecule catabolic process;cellular macromolecule metabolic process;cellular membra…	adenyl nucleotide binding;adenyl ribonucleotide binding;ATP binding;binding;catalytic activity;cation binding;deoxyribonuclease activity;GTP binding;guanyl nucleotide binding;guanyl ribonucleotide binding;hydrolase activity;hydrolase activity, acting on ester bonds;identical protein binding;ion binding;kinase activity;magnesium ion binding;metal ion binding;nuclease activity;nucleobase-containing…	cell part;cell projection membrane;cell projection part;cytoplasmic part;cytosol;extracellular membrane-bounded organelle;extracellular organelle;extracellular region part;extracellular vesicular exosome;intracellular membrane-bounded organelle;intracellular organelle;intracellular part;leading edge membrane;membrane;membrane part;membrane-bounded organelle;membrane-bounded vesicle;mitochondrion;…	Purine metabolism;Pyrimidine metabolism	Acetylation;ATP-binding;Completeproteome;Cytoplasm;Differentiation;Directproteinsequencing;Endocytosis;Isopeptidebond;Kinase;Magnesium;Metal-binding;Neurogenesis;Nucleotide-binding;Nucleotidemetabolism;Nucleus;Proteomicsidentification;Referenceproteome;Transferase;Ublconjugation		REACT_274011	NDP_KINASES	16	16	2	69.7	69.7	7.5	30.2	0	105.09	215920000000	116	#N/A
82	11.3297	7.06351		Q14BI5	Q14BI5		Myom2	multicellular organismal process;muscle contraction;muscle system process;system process	structural constituent of cytoskeleton;structural molecule activity	cell part;contractile fiber part;cytoplasmic part;cytoskeleton;intracellular membrane-bounded organelle;intracellular non-membrane-bounded organelle;intracellular organelle;intracellular part;M band;membrane-bounded organelle;mitochondrion;non-membrane-bounded organelle;organelle;organelle part		Completeproteome;Proteomicsidentification;Referenceproteome;Repeat			FN3;IG_LIKE	72	72	72	58.6	58.6	58.6	164.74	0	323.31	213650000000	410	0.94939
83	11.3281	7.03673		Q8BWT1;A0A494B9J2	Q8BWT1	3-ketoacyl-CoA thiolase, mitochondrial	Acaa2	carboxylic acid metabolic process;cellular ketone metabolic process;cellular lipid metabolic process;cellular metabolic process;cellular process;cellular response to chemical stimulus;cellular response to hypoxia;cellular response to oxygen levels;cellular response to stimulus;cellular response to stress;fatty acid metabolic process;lipid metabolic process;metabolic process;monocarboxylic acid me…	acetyl-CoA C-acyltransferase activity;C-acyltransferase activity;catalytic activity;transferase activity;transferase activity, transferring acyl groups;transferase activity, transferring acyl groups other than amino-acyl groups	cell part;cytoplasmic part;extracellular membrane-bounded organelle;extracellular organelle;extracellular region part;extracellular vesicular exosome;intracellular membrane-bounded organelle;intracellular organelle;intracellular organelle part;intracellular part;membrane;membrane-bounded organelle;membrane-bounded vesicle;mitochondrial inner membrane;mitochondrial membrane;mitochondrial part;mito…	Benzoate degradation;Fatty acid elongation in mitochondria;Fatty acid metabolism;Valine, leucine and isoleucine degradation	Acetylation;Acyltransferase;Completeproteome;Fattyacidmetabolism;Lipidmetabolism;Mitochondrion;Phosphoprotein;Referenceproteome;Transferase;Transitpeptide			THIOLASE_1;THIOLASE_2;THIOLASE_3	20	20	20	72	72	72	41.829	0	323.31	212840000000	197	0.944483
84	11.3271	7.02185		A0A0R4J0X5;A0A0A0MQA3;Q00896;P07758;D3YZL0	A0A0R4J0X5;A0A0A0MQA3;Q00896;P07758	Alpha-1-antitrypsin 1-3;Alpha-1-antitrypsin 1-1	Serpina1a;Serpina1c	acute inflammatory response;acute-phase response;biological regulation;carbohydrate metabolic process;cellular carbohydrate metabolic process;cellular macromolecule metabolic process;cellular metabolic process;cellular process;cellular protein metabolic process;defense response;glycosylation;inflammatory response;macromolecule glycosylation;macromolecule metabolic process;macromolecule modificati…	binding;endopeptidase inhibitor activity;endopeptidase regulator activity;enzyme binding;enzyme inhibitor activity;enzyme regulator activity;glycoprotein binding;identical protein binding;peptidase inhibitor activity;peptidase regulator activity;protease binding;protein binding;serine-type endopeptidase inhibitor activity	cell part;cytoplasmic part;endoplasmic reticulum;extracellular membrane-bounded organelle;extracellular organelle;extracellular region;extracellular region part;extracellular space;extracellular vesicular exosome;Golgi apparatus;intracellular membrane-bounded organelle;intracellular organelle;intracellular part;membrane-bounded organelle;membrane-bounded vesicle;organelle;vesicle	Complement and coagulation cascades	Acutephase;Completeproteome;Glycoprotein;Proteaseinhibitor;Proteomicsidentification;Referenceproteome;Secreted;Serineproteaseinhibitor;Signal		REACT_307071	SERPIN	16	16	6	49.6	49.6	17.4	45.854	0	323.31	212390000000	223	#N/A
85	11.3196	6.90052	+	A0A0R4J0I1;P07759;Q80X76	A0A0R4J0I1;P07759	Serine protease inhibitor A3K	Serpina3k	biological regulation;negative regulation of catalytic activity;negative regulation of endopeptidase activity;negative regulation of hydrolase activity;negative regulation of molecular function;negative regulation of peptidase activity;regulation of biological process;regulation of catalytic activity;regulation of endopeptidase activity;regulation of hydrolase activity;regulation of metabolic pro…	endopeptidase inhibitor activity;endopeptidase regulator activity;enzyme inhibitor activity;enzyme regulator activity;peptidase inhibitor activity;peptidase regulator activity;serine-type endopeptidase inhibitor activity	blood microparticle;extracellular membrane-bounded organelle;extracellular organelle;extracellular region part;extracellular space;extracellular vesicular exosome;membrane-bounded organelle;membrane-bounded vesicle;organelle;vesicle		Completeproteome;Directproteinsequencing;Glycoprotein;Proteaseinhibitor;Referenceproteome;Secreted;Serineproteaseinhibitor;Signal			SERPIN	15	15	9	40.9	40.9	26.8	46.672	0	323.31	208720000000	237	#N/A
86	11.3075	6.71207		Q9Z2I9	Q9Z2I9	Succinyl-CoA ligase [ADP-forming] subunit beta, mitochondrial	Sucla2	acetyl-CoA catabolic process;acetyl-CoA metabolic process;carboxylic acid metabolic process;catabolic process;cellular catabolic process;cellular ketone metabolic process;cellular metabolic process;cellular process;coenzyme catabolic process;coenzyme metabolic process;cofactor catabolic process;cofactor metabolic process;dicarboxylic acid metabolic process;metabolic process;organic acid metabolic…	acid-thiol ligase activity;adenyl nucleotide binding;adenyl ribonucleotide binding;ATP binding;binding;catalytic activity;cation binding;CoA-ligase activity;ion binding;ligase activity;ligase activity, forming carbon-sulfur bonds;metal ion binding;nucleotide binding;purine nucleotide binding;purine ribonucleoside triphosphate binding;purine ribonucleotide binding;ribonucleotide binding;succinate-…	cell part;cytoplasmic part;extracellular membrane-bounded organelle;extracellular organelle;extracellular region part;extracellular vesicular exosome;intracellular membrane-bounded organelle;intracellular organelle;intracellular part;membrane-bounded organelle;membrane-bounded vesicle;mitochondrion;myelin sheath;organelle;vesicle	Citrate cycle (TCA cycle);Propanoate metabolism	Acetylation;ATP-binding;Completeproteome;Directproteinsequencing;Ligase;Mitochondrion;Nucleotide-binding;Phosphoprotein;Referenceproteome;Transitpeptide;Tricarboxylicacidcycle	Succinyl-CoA synthetase, ADP-forming	REACT_333358	ATP_GRASP;SUCCINYL_COA_LIG_3	20	20	20	46.9	46.9	46.9	50.113	0	323.31	203020000000	190	1.40824
87	11.3032	6.64496		P09411;S4R2M7;P09041	P09411;S4R2M7	Phosphoglycerate kinase 1;Phosphoglycerate kinase	Pgk1	alcohol catabolic process;alcohol metabolic process;carbohydrate catabolic process;carbohydrate metabolic process;catabolic process;cell motility;cellular carbohydrate catabolic process;cellular carbohydrate metabolic process;cellular component movement;cellular metabolic process;cellular process;generation of precursor metabolites and energy;glucose catabolic process;glucose metabolic process;gl…	adenyl nucleotide binding;adenyl ribonucleotide binding;ATP binding;binding;catalytic activity;kinase activity;nucleotide binding;phosphoglycerate kinase activity;phosphotransferase activity, carboxyl group as acceptor;purine nucleotide binding;purine ribonucleoside triphosphate binding;purine ribonucleotide binding;ribonucleotide binding;transferase activity;transferase activity, transferring ph…	cell part;cell projection;cell projection part;cilium;cytoplasm;extracellular membrane-bounded organelle;extracellular organelle;extracellular region part;extracellular vesicular exosome;flagellar fibrous sheath;flagellum part;intracellular membrane-bounded organelle;intracellular organelle;intracellular organelle part;intracellular part;membrane-bounded organelle;membrane-bounded vesicle;microtu…	Carbon fixation in photosynthetic organisms;Glycolysis / Gluconeogenesis	3D-structure;Acetylation;ATP-binding;Completeproteome;Cytoplasm;Directproteinsequencing;Glycolysis;Kinase;Nucleotide-binding;Phosphoprotein;Proteomicsidentification;Referenceproteome;Transferase		REACT_308431;REACT_314687	PGLYCERATE_KINASE	27	27	27	74.3	74.3	74.3	44.55	0	323.31	200990000000	218	1.78604
88	11.2996	6.59008		P19783;M0QWX2	P19783	Cytochrome c oxidase subunit 4 isoform 1, mitochondrial	Cox4i1	response to chemical stimulus;response to external stimulus;response to extracellular stimulus;response to nutrient;response to nutrient levels;response to stimulus	catalytic activity;cation transmembrane transporter activity;cytochrome-c oxidase activity;heme-copper terminal oxidase activity;hydrogen ion transmembrane transporter activity;inorganic cation transmembrane transporter activity;ion transmembrane transporter activity;monovalent inorganic cation transmembrane transporter activity;oxidoreductase activity;oxidoreductase activity, acting on a heme gr…	cell part;cytoplasmic part;extracellular membrane-bounded organelle;extracellular organelle;extracellular region part;extracellular vesicular exosome;intracellular membrane-bounded organelle;intracellular organelle;intracellular organelle part;intracellular part;membrane;membrane-bounded organelle;membrane-bounded vesicle;mitochondrial inner membrane;mitochondrial membrane;mitochondrial part;mito…	Alzheimer's disease;Cardiac muscle contraction;Huntington's disease;Oxidative phosphorylation;Parkinson's disease	Acetylation;Completeproteome;Directproteinsequencing;Membrane;Mitochondrion;Mitochondrioninnermembrane;Referenceproteome;Transitpeptide	Cytochrome c oxidase (EC 1.9.3.1), mitochondrial	REACT_278797;REACT_360191		16	16	9	64.5	64.5	35.5	19.53	0	247.97	199330000000	162	2.05154
89	11.2927	6.48659		Q8BMF4	Q8BMF4	Dihydrolipoyllysine-residue acetyltransferase component of pyruvate dehydrogenase complex, mitochondrial	Dlat	acetyl-CoA biosynthetic process;acetyl-CoA biosynthetic process from pyruvate;acetyl-CoA catabolic process;acetyl-CoA metabolic process;alcohol metabolic process;biosynthetic process;carbohydrate metabolic process;carboxylic acid metabolic process;catabolic process;cellular biosynthetic process;cellular carbohydrate metabolic process;cellular catabolic process;cellular ketone metabolic process;ce…	acetyltransferase activity;catalytic activity;dihydrolipoamide S-acyltransferase activity;dihydrolipoyllysine-residue acetyltransferase activity;S-acetyltransferase activity;S-acyltransferase activity;transferase activity;transferase activity, transferring acyl groups;transferase activity, transferring acyl groups other than amino-acyl groups	cell part;cytoplasmic part;intracellular membrane-bounded organelle;intracellular organelle;intracellular organelle part;intracellular part;macromolecular complex;membrane-bounded organelle;mitochondrial part;mitochondrial pyruvate dehydrogenase complex;mitochondrion;myelin sheath;organelle;organelle part;protein complex;pyruvate dehydrogenase complex	Citrate cycle (TCA cycle);Glycolysis / Gluconeogenesis;Pyruvate metabolism	Acetylation;Acyltransferase;Carbohydratemetabolism;Completeproteome;Directproteinsequencing;Glucosemetabolism;Lipoyl;Mitochondrion;Referenceproteome;Repeat;Transferase;Transitpeptide;Tricarboxylicacidcycle		REACT_278177;REACT_293106;REACT_306383	BIOTINYL_LIPOYL;LIPOYL	21	21	21	43	43	43	67.941	0	323.31	196200000000	134	1.34439
90	11.2865	6.39535		P12787	P12787	Cytochrome c oxidase subunit 5A, mitochondrial	Cox5a		binding;catalytic activity;cation binding;cation transmembrane transporter activity;cytochrome-c oxidase activity;heme-copper terminal oxidase activity;hydrogen ion transmembrane transporter activity;inorganic cation transmembrane transporter activity;ion binding;ion transmembrane transporter activity;metal ion binding;monovalent inorganic cation transmembrane transporter activity;oxidoreductase …	cell part;cytoplasmic part;extracellular membrane-bounded organelle;extracellular organelle;extracellular region part;extracellular vesicular exosome;intracellular membrane-bounded organelle;intracellular organelle;intracellular organelle part;intracellular part;membrane;membrane-bounded organelle;membrane-bounded vesicle;mitochondrial inner membrane;mitochondrial membrane;mitochondrial part;mito…	Alzheimer's disease;Cardiac muscle contraction;Huntington's disease;Oxidative phosphorylation;Parkinson's disease	Acetylation;Completeproteome;Directproteinsequencing;Heme;Iron;Membrane;Metal-binding;Mitochondrion;Mitochondrioninnermembrane;Phosphoprotein;Referenceproteome;Transitpeptide	Cytochrome c oxidase (EC 1.9.3.1), mitochondrial	REACT_278797;REACT_360191		8	8	8	40.4	40.4	40.4	16.101	0	75.472	193440000000	71	1.93702
91	11.2789	6.28327		P03958	P03958	Adenosine deaminase	Ada	2'-deoxyribonucleotide metabolic process;adenosine catabolic process;adenosine metabolic process;aging;amine transport;anatomical structure development;B cell activation;B cell activation involved in immune response;B cell differentiation;behavior;biological regulation;biosynthetic process;catabolic process;cell activation;cell activation involved in immune response;cell differentiation;cellular …	adenosine deaminase activity;binding;catalytic activity;cation binding;deaminase activity;hydrolase activity;hydrolase activity, acting on carbon-nitrogen (but not peptide) bonds;hydrolase activity, acting on carbon-nitrogen (but not peptide) bonds, in cyclic amidines;ion binding;metal ion binding;nucleoside binding;purine nucleoside binding;transition metal ion binding;zinc ion binding	cell body;cell junction;cell part;cell projection cytoplasm;cell projection part;cell surface;cytoplasm;cytoplasmic membrane-bounded vesicle lumen;cytoplasmic part;cytoplasmic vesicle part;cytosol;dendrite cytoplasm;external side of plasma membrane;extracellular region part;extracellular space;intracellular membrane-bounded organelle;intracellular organelle;intracellular organelle part;intracellu…	Primary immunodeficiency;Purine metabolism	3D-structure;Acetylation;Celladhesion;Celljunction;Cellmembrane;Completeproteome;Cytoplasm;Cytoplasmicvesicle;Hydrolase;Membrane;Metal-binding;Nucleotidemetabolism;Referenceproteome;Zinc		REACT_345398	A_DEAMINASE	23	23	23	70.2	70.2	70.2	39.991	0	293.62	190050000000	286	0.322219
92	11.2762	6.24492		Q9D051	Q9D051	Pyruvate dehydrogenase E1 component subunit beta, mitochondrial	Pdhb	acetyl-CoA biosynthetic process;acetyl-CoA biosynthetic process from pyruvate;acetyl-CoA catabolic process;acetyl-CoA metabolic process;alcohol metabolic process;biosynthetic process;carbohydrate metabolic process;carboxylic acid metabolic process;catabolic process;cellular biosynthetic process;cellular carbohydrate metabolic process;cellular catabolic process;cellular ketone metabolic process;ce…	catalytic activity;oxidoreductase activity;oxidoreductase activity, acting on the aldehyde or oxo group of donors;oxidoreductase activity, acting on the aldehyde or oxo group of donors, disulfide as acceptor;pyruvate dehydrogenase (acetyl-transferring) activity;pyruvate dehydrogenase activity	cell part;cytoplasmic part;extracellular membrane-bounded organelle;extracellular organelle;extracellular region part;extracellular vesicular exosome;intracellular membrane-bounded organelle;intracellular organelle;intracellular organelle lumen;intracellular organelle part;intracellular part;macromolecular complex;membrane-bounded organelle;membrane-bounded vesicle;membrane-enclosed lumen;mitocho…	Butanoate metabolism;Citrate cycle (TCA cycle);Glycolysis / Gluconeogenesis;Pyruvate metabolism;Valine, leucine and isoleucine biosynthesis	Acetylation;Carbohydratemetabolism;Completeproteome;Directproteinsequencing;Glucosemetabolism;Mitochondrion;Oxidoreductase;Phosphoprotein;Pyruvate;Referenceproteome;Thiaminepyrophosphate;Transitpeptide;Tricarboxylicacidcycle		REACT_278177;REACT_293106;REACT_306383		16	16	16	61.6	61.6	61.6	38.937	0	323.31	188890000000	181	1.52892
93	11.2756	6.23566		Q8K2B3;A0A1Y7VJ55	Q8K2B3	Succinate dehydrogenase [ubiquinone] flavoprotein subunit, mitochondrial	Sdha	acetyl-CoA catabolic process;acetyl-CoA metabolic process;anatomical structure development;carboxylic acid metabolic process;catabolic process;cellular catabolic process;cellular ketone metabolic process;cellular metabolic process;cellular process;coenzyme catabolic process;coenzyme metabolic process;cofactor catabolic process;cofactor metabolic process;developmental process;dicarboxylic acid met…	binding;catalytic activity;coenzyme binding;cofactor binding;flavin adenine dinucleotide binding;oxidoreductase activity;oxidoreductase activity, acting on the CH-CH group of donors;oxidoreductase activity, acting on the CH-CH group of donors, quinone or related compound as acceptor;succinate dehydrogenase (ubiquinone) activity;succinate dehydrogenase activity	cell part;cytoplasmic part;fumarate reductase complex;intracellular membrane-bounded organelle;intracellular organelle;intracellular organelle part;intracellular part;macromolecular complex;membrane;membrane part;membrane-bounded organelle;mitochondrial inner membrane;mitochondrial membrane;mitochondrial membrane part;mitochondrial part;mitochondrial respiratory chain complex II;mitochondrion;mye…	Alzheimer's disease;Citrate cycle (TCA cycle);Huntington's disease;Oxidative phosphorylation;Parkinson's disease	Acetylation;Completeproteome;Directproteinsequencing;Electrontransport;FAD;Flavoprotein;Membrane;Mitochondrion;Mitochondrioninnermembrane;Oxidoreductase;Phosphoprotein;Referenceproteome;Transitpeptide;Transport;Tricarboxylicacidcycle;Tumorsuppressor	Succinate dehydrogenase complex II (EC 1.3.5.1), mitochondrial	REACT_278797;REACT_333358	FRD_SDH_FAD_BINDING	28	28	28	56.8	56.8	56.8	72.585	0	323.31	188610000000	254	1.5977
94	11.2681	6.12953		P10649;A2AE89;F6WHQ7;D3YVP8;D3YVP9;G5E8M7;O35660	P10649;A2AE89;F6WHQ7	Glutathione S-transferase Mu 1	Gstm1	amine metabolic process;carboxylic acid metabolic process;cellular amine metabolic process;cellular amino acid metabolic process;cellular ketone metabolic process;cellular metabolic process;cellular modified amino acid metabolic process;cellular nitrogen compound metabolic process;cellular process;cellular response to chemical stimulus;cellular response to drug;cellular response to stimulus;gluta…	binding;catalytic activity;glutathione transferase activity;identical protein binding;protein binding;protein dimerization activity;protein heterodimerization activity;protein homodimerization activity;transferase activity;transferase activity, transferring alkyl or aryl (other than methyl) groups	cell part;cytoplasm;intracellular part;myelin sheath	Drug metabolism - cytochrome P450;Glutathione metabolism;Metabolism of xenobiotics by cytochrome P450	Completeproteome;Cytoplasm;Directproteinsequencing;Proteomicsidentification;Referenceproteome;Transferase		REACT_317599	GST_CTER;GST_NTER	16	16	9	77.1	77.1	43.1	25.97	0	178.81	185400000000	124	0.20412
95	11.2626	6.0525		Q9R0Y5;Q9R0Y5-2;Z4YN97;A0A0A6YXW8	Q9R0Y5;Q9R0Y5-2;Z4YN97;A0A0A6YXW8	Adenylate kinase isoenzyme 1	Ak1	ADP biosynthetic process;ADP metabolic process;AMP metabolic process;ATP metabolic process;biological regulation;biosynthetic process;cell cycle arrest;cell cycle process;cellular biosynthetic process;cellular metabolic process;cellular nitrogen compound biosynthetic process;cellular nitrogen compound metabolic process;cellular process;heterocycle biosynthetic process;heterocycle metabolic proces…	adenyl nucleotide binding;adenyl ribonucleotide binding;adenylate kinase activity;ATP binding;binding;catalytic activity;kinase activity;nucleobase-containing compound kinase activity;nucleoside diphosphate kinase activity;nucleotide binding;nucleotide kinase activity;phosphotransferase activity, phosphate group as acceptor;purine nucleotide binding;purine ribonucleoside triphosphate binding;puri…	axoneme part;cell part;cell projection part;cytoplasm;extracellular membrane-bounded organelle;extracellular organelle;extracellular region part;extracellular vesicular exosome;intracellular part;membrane;membrane-bounded organelle;membrane-bounded vesicle;organelle;organelle part;outer dense fiber;plasma membrane;vesicle	Purine metabolism	Acetylation;Alternativesplicing;ATP-binding;Completeproteome;Cytoplasm;Directproteinsequencing;Kinase;Nucleotide-binding;Phosphoprotein;Proteomicsidentification;Referenceproteome;Transferase		REACT_274011	ADENYLATE_KINASE	12	12	12	60.3	60.3	60.3	21.539	0	323.31	183070000000	126	1.78888
96	11.2621	6.04589		P13541	P13541	Myosin-3	Myh3	metabolic process;multicellular organismal process;muscle contraction;muscle system process;skeletal muscle contraction;striated muscle contraction;system process	actin binding;actin filament binding;adenyl nucleotide binding;adenyl ribonucleotide binding;ATP binding;binding;catalytic activity;cytoskeletal protein binding;hydrolase activity;hydrolase activity, acting on acid anhydrides;hydrolase activity, acting on acid anhydrides, in phosphorus-containing anhydrides;microfilament motor activity;motor activity;nucleoside-triphosphatase activity;nucleotide …	cell part;contractile fiber;cytoplasmic part;cytoskeletal part;extracellular membrane-bounded organelle;extracellular organelle;extracellular region part;extracellular vesicular exosome;intracellular non-membrane-bounded organelle;intracellular organelle;intracellular organelle part;intracellular part;macromolecular complex;membrane-bounded organelle;membrane-bounded vesicle;myofibril;myosin comp…	Tight junction;Viral myocarditis	Actin-binding;ATP-binding;Calmodulin-binding;Coiledcoil;Completeproteome;Cytoplasm;Methylation;Motorprotein;Muscleprotein;Myosin;Nucleotide-binding;Referenceproteome;Thickfilament		REACT_324616	IQ;MYOSIN_MOTOR	61	4	3	25.7	2.8	2.4	223.79	0	13.401	182870000000	17	0.230449
97	11.2608	6.02737	+	P20801	P20801	Troponin C, skeletal muscle	Tnnc2	multicellular organismal process;muscle contraction;muscle system process;skeletal muscle contraction;striated muscle contraction;system process	binding;calcium ion binding;cation binding;ion binding;metal ion binding	cell part;contractile fiber part;cytoplasmic part;cytoskeletal part;intracellular organelle part;intracellular part;macromolecular complex;organelle part;protein complex;troponin complex	Calcium signaling pathway	Acetylation;Calcium;Completeproteome;Metal-binding;Muscleprotein;Referenceproteome;Repeat		REACT_324616	EF_HAND_1;EF_HAND_2	10	10	9	63.1	63.1	58.8	18.11	0	323.31	182310000000	344	2.22814
98	11.2586	5.99663		Q00623;A0A1L1STX7;CON__P15497	Q00623	Apolipoprotein A-I;Proapolipoprotein A-I;Truncated apolipoprotein A-I	Apoa1	adrenal gland development;alcohol metabolic process;amine metabolic process;anatomical structure development;anatomical structure morphogenesis;biological regulation;biosynthetic process;blood vessel endothelial cell migration;C21-steroid hormone metabolic process;cell migration;cell motility;cell proliferation;cell surface receptor linked signaling pathway;cellular amine metabolic process;cellul…	alcohol binding;amine binding;apolipoprotein A-I receptor binding;apolipoprotein receptor binding;beta-amyloid binding;binding;cation binding;chemorepellent activity;cholesterol binding;cholesterol transporter activity;enzyme activator activity;enzyme binding;enzyme inhibitor activity;enzyme regulator activity;high-density lipoprotein particle binding;high-density lipoprotein particle receptor bi…	blood microparticle;cell part;cell surface;chylomicron;cytoplasmic membrane-bounded vesicle;cytoplasmic part;cytoplasmic vesicle;cytosol;discoidal high-density lipoprotein particle;endocytic vesicle;extracellular membrane-bounded organelle;extracellular organelle;extracellular region;extracellular region part;extracellular space;extracellular vesicular exosome;high-density lipoprotein particle;in…	African trypanosomiasis;Fat digestion and absorption;PPAR signaling pathway;Vitamin digestion and absorption	3D-structure;Cholesterolmetabolism;Completeproteome;Directproteinsequencing;Glycoprotein;HDL;Lipidmetabolism;Lipidtransport;Lipoprotein;Oxidation;Palmitate;Phosphoprotein;Referenceproteome;Repeat;Secreted;Signal;Steroidmetabolism;Sterolmetabolism;Transport		REACT_282527;REACT_295031;REACT_303694;REACT_307071;REACT_314625;REACT_326379;REACT_346149;REACT_346699		13	13	13	39.8	39.8	39.8	30.615	0	110.34	181380000000	135	#N/A
99	11.254	5.93381		Q9D7P9	Q9D7P9	Serpin B12	Serpinb12	biological regulation;cell differentiation;cellular developmental process;cellular process;developmental process;hemopoietic progenitor cell differentiation;negative regulation of catalytic activity;negative regulation of endopeptidase activity;negative regulation of hydrolase activity;negative regulation of molecular function;negative regulation of peptidase activity;regulation of biological pro…	endopeptidase inhibitor activity;endopeptidase regulator activity;enzyme inhibitor activity;enzyme regulator activity;peptidase inhibitor activity;peptidase regulator activity;serine-type endopeptidase inhibitor activity	cell part;cytoplasm;extracellular membrane-bounded organelle;extracellular organelle;extracellular region part;extracellular space;extracellular vesicular exosome;intracellular part;membrane-bounded organelle;membrane-bounded vesicle;organelle;vesicle		Completeproteome;Cytoplasm;Proteaseinhibitor;Referenceproteome;Serineproteaseinhibitor			SERPIN	20	20	20	67.1	67.1	67.1	47.834	0	323.31	179480000000	165	#N/A
100	11.2533	5.92422		P48678;P48678-2;P48678-3;D3YUF7	P48678;P48678-2;P48678-3	Prelamin-A/C;Lamin-A/C	Lmna	anatomical structure development;biological regulation;cardiac cell development;cardiac muscle cell development;cell development;cellular component organization;cellular component organization at cellular level;cellular component organization or biogenesis;cellular component organization or biogenesis at cellular level;cellular developmental process;cellular localization;cellular macromolecule lo…	structural molecule activity	cell part;cytoplasm;cytoplasmic part;cytoskeletal part;envelope;intermediate filament;intracellular membrane-bounded organelle;intracellular organelle;intracellular organelle part;intracellular part;lamin filament;macromolecular complex;membrane;membrane-bounded organelle;nuclear envelope;nuclear membrane;nuclear part;nucleoplasm;nucleus;organelle;organelle envelope;organelle membrane;organelle p…	Arrhythmogenic right ventricular cardiomyopathy (ARVC);Dilated cardiomyopathy;Hypertrophic cardiomyopathy (HCM)	3D-structure;Acetylation;Alternativesplicing;Coiledcoil;Completeproteome;Directproteinsequencing;Intermediatefilament;Isopeptidebond;Lipoprotein;Methylation;Nucleus;Phosphoprotein;Prenylation;Proteomicsidentification;Referenceproteome;Ublconjugation		REACT_287050;REACT_320608;REACT_333139;REACT_336953;REACT_352955;REACT_75800	IF	33	33	32	52.6	52.6	51.4	74.237	0	323.31	179190000000	242	2.14613
101	11.2519	5.90439	+	Q02788;D3Z7D5	Q02788;D3Z7D5	Collagen alpha-2(VI) chain	Col6a2	biological adhesion;cell adhesion;cellular component assembly;cellular component organization;cellular component organization or biogenesis;cellular process;macromolecular complex assembly;macromolecular complex subunit organization;protein complex assembly;protein complex subunit organization;protein heterooligomerization;protein heterotrimerization;protein oligomerization;protein trimerization;…		cell part;collagen;extracellular matrix;extracellular matrix part;extracellular membrane-bounded organelle;extracellular organelle;extracellular region;extracellular region part;extracellular space;extracellular vesicular exosome;macromolecular complex;membrane;membrane-bounded organelle;membrane-bounded vesicle;organelle;plasma membrane;protein complex;proteinaceous extracellular matrix;sarcolem…	ECM-receptor interaction;Focal adhesion;Protein digestion and absorption	Celladhesion;Collagen;Completeproteome;Extracellularmatrix;Glycoprotein;Hydroxylation;Membrane;Phosphoprotein;Proteomicsidentification;Referenceproteome;Repeat;Secreted;Signal		REACT_280178;REACT_285754;REACT_313067;REACT_318656;REACT_319054;REACT_319261;REACT_354321	VWFA	23	23	23	26.9	26.9	26.9	110.33	0	323.31	178590000000	135	1.76716
102	11.2475	5.84587		Q91X72;A0A1B0GS57	Q91X72	Hemopexin	Hpx	biological regulation;cellular metabolic process;cellular process;cofactor metabolic process;establishment of localization;heme metabolic process;hemoglobin metabolic process;heterocycle metabolic process;macromolecule metabolic process;metabolic process;nitrogen compound metabolic process;pigment metabolic process;porphyrin-containing compound metabolic process;positive regulation of adaptive im…	binding;cation binding;heme binding;ion binding;iron ion binding;metal ion binding;tetrapyrrole binding;transition metal ion binding	blood microparticle;extracellular membrane-bounded organelle;extracellular organelle;extracellular region part;extracellular space;extracellular vesicular exosome;membrane-bounded organelle;membrane-bounded vesicle;organelle;vesicle		Completeproteome;Disulfidebond;Glycoprotein;Heme;Iron;Metal-binding;Referenceproteome;Repeat;Secreted;Signal;Transport		REACT_303694	HEMOPEXIN;HEMOPEXIN_2	22	22	22	59.1	59.1	59.1	51.317	0	323.31	176820000000	155	#N/A
103	11.2458	5.82206		Q99JY0;D3YXU1	Q99JY0	Trifunctional enzyme subunit beta, mitochondrial;3-ketoacyl-CoA thiolase	Hadhb	carboxylic acid catabolic process;carboxylic acid metabolic process;catabolic process;cellular catabolic process;cellular ketone metabolic process;cellular lipid catabolic process;cellular lipid metabolic process;cellular metabolic process;cellular process;fatty acid beta-oxidation;fatty acid catabolic process;fatty acid metabolic process;fatty acid oxidation;lipid catabolic process;lipid metabol…	acetyl-CoA C-acyltransferase activity;binding;C-acyltransferase activity;carbon-oxygen lyase activity;carboxylic acid binding;catalytic activity;coenzyme binding;cofactor binding;enoyl-CoA hydratase activity;fatty acid binding;fatty-acyl-CoA binding;hydro-lyase activity;lipid binding;long-chain-3-hydroxyacyl-CoA dehydrogenase activity;long-chain-enoyl-CoA hydratase activity;lyase activity;monocar…	cell part;cytoplasmic part;endoplasmic reticulum;extracellular membrane-bounded organelle;extracellular organelle;extracellular region part;extracellular vesicular exosome;fatty acid beta-oxidation multienzyme complex;intracellular membrane-bounded organelle;intracellular non-membrane-bounded organelle;intracellular organelle;intracellular organelle part;intracellular part;macromolecular complex;…	Benzoate degradation;Fatty acid elongation in mitochondria;Fatty acid metabolism;Valine, leucine and isoleucine degradation	Acetylation;Acyltransferase;Completeproteome;Endoplasmicreticulum;Fattyacidmetabolism;Lipidmetabolism;Membrane;Mitochondrion;Mitochondrioninnermembrane;Mitochondrionoutermembrane;Proteomicsidentification;Referenceproteome;Transferase;Transitpeptide		REACT_279425;REACT_300639;REACT_309590;REACT_323162;REACT_333592;REACT_335329;REACT_339256	THIOLASE_1;THIOLASE_2;THIOLASE_3	24	24	24	60.4	60.4	60.4	51.386	0	302.08	176100000000	224	1.65225
104	11.2367	5.70205		P14824;F8WIT2	P14824;F8WIT2	Annexin A6;Annexin	Anxa6	biological regulation;calcium ion homeostasis;calcium ion transport;cation homeostasis;cation transport;cellular calcium ion homeostasis;cellular cation homeostasis;cellular chemical homeostasis;cellular component assembly;cellular component organization;cellular component organization or biogenesis;cellular divalent inorganic cation homeostasis;cellular homeostasis;cellular ion homeostasis;cellu…	binding;calcium ion binding;calcium-dependent phospholipid binding;calcium-dependent protein binding;cation binding;channel activity;cholesterol binding;gated channel activity;GTP binding;guanyl nucleotide binding;guanyl ribonucleotide binding;identical protein binding;ion binding;ion channel activity;ion transmembrane transporter activity;ligand-gated channel activity;ligand-gated ion channel ac…	adherens junction;anchoring junction;cell junction;cell part;cell-substrate adherens junction;cell-substrate junction;cytoplasmic membrane-bounded vesicle;cytoplasmic part;cytoplasmic vesicle;cytosol;endosomal part;endosome membrane;extracellular membrane-bounded organelle;extracellular organelle;extracellular region part;extracellular vesicular exosome;focal adhesion;intracellular membrane-bound…		Acetylation;Annexin;Calcium;Calcium/phospholipid-binding;Completeproteome;Cytoplasm;Directproteinsequencing;Phosphoprotein;Proteomicsidentification;Referenceproteome;Repeat		REACT_317508	ANNEXIN	34	34	33	56.3	56.3	55.3	75.884	0	323.31	172470000000	164	1.54033
105	11.2288	5.5989		Q99LC5	Q99LC5	Electron transfer flavoprotein subunit alpha, mitochondrial	Etfa		binding;catalytic activity;coenzyme binding;cofactor binding;electron carrier activity;flavin adenine dinucleotide binding;oxidoreductase activity	cell part;cytoplasmic part;electron transfer flavoprotein complex;extracellular membrane-bounded organelle;extracellular organelle;extracellular region part;extracellular vesicular exosome;intracellular membrane-bounded organelle;intracellular organelle;intracellular organelle part;intracellular part;macromolecular complex;membrane-bounded organelle;membrane-bounded vesicle;mitochondrial electron…		Acetylation;Completeproteome;Directproteinsequencing;Electrontransport;FAD;Flavoprotein;Mitochondrion;Phosphoprotein;Referenceproteome;Transitpeptide;Transport		REACT_278797	ETF_ALPHA	17	17	17	63.4	63.4	63.4	35.009	0	323.31	169350000000	188	1.57864
106	11.2283	5.59229		P06745;A0A0U1RQ72;CON__Q3ZBD7;A0A0U1RP97;A0A0U1RQ18	P06745	Glucose-6-phosphate isomerase	Gpi	alcohol biosynthetic process;alcohol catabolic process;alcohol metabolic process;anatomical structure formation involved in morphogenesis;angiogenesis;biological regulation;biosynthetic process;carbohydrate biosynthetic process;carbohydrate catabolic process;carbohydrate homeostasis;carbohydrate metabolic process;catabolic process;cellular biosynthetic process;cellular carbohydrate biosynthetic p…	catalytic activity;glucose-6-phosphate isomerase activity;intramolecular oxidoreductase activity;intramolecular oxidoreductase activity, interconverting aldoses and ketoses;isomerase activity	cell part;cell projection membrane;cell projection part;cilium membrane;cilium part;cytoplasm;extracellular membrane-bounded organelle;extracellular organelle;extracellular region part;extracellular space;extracellular vesicular exosome;intracellular organelle part;intracellular part;membrane;membrane part;membrane-bounded organelle;membrane-bounded vesicle;myelin sheath;nuclear part;nucleoplasm;…	Amino sugar and nucleotide sugar metabolism;Glycolysis / Gluconeogenesis;Pentose phosphate pathway;Starch and sucrose metabolism	3D-structure;Acetylation;Angiogenesis;Completeproteome;Cytokine;Cytoplasm;Directproteinsequencing;Gluconeogenesis;Glycolysis;Growthfactor;Isomerase;Phosphoprotein;Referenceproteome;Secreted;Ublconjugation		REACT_308431;REACT_314687;REACT_360191	P_GLUCOSE_ISOMERASE_1;P_GLUCOSE_ISOMERASE_2;P_GLUCOSE_ISOMERASE_3	17	17	17	40.9	40.9	40.9	62.766	0	323.31	169150000000	138	1.83569
107	11.2248	5.54799		P05213;A0A2R8VHF3	P05213;A0A2R8VHF3	Tubulin alpha-1B chain	Tuba1b	cellular component assembly;cellular component assembly at cellular level;cellular component organization;cellular component organization at cellular level;cellular component organization or biogenesis;cellular component organization or biogenesis at cellular level;cellular macromolecular complex assembly;cellular macromolecular complex subunit organization;cellular macromolecule metabolic proces…	binding;catalytic activity;double-stranded RNA binding;enzyme binding;GTP binding;GTPase activity;guanyl nucleotide binding;guanyl ribonucleotide binding;hydrolase activity;hydrolase activity, acting on acid anhydrides;hydrolase activity, acting on acid anhydrides, in phosphorus-containing anhydrides;nucleic acid binding;nucleoside-triphosphatase activity;nucleotide binding;protein binding;purine…	cell part;cytoplasmic microtubule;cytoplasmic part;cytoskeletal part;cytosol;extracellular membrane-bounded organelle;extracellular organelle;extracellular region part;extracellular vesicular exosome;intracellular organelle part;intracellular part;macromolecular complex;membrane-bounded organelle;membrane-bounded vesicle;microtubule;myelin sheath;organelle;organelle part;protein complex;vesicle	Gap junction;Pathogenic Escherichia coli infection;Phagosome	Acetylation;Completeproteome;Cytoplasm;Cytoskeleton;Directproteinsequencing;GTP-binding;Isopeptidebond;Methylation;Microtubule;Nitration;Nucleotide-binding;Phosphoprotein;Referenceproteome;Ublconjugation		REACT_278699;REACT_295993;REACT_302653;REACT_306375;REACT_307151;REACT_316383;REACT_319119;REACT_319807;REACT_321346;REACT_329805;REACT_330163;REACT_332968;REACT_342780;REACT_351311;REACT_353475;REACT_358203;REACT_358264;REACT_361683	TUBULIN	18	18	0	53	53	0	50.151	0	323.31	167810000000	144	1.51322
108	11.2212	5.50203		P15864	P15864	Histone H1.2	Hist1h1c	biological regulation;cellular component assembly;cellular component assembly at cellular level;cellular component organization;cellular component organization at cellular level;cellular component organization or biogenesis;cellular component organization or biogenesis at cellular level;cellular macromolecular complex assembly;cellular macromolecular complex subunit organization;cellular process;…	binding;chromatin binding;chromatin DNA binding;DNA binding;nucleic acid binding;structure-specific DNA binding	cell part;chromatin;chromosomal part;euchromatin;intracellular membrane-bounded organelle;intracellular organelle;intracellular organelle part;intracellular part;macromolecular complex;membrane-bounded organelle;nuclear chromatin;nuclear chromosome part;nuclear euchromatin;nuclear part;nucleosome;nucleus;organelle;organelle part;protein-DNA complex;transcriptionally active chromatin		Acetylation;Chromosome;Citrullination;Completeproteome;DNA-binding;Isopeptidebond;Methylation;Nucleus;Phosphoprotein;Referenceproteome;Ublconjugation			H15	8	8	2	31.1	31.1	7.5	21.266	0	39.71	166420000000	64	1.45484
109	11.2185	5.46765	+	Q9DB20;F7D3P8	Q9DB20	ATP synthase subunit O, mitochondrial	Atp5o	ATP biosynthetic process;ATP metabolic process;ATP synthesis coupled proton transport;biosynthetic process;cation transport;cellular biosynthetic process;cellular metabolic process;cellular nitrogen compound biosynthetic process;cellular nitrogen compound metabolic process;cellular process;energy coupled proton transport, down electrochemical gradient;establishment of localization;establishment o…	binding;cation transmembrane transporter activity;drug binding;hydrogen ion transmembrane transporter activity;hydrogen ion transporting ATP synthase activity, rotational mechanism;inorganic cation transmembrane transporter activity;ion transmembrane transporter activity;lipid binding;monovalent inorganic cation transmembrane transporter activity;steroid binding;substrate-specific transmembrane t…	cell part;cytoplasmic part;extracellular membrane-bounded organelle;extracellular organelle;extracellular region part;extracellular vesicular exosome;intracellular membrane-bounded organelle;intracellular organelle;intracellular organelle part;intracellular part;macromolecular complex;membrane;membrane part;membrane-bounded organelle;membrane-bounded vesicle;mitochondrial membrane part;mitochondr…	Alzheimer's disease;Huntington's disease;Oxidative phosphorylation;Parkinson's disease	Acetylation;ATPsynthesis;Completeproteome;Directproteinsequencing;Hydrogeniontransport;Iontransport;Membrane;Mitochondrion;Mitochondrioninnermembrane;Proteomicsidentification;Referenceproteome;Transitpeptide;Transport		REACT_287909	ATPASE_DELTA	11	11	1	54.9	54.9	8	23.363	0	160.4	165380000000	83	#N/A
110	11.218	5.46137		A0A6I8MX27;P16125;D3Z7F0;A0A0N4SVV8	A0A6I8MX27;P16125;D3Z7F0	L-lactate dehydrogenase B chain;L-lactate dehydrogenase	Ldhb	biosynthetic process;carbohydrate metabolic process;carboxylic acid biosynthetic process;carboxylic acid metabolic process;cellular biosynthetic process;cellular ketone metabolic process;cellular metabolic process;cellular nitrogen compound metabolic process;cellular process;coenzyme metabolic process;cofactor metabolic process;heterocycle metabolic process;lactate biosynthetic process;lactate bi…	binding;catalytic activity;coenzyme binding;cofactor binding;lactate dehydrogenase activity;L-lactate dehydrogenase activity;NAD binding;nucleotide binding;oxidoreductase activity;oxidoreductase activity, acting on CH-OH group of donors;oxidoreductase activity, acting on the CH-OH group of donors, NAD or NADP as acceptor	cell part;cytoplasm;cytoplasmic part;extracellular membrane-bounded organelle;extracellular organelle;extracellular region part;extracellular vesicular exosome;intracellular membrane-bounded organelle;intracellular organelle;intracellular part;membrane;membrane-bounded organelle;membrane-bounded vesicle;mitochondrion;myelin sheath;organelle;vesicle	Cysteine and methionine metabolism;Glycolysis / Gluconeogenesis;Propanoate metabolism;Pyruvate metabolism	Acetylation;Completeproteome;Cytoplasm;Directproteinsequencing;NAD;Oxidoreductase;Phosphoprotein;Proteomicsidentification;Referenceproteome		REACT_293106	L_LDH	11	10	10	37	33.4	33.4	37.238	0	171.04	165190000000	120	1.75051
111	11.2155	5.43029		O09165;E9Q489	O09165	Calsequestrin-1	Casq1	actin cytoskeleton organization;actin filament-based process;actomyosin structure organization;anatomical structure development;biological regulation;calcium-mediated signaling;cellular component assembly;cellular component assembly at cellular level;cellular component organization;cellular component organization at cellular level;cellular component organization or biogenesis;cellular component o…	binding;calcium ion binding;cation binding;ion binding;metal ion binding	cell part;contractile fiber part;cytoplasmic part;endoplasmic reticulum;endoplasmic reticulum lumen;endoplasmic reticulum membrane;endoplasmic reticulum part;Golgi apparatus;I band;intracellular membrane-bounded organelle;intracellular organelle;intracellular organelle lumen;intracellular organelle part;intracellular part;membrane;membrane part;membrane-bounded organelle;membrane-enclosed lumen;m…		Calcium;Completeproteome;Directproteinsequencing;Glycoprotein;Membrane;Metal-binding;Mitochondrion;Muscleprotein;Proteomicsidentification;Referenceproteome;Sarcoplasmicreticulum;Signal		REACT_346473	CALSEQUESTRIN_1;CALSEQUESTRIN_2	11	11	11	33.3	33.3	33.3	46.377	0	229.99	164250000000	139	1.92169	+
112	11.2101	5.36351		P11404	P11404	Fatty acid-binding protein, heart	Fabp3	biological regulation;chemical homeostasis;cholesterol homeostasis;homeostatic process;lipid homeostasis;phospholipid homeostasis;positive regulation of biological process;positive regulation of biosynthetic process;positive regulation of cellular biosynthetic process;positive regulation of cellular metabolic process;positive regulation of cellular process;positive regulation of lipid biosyntheti…	binding;carboxylic acid binding;cytoskeletal protein binding;fatty acid binding;lipid binding;monocarboxylic acid binding;oleic acid binding;protein binding;transporter activity	cell part;cytoplasmic part;cytosol;extracellular membrane-bounded organelle;extracellular organelle;extracellular region part;extracellular space;extracellular vesicular exosome;intracellular part;membrane-bounded organelle;membrane-bounded vesicle;organelle;vesicle	PPAR signaling pathway	Acetylation;Completeproteome;Cytoplasm;Directproteinsequencing;Lipid-binding;Phosphoprotein;Referenceproteome;Transport		REACT_316390	FABP	11	11	11	80.5	80.5	80.5	14.819	0	143.33	162230000000	131	1.49969
113	11.2093	5.35326		P00405	P00405	Cytochrome c oxidase subunit 2	Mtco2	cellular metabolic process;cellular process;electron transport chain;generation of precursor metabolites and energy;metabolic process;oxidation-reduction process	binding;catalytic activity;cation binding;cation transmembrane transporter activity;copper ion binding;cytochrome-c oxidase activity;heme-copper terminal oxidase activity;hydrogen ion transmembrane transporter activity;inorganic cation transmembrane transporter activity;ion binding;ion transmembrane transporter activity;metal ion binding;monovalent inorganic cation transmembrane transporter activ…	cell part;cytoplasmic part;extracellular membrane-bounded organelle;extracellular organelle;extracellular region part;extracellular vesicular exosome;integral to membrane;intracellular membrane-bounded organelle;intracellular organelle;intracellular organelle part;intracellular part;intrinsic to membrane;macromolecular complex;membrane;membrane part;membrane-bounded organelle;membrane-bounded ves…	Alzheimer's disease;Cardiac muscle contraction;Huntington's disease;Oxidative phosphorylation;Parkinson's disease	Completeproteome;Copper;Directproteinsequencing;Electrontransport;Membrane;Metal-binding;Mitochondrion;Mitochondrioninnermembrane;Referenceproteome;Respiratorychain;Transmembrane;Transmembranehelix;Transport	Cytochrome c oxidase (EC 1.9.3.1), mitochondrial	REACT_278797;REACT_360191	COX2;COX2_CUA;COX2_TM	5	5	5	27.8	27.8	27.8	25.976	0	35.657	161920000000	79	#N/A
114	11.206	5.31292		O70250	O70250	Phosphoglycerate mutase 2	Pgam2	alcohol biosynthetic process;alcohol catabolic process;alcohol metabolic process;biosynthetic process;carbohydrate biosynthetic process;carbohydrate catabolic process;carbohydrate metabolic process;catabolic process;cellular biosynthetic process;cellular carbohydrate biosynthetic process;cellular carbohydrate catabolic process;cellular carbohydrate metabolic process;cellular metabolic process;cel…	2,3-bisphosphoglycerate-dependent phosphoglycerate mutase activity;binding;bisphosphoglycerate 2-phosphatase activity;bisphosphoglycerate mutase activity;bisphosphoglycerate phosphatase activity;catalytic activity;cofactor binding;hydrolase activity;hydrolase activity, acting on ester bonds;intramolecular transferase activity;intramolecular transferase activity, phosphotransferases;isomerase acti…	cell part;cytoplasmic part;cytosol;extracellular membrane-bounded organelle;extracellular organelle;extracellular region part;extracellular vesicular exosome;intracellular membrane-bounded organelle;intracellular organelle;intracellular part;membrane-bounded organelle;membrane-bounded vesicle;nucleus;organelle;vesicle	Glycolysis / Gluconeogenesis;Methane metabolism	Completeproteome;Glycolysis;Hydrolase;Isomerase;Isopeptidebond;Referenceproteome;Ublconjugation		REACT_308431;REACT_314687	PG_MUTASE	13	13	11	63.6	63.6	55.3	28.827	0	152.13	160700000000	117	2.07555	+
115	11.203	5.27623		P28654	P28654	Decorin	Dcn	aging;amine metabolic process;aminoglycan metabolic process;anatomical structure development;biological regulation;carbohydrate metabolic process;cellular macromolecule metabolic process;cellular metabolic process;cellular process;cellular protein metabolic process;chondroitin sulfate metabolic process;developmental process;glycosaminoglycan metabolic process;kidney development;macromolecule meta…	binding;carbohydrate binding;extracellular matrix binding;glycosaminoglycan binding;pattern binding;polysaccharide binding	anchoring collagen;collagen;collagen type VI;extracellular matrix part;extracellular region part;extracellular space	TGF-beta signaling pathway	Completeproteome;Disulfidebond;Extracellularmatrix;Glycoprotein;Leucine-richrepeat;Proteoglycan;Referenceproteome;Repeat;Secreted;Signal		REACT_275864;REACT_294584;REACT_314166;REACT_326072;REACT_343463;REACT_354321	LRR	12	12	12	38.1	38.1	38.1	39.809	0	320.4	159590000000	101	1.99739
116	11.2	5.24019		P11087-2;P11087	P11087-2;P11087	Collagen alpha-1(I) chain	Col1a1	anatomical structure development;anatomical structure formation involved in morphogenesis;anatomical structure morphogenesis;biological regulation;biomineral tissue development;biosynthetic process;blood vessel development;bone trabecula formation;cartilage development;cartilage development involved in endochondral bone morphogenesis;cell communication;cell differentiation;cellular component asse…	binding;cation binding;extracellular matrix structural constituent;growth factor binding;identical protein binding;ion binding;metal ion binding;platelet-derived growth factor binding;protein binding;structural molecule activity	cell part;collagen;collagen type I;cytoplasm;cytoplasmic membrane-bounded vesicle;cytoplasmic part;cytoplasmic vesicle;endoplasmic reticulum;extracellular matrix;extracellular matrix part;extracellular region part;extracellular space;fibrillar collagen;Golgi apparatus;intracellular membrane-bounded organelle;intracellular organelle;intracellular part;membrane-bounded organelle;membrane-bounded ve…	Amoebiasis;ECM-receptor interaction;Focal adhesion;Protein digestion and absorption	Alternativesplicing;Calcium;Collagen;Completeproteome;Disulfidebond;Extracellularmatrix;Glycoprotein;Hydroxylation;Metal-binding;Pyrrolidonecarboxylicacid;Referenceproteome;Repeat;Secreted;Signal		REACT_278886;REACT_285754;REACT_299762;REACT_300420;REACT_313067;REACT_318656;REACT_319261;REACT_320075;REACT_326610;REACT_337915;REACT_343076;REACT_344422;REACT_346699;REACT_354321	NC1_FIB;VWFC_1;VWFC_2	4	4	4	4.2	4.2	4.2	117.82	0	15.298	158500000000	23	1.19033
117	11.1997	5.23589		P15948	P15948	Kallikrein 1-related peptidase b22	Klk1b22	macromolecule metabolic process;metabolic process;primary metabolic process;protein maturation;protein metabolic process;protein processing;zymogen activation	catalytic activity;endopeptidase activity;hydrolase activity;peptidase activity;peptidase activity, acting on L-amino acid peptides;serine hydrolase activity;serine-type endopeptidase activity;serine-type peptidase activity	cell part;extracellular membrane-bounded organelle;extracellular organelle;extracellular region part;extracellular vesicular exosome;intracellular membrane-bounded organelle;intracellular organelle;intracellular part;membrane-bounded organelle;membrane-bounded vesicle;nucleus;organelle;vesicle	Endocrine and other factor-regulated calcium reabsorption	Completeproteome;Directproteinsequencing;Disulfidebond;Glycoprotein;Hydrolase;Protease;Referenceproteome;Serineprotease;Signal;Zymogen		REACT_331346;REACT_332323	TRYPSIN_DOM;TRYPSIN_HIS;TRYPSIN_SER	9	8	8	39.8	39.8	39.8	28.384	0	83.937	158370000000	79	#N/A
118	11.1959	5.19027		Q9CPQ1;A0A0G2JDA6	Q9CPQ1	Cytochrome c oxidase subunit 6C	Cox6c		catalytic activity;cation transmembrane transporter activity;cytochrome-c oxidase activity;heme-copper terminal oxidase activity;hydrogen ion transmembrane transporter activity;inorganic cation transmembrane transporter activity;ion transmembrane transporter activity;monovalent inorganic cation transmembrane transporter activity;oxidoreductase activity;oxidoreductase activity, acting on a heme gr…	cell part;cytoplasmic part;integral to membrane;intracellular membrane-bounded organelle;intracellular organelle;intracellular organelle part;intracellular part;intrinsic to membrane;membrane;membrane part;membrane-bounded organelle;mitochondrial inner membrane;mitochondrial membrane;mitochondrial part;mitochondrion;organelle;organelle inner membrane;organelle membrane;organelle part	Alzheimer's disease;Cardiac muscle contraction;Huntington's disease;Oxidative phosphorylation;Parkinson's disease	Acetylation;Completeproteome;Directproteinsequencing;Membrane;Mitochondrion;Mitochondrioninnermembrane;Referenceproteome;Transmembrane;Transmembranehelix	Cytochrome c oxidase (EC 1.9.3.1), mitochondrial	REACT_278797;REACT_360191		5	5	5	44.7	44.7	44.7	8.4689	0	8.2524	156990000000	24	1.90634
119	11.1935	5.1625		P09671;A0A3B2WBF0	P09671;A0A3B2WBF0	Superoxide dismutase [Mn], mitochondrial	Sod2	age-dependent response to oxidative stress;age-dependent response to reactive oxygen species;amine metabolic process;anatomical structure development;apoptotic mitochondrial changes;behavior;biological regulation;biosynthetic process;carboxylic acid metabolic process;cation homeostasis;cell development;cell differentiation;cellular amine metabolic process;cellular amino acid metabolic process;cel…	antioxidant activity;binding;catalytic activity;cation binding;DNA binding;identical protein binding;ion binding;manganese ion binding;metal ion binding;nucleic acid binding;oxidoreductase activity;oxidoreductase activity, acting on superoxide radicals as acceptor;oxygen binding;protein binding;superoxide dismutase activity;transition metal ion binding	cell part;cytoplasmic part;extracellular membrane-bounded organelle;extracellular organelle;extracellular region part;extracellular vesicular exosome;intracellular membrane-bounded organelle;intracellular non-membrane-bounded organelle;intracellular organelle;intracellular organelle part;intracellular part;membrane;membrane-bounded organelle;membrane-bounded vesicle;mitochondrial inner membrane;m…	Huntington's disease;Peroxisome	Acetylation;Completeproteome;Directproteinsequencing;Manganese;Metal-binding;Mitochondrion;Nitration;Oxidoreductase;Referenceproteome;Transitpeptide		REACT_308972	SOD_MN	10	10	10	54.5	54.5	54.5	24.603	0	148.54	156150000000	117	1.31806
120	11.1881	5.09836		P07356;B0V2N7;B0V2N5;B0V2N8	P07356;B0V2N7;B0V2N5;B0V2N8	Annexin A2;Annexin	Anxa2	anatomical structure formation involved in morphogenesis;angiogenesis;biological regulation;body fluid secretion;cellular component assembly;cellular component assembly at cellular level;cellular component organization;cellular component organization at cellular level;cellular component organization or biogenesis;cellular component organization or biogenesis at cellular level;cellular membrane or…	binding;calcium ion binding;calcium-dependent phospholipid binding;calcium-dependent protein binding;cation binding;enzyme inhibitor activity;enzyme regulator activity;ion binding;lipase inhibitor activity;lipid binding;metal ion binding;phosphatidylinositol binding;phosphatidylinositol-4,5-bisphosphate binding;phospholipase A2 inhibitor activity;phospholipase inhibitor activity;phospholipid bind…	basement membrane;basolateral plasma membrane;cell cortex;cell part;cell projection;cell surface;cytoplasm;cytoplasmic membrane-bounded vesicle;cytoplasmic part;cytoplasmic vesicle;cytosol;early endosome;endosomal part;endosome;endosome membrane;extracellular matrix part;extracellular membrane-bounded organelle;extracellular organelle;extracellular region part;extracellular space;extracellular ve…		3D-structure;Acetylation;Annexin;Basementmembrane;Calcium;Calcium/phospholipid-binding;Completeproteome;Extracellularmatrix;Phosphoprotein;Proteomicsidentification;Referenceproteome;Repeat;Secreted;Ublconjugation	S100A10-annexin 2 complex;TRPV5-S100A10-annexin 2 complex	REACT_289519;REACT_317508	ANNEXIN	23	23	22	66.4	66.4	64.3	38.676	0	323.31	154210000000	174	2.08884
121	11.1862	5.07554		P14602;D3YZ06;P14602-2;P14602-3	P14602;D3YZ06;P14602-2;P14602-3	Heat shock protein beta-1	Hspb1	anatomical structure homeostasis;biological adhesion;biological regulation;cell adhesion;cell surface receptor linked signaling pathway;cell-cell adhesion;cellular process;cellular response to chemical stimulus;cellular response to growth factor stimulus;cellular response to organic substance;cellular response to stimulus;cellular response to vascular endothelial growth factor stimulus;enzyme lin…	binding;enzyme binding;enzyme inhibitor activity;enzyme regulator activity;identical protein binding;kinase binding;kinase inhibitor activity;kinase regulator activity;protein binding;protein kinase binding;protein kinase C binding;protein kinase C inhibitor activity;protein kinase inhibitor activity;protein kinase regulator activity;protein serine/threonine kinase inhibitor activity;small conjug…	adherens junction;anchoring junction;cell junction;cell part;cell-substrate adherens junction;cell-substrate junction;contractile fiber;contractile fiber part;cytoplasm;cytoplasmic part;cytoskeletal part;extracellular membrane-bounded organelle;extracellular organelle;extracellular region part;extracellular space;extracellular vesicular exosome;focal adhesion;intracellular;intracellular membrane-…	Amoebiasis;MAPK signaling pathway;VEGF signaling pathway	Acetylation;Alternativesplicing;Chaperone;Completeproteome;Cytoplasm;Cytoskeleton;Directproteinsequencing;Nucleus;Phosphoprotein;Proteomicsidentification;Referenceproteome;Stressresponse	Hsp110-Hsc70-Hsp25 complex	REACT_278878;REACT_315885	HSP20	9	9	9	51.2	51.2	51.2	23.014	0	184.45	153520000000	101	2.3166
122	11.1825	5.03323		Q9CQQ7;A0A0G2JGX3	Q9CQQ7	ATP synthase F(0) complex subunit B1, mitochondrial	Atp5f1	anatomical structure development;ATP biosynthetic process;ATP metabolic process;ATP synthesis coupled proton transport;biosynthetic process;cation transport;cellular biosynthetic process;cellular metabolic process;cellular nitrogen compound biosynthetic process;cellular nitrogen compound metabolic process;cellular process;developmental process;energy coupled proton transport, down electrochemical…	ATPase activity;catalytic activity;cation transmembrane transporter activity;hydrogen ion transmembrane transporter activity;hydrolase activity;hydrolase activity, acting on acid anhydrides;hydrolase activity, acting on acid anhydrides, in phosphorus-containing anhydrides;inorganic cation transmembrane transporter activity;ion transmembrane transporter activity;monovalent inorganic cation transme…	cell part;cytoplasmic part;extracellular membrane-bounded organelle;extracellular organelle;extracellular region part;extracellular vesicular exosome;intracellular membrane-bounded organelle;intracellular organelle;intracellular organelle part;intracellular part;macromolecular complex;membrane;membrane part;membrane-bounded organelle;membrane-bounded vesicle;mitochondrial inner membrane;mitochond…	Alzheimer's disease;Huntington's disease;Oxidative phosphorylation;Parkinson's disease	Acetylation;CF(0);Completeproteome;Directproteinsequencing;Hydrogeniontransport;Iontransport;Membrane;Mitochondrion;Mitochondrioninnermembrane;Referenceproteome;Transitpeptide;Transport		REACT_287909		13	13	13	41.4	41.4	41.4	28.948	0	77.506	152240000000	117	#N/A
123	11.1704	4.89437		P07628	P07628	Kallikrein 1-related peptidase b8	Klk1b8		catalytic activity;endopeptidase activity;hydrolase activity;peptidase activity;peptidase activity, acting on L-amino acid peptides;serine hydrolase activity;serine-type endopeptidase activity;serine-type peptidase activity	cell part;extracellular membrane-bounded organelle;extracellular organelle;extracellular region part;extracellular vesicular exosome;intracellular membrane-bounded organelle;intracellular organelle;intracellular part;membrane-bounded organelle;membrane-bounded vesicle;nucleus;organelle;vesicle	Endocrine and other factor-regulated calcium reabsorption	Completeproteome;Disulfidebond;Glycoprotein;Hydrolase;Protease;Referenceproteome;Serineprotease;Signal;Zymogen		REACT_331346;REACT_332323	TRYPSIN_DOM;TRYPSIN_HIS;TRYPSIN_SER	15	15	11	55.6	55.6	41.4	28.531	0	235.8	148040000000	129	#N/A
124	11.1693	4.88181	+	Q9CR62	Q9CR62	Mitochondrial 2-oxoglutarate/malate carrier protein	Slc25a11	establishment of localization;transport		cell part;cytoplasmic part;integral to membrane;intracellular membrane-bounded organelle;intracellular organelle;intracellular organelle part;intracellular part;intrinsic to membrane;membrane;membrane part;membrane-bounded organelle;mitochondrial inner membrane;mitochondrial membrane;mitochondrial part;mitochondrion;nucleus;organelle;organelle inner membrane;organelle membrane;organelle part		Acetylation;Completeproteome;Directproteinsequencing;Membrane;Mitochondrion;Mitochondrioninnermembrane;Phosphoprotein;Referenceproteome;Repeat;Transmembrane;Transmembranehelix;Transport		REACT_308431	SOLCAR	12	12	4	43.6	43.6	10.8	34.155	0	209.22	147660000000	87	1.62737
125	11.1605	4.78428	+	A2AEX8;A2AEX6;P97447;A2AEY1;A2AEY2;A2AEX7;P97447-2;A2AEY0;A2AEX9;Q8CDC8	A2AEX8;A2AEX6;P97447;A2AEY1;A2AEY2;A2AEX7;P97447-2	Four and a half LIM domains protein 1	Fhl1	biological regulation;cell differentiation;cellular developmental process;cellular process;developmental process;multicellular organismal development;multicellular organismal process;negative regulation of biological process;negative regulation of cell cycle;negative regulation of cell cycle process;negative regulation of cell growth;negative regulation of cellular process;negative regulation of …	binding;cation binding;ion binding;ion channel binding;metal ion binding;protein binding;transition metal ion binding;zinc ion binding	adherens junction;anchoring junction;cell junction;cell part;cell-substrate adherens junction;cell-substrate junction;cytoplasm;focal adhesion;intracellular membrane-bounded organelle;intracellular organelle;intracellular part;membrane;membrane-bounded organelle;nucleus;organelle;plasma membrane		3D-structure;Acetylation;Alternativesplicing;Completeproteome;Cytoplasm;Developmentalprotein;Differentiation;LIMdomain;Metal-binding;Nucleus;Proteomicsidentification;Referenceproteome;Repeat;Zinc;Zinc-finger			LIM_DOMAIN_1;LIM_DOMAIN_2	12	12	12	53	53	53	33.563	0	171.07	144710000000	92	2.37912	+
126	11.1536	4.7089		P60710;P63260;E9Q1F2;E9Q5F4;G3UZ07;B1ATY1;G3UYG0;E9Q606;E9Q2D1;F8WGM8;F6WX90;E9Q3M9	P60710;P63260;E9Q1F2;E9Q5F4;G3UZ07	Actin, cytoplasmic 1;Actin, cytoplasmic 1, N-terminally processed;Actin, cytoplasmic 2;Actin, cytoplasmic 2, N-terminally processed	Actb;Actg1	actin cytoskeleton organization;actin filament organization;actin filament-based movement;actin filament-based process;actin-mediated cell contraction;actin-myosin filament sliding;actomyosin structure organization;anatomical structure development;anatomical structure formation involved in morphogenesis;anatomical structure homeostasis;anatomical structure morphogenesis;ATP-dependent chromatin re…	adenyl nucleotide binding;adenyl ribonucleotide binding;ATP binding;ATPase activity;binding;catalytic activity;core promoter proximal region DNA binding;core promoter proximal region sequence-specific DNA binding;cytoskeletal protein binding;DNA binding;enhancer binding;enhancer sequence-specific DNA binding;enzyme binding;hydrolase activity;hydrolase activity, acting on acid anhydrides;hydrolase…	actin cytoskeleton;actin filament;actomyosin, actin part;adherens junction;anchoring junction;axon;blood microparticle;cell cortex part;cell junction;cell part;cell projection;cell-substrate adherens junction;cell-substrate junction;chromatin;chromosomal part;contractile fiber;contractile fiber part;cortical cytoskeleton;costamere;cytoplasm;cytoplasmic part;cytoskeletal part;cytoskeleton;cytosol;…	Adherens junction;Arrhythmogenic right ventricular cardiomyopathy (ARVC);Bacterial invasion of epithelial cells;Dilated cardiomyopathy;Focal adhesion;Hypertrophic cardiomyopathy (HCM);Leukocyte transendothelial migration;Pathogenic Escherichia coli infection;Phagosome;Phototransduction - fly;Regulation of actin cytoskeleton;Shigellosis;Tight junction;Vibrio cholerae infection;Viral myocarditis	Acetylation;ATP-binding;Completeproteome;Cytoplasm;Cytoskeleton;Directproteinsequencing;Methylation;Nucleotide-binding;Oxidation;Proteomicsidentification;Referenceproteome;Ublconjugation	Metallothionein-3 complex;Profilin 1 complex;Profilin 2 complex	REACT_272375;REACT_280010;REACT_280776;REACT_291621;REACT_291802;REACT_298063;REACT_302653;REACT_308832;REACT_313804;REACT_315885;REACT_318927;REACT_320343;REACT_344463;REACT_353475;REACT_358203;REACT_358264;REACT_358608	ACTINS_1;ACTINS_2;ACTINS_ACT_LIKE	24	7	5	66.9	35.2	22.7	41.736	0	281.98	142430000000	119	2.00173
127	11.15	4.67022		A0A1B0GSX0;P06151;A0A1B0GSR9;D3YZQ9;A0A1B0GT41;A0A1B0GQX5;A0A1B0GSL7;A0A1B0GRW9;A0A1B0GS79;A0A1B0GRC1;A0A1B0GRS2;D3YVR7;D3YZE4;P00342;A0A1B0GSR2;A0A1B0GRE9	A0A1B0GSX0;P06151;A0A1B0GSR9;D3YZQ9	L-lactate dehydrogenase A chain;L-lactate dehydrogenase	Ldha	ATP biosynthetic process;ATP metabolic process;biosynthetic process;carbohydrate metabolic process;carboxylic acid biosynthetic process;carboxylic acid metabolic process;cell communication;cell motility;cellular biosynthetic process;cellular component movement;cellular ketone metabolic process;cellular metabolic process;cellular nitrogen compound biosynthetic process;cellular nitrogen compound me…	catalytic activity;lactate dehydrogenase activity;L-lactate dehydrogenase activity;oxidoreductase activity;oxidoreductase activity, acting on CH-OH group of donors;oxidoreductase activity, acting on the CH-OH group of donors, NAD or NADP as acceptor	cell part;cell projection;cell projection part;cilium;cytoplasm;cytoplasmic part;cytosol;extracellular membrane-bounded organelle;extracellular organelle;extracellular region part;extracellular vesicular exosome;flagellar fibrous sheath;flagellum part;intracellular membrane-bounded organelle;intracellular organelle;intracellular organelle part;intracellular part;membrane;membrane-bounded organell…	Cysteine and methionine metabolism;Glycolysis / Gluconeogenesis;Propanoate metabolism;Pyruvate metabolism	3D-structure;Acetylation;Completeproteome;Cytoplasm;Directproteinsequencing;NAD;Oxidoreductase;Phosphoprotein;Proteomicsidentification;Referenceproteome;Ublconjugation		REACT_293106	L_LDH	13	13	12	34.6	34.6	31.3	39.758	0	181.81	141260000000	129	1.95713
128	11.1444	4.61037		P62983;A0A0A6YW67;E9Q9J0;E9Q5F6;Q5SX22;P62984;P0CG49;P0CG50;E9Q4P0;E9QNP0	P62983;A0A0A6YW67;E9Q9J0;E9Q5F6;Q5SX22;P62984;P0CG49;P0CG50;E9Q4P0;E9QNP0	Ubiquitin-40S ribosomal protein S27a;Ubiquitin;40S ribosomal protein S27a;Ubiquitin-60S ribosomal protein L40;Ubiquitin;60S ribosomal protein L40;Polyubiquitin-B;Ubiquitin;Polyubiquitin-C;Ubiquitin;Ubiquitin-related 1;Ubiquitin-related 2	Rps27a;Gm8797;Uba52;Ubc;Ubb;Kxd1	adipose tissue development;anatomical structure development;anatomical structure morphogenesis;biological regulation;biosynthetic process;cell cycle phase;cell cycle process;cell development;cell part morphogenesis;cell projection morphogenesis;cell projection organization;cellular biosynthetic process;cellular chemical homeostasis;cellular component morphogenesis;cellular component movement;cell…	binding;cation binding;enzyme binding;ion binding;metal ion binding;protease binding;protein binding;structural constituent of ribosome;structural molecule activity	cell body;cell part;cell projection;cytoplasm;cytoplasmic part;cytosol;cytosolic small ribosomal subunit;extracellular membrane-bounded organelle;extracellular organelle;extracellular region part;extracellular vesicular exosome;intracellular membrane-bounded organelle;intracellular non-membrane-bounded organelle;intracellular organelle;intracellular organelle part;intracellular part;macromolecula…	Parkinson's disease;PPAR signaling pathway;Ribosome	3D-structure;Acetylation;Completeproteome;Cytoplasm;Isopeptidebond;Metal-binding;Methylation;Nucleus;Phosphoprotein;Proteomicsidentification;Referenceproteome;Repeat;Ribonucleoprotein;Ribosomalprotein;Ublconjugation;Zinc;Zinc-finger		REACT_24972;REACT_272644;REACT_274287;REACT_275622;REACT_275686;REACT_275732;REACT_276107;REACT_278165;REACT_278878;REACT_279505;REACT_280649;REACT_283953;REACT_286373;REACT_286692;REACT_288310;REACT_289441;REACT_289448;REACT_289760;REACT_290303;REACT_292264;REACT_292503;REACT_292921;REACT_293797;REACT_294284;REACT_294625;REACT_294789;REACT_295008;REACT_297122;REACT_297888;REACT_298419;REACT_2991…	UBIQUITIN_1;UBIQUITIN_2	10	10	10	57.1	57.1	57.1	17.951	0	263.71	139450000000	72	2.15836
129	11.1419	4.58393		P97807;P97807-2;H3BKG7	P97807;P97807-2	Fumarate hydratase, mitochondrial	Fh	acetyl-CoA catabolic process;acetyl-CoA metabolic process;anatomical structure homeostasis;biological regulation;carboxylic acid metabolic process;catabolic process;cellular catabolic process;cellular ketone metabolic process;cellular metabolic process;cellular process;coenzyme catabolic process;coenzyme metabolic process;cofactor catabolic process;cofactor metabolic process;dicarboxylic acid met…	carbon-oxygen lyase activity;catalytic activity;fumarate hydratase activity;hydro-lyase activity;lyase activity	cell part;cytoplasmic part;extracellular membrane-bounded organelle;extracellular organelle;extracellular region part;extracellular vesicular exosome;intracellular membrane-bounded organelle;intracellular organelle;intracellular part;macromolecular complex;membrane-bounded organelle;membrane-bounded vesicle;mitochondrion;organelle;protein complex;tricarboxylic acid cycle enzyme complex;vesicle	Carbon fixation pathways in prokaryotes;Citrate cycle (TCA cycle);Pathways in cancer;Renal cell carcinoma	Acetylation;Alternativeinitiation;Completeproteome;Cytoplasm;Directproteinsequencing;Lyase;Mitochondrion;Phosphoprotein;Proteomicsidentification;Referenceproteome;Transitpeptide;Tricarboxylicacidcycle		REACT_333358	FUMARATE_LYASES	18	18	18	52.3	52.3	52.3	54.356	0	323.31	138650000000	207	1.65514
130	11.1312	4.47251		A0A668KL51;Q91VA7;V9GXV0	A0A668KL51;Q91VA7	Isocitrate dehydrogenase [NAD] subunit, mitochondrial	Idh3b	2-oxoglutarate metabolic process;acetyl-CoA catabolic process;acetyl-CoA metabolic process;carboxylic acid metabolic process;catabolic process;cellular catabolic process;cellular ketone metabolic process;cellular metabolic process;cellular nitrogen compound metabolic process;cellular process;coenzyme catabolic process;coenzyme metabolic process;cofactor catabolic process;cofactor metabolic proces…	binding;catalytic activity;cation binding;coenzyme binding;cofactor binding;ion binding;isocitrate dehydrogenase (NAD+) activity;isocitrate dehydrogenase activity;magnesium ion binding;metal ion binding;NAD binding;nucleotide binding;oxidoreductase activity;oxidoreductase activity, acting on CH-OH group of donors;oxidoreductase activity, acting on the CH-OH group of donors, NAD or NADP as acceptor	cell part;cytoplasmic part;intracellular membrane-bounded organelle;intracellular organelle;intracellular part;membrane-bounded organelle;mitochondrion;nucleus;organelle	Citrate cycle (TCA cycle)	Completeproteome;Magnesium;Manganese;Metal-binding;Mitochondrion;NAD;Oxidoreductase;Proteomicsidentification;Referenceproteome;Transitpeptide;Tricarboxylicacidcycle		REACT_333358	IDH_IMDH	15	15	15	46.8	46.8	46.8	41.7	0	84.294	135280000000	131	1.57634
131	11.1301	4.46127		Q9CQB4;Q9D855	Q9CQB4;Q9D855	Cytochrome b-c1 complex subunit 7	Uqcrb	cellular metabolic process;cellular process;electron transport chain;generation of precursor metabolites and energy;metabolic process;mitochondrial electron transport, ubiquinol to cytochrome c;oxidation-reduction process;respiratory electron transport chain		cell part;cytoplasmic part;intracellular membrane-bounded organelle;intracellular organelle;intracellular organelle part;intracellular part;macromolecular complex;membrane;membrane part;membrane-bounded organelle;mitochondrial inner membrane;mitochondrial membrane;mitochondrial membrane part;mitochondrial part;mitochondrial respiratory chain complex III;mitochondrion;organelle;organelle inner mem…	Alzheimer's disease;Cardiac muscle contraction;Huntington's disease;Oxidative phosphorylation;Parkinson's disease	Acetylation;Completeproteome;Directproteinsequencing;Electrontransport;Membrane;Mitochondrion;Mitochondrioninnermembrane;Proteomicsidentification;Referenceproteome;Respiratorychain;Transport	Cytochrome bc1-complex (EC 1.10.2.2), mitochondrial	REACT_278797		9	9	9	61.3	61.3	61.3	13.561	0	30.569	134940000000	66	1.95424
132	11.1294	4.45366	+	G5E902;Q8VEM8	G5E902;Q8VEM8	Phosphate carrier protein, mitochondrial	Slc25a3	establishment of localization;transport	active transmembrane transporter activity;binding;protein binding;protein complex binding;secondary active transmembrane transporter activity;symporter activity;transmembrane transporter activity;transporter activity	cell part;cytoplasmic part;extracellular membrane-bounded organelle;extracellular organelle;extracellular region part;extracellular vesicular exosome;integral to membrane;intracellular membrane-bounded organelle;intracellular organelle;intracellular organelle part;intracellular part;intrinsic to membrane;membrane;membrane part;membrane-bounded organelle;membrane-bounded vesicle;mitochondrial inne…		Acetylation;Completeproteome;Directproteinsequencing;Membrane;Mitochondrion;Mitochondrioninnermembrane;Phosphoprotein;Proteomicsidentification;Referenceproteome;Repeat;Symport;Transitpeptide;Transmembrane;Transmembranehelix;Transport			SOLCAR	17	17	17	37.2	37.2	37.2	39.736	0	323.31	134710000000	94	2.09968
133	11.1272	4.43118		P68372;G3UZR1	P68372	Tubulin beta-4B chain	Tubb4b	cellular component assembly;cellular component assembly at cellular level;cellular component organization;cellular component organization at cellular level;cellular component organization or biogenesis;cellular component organization or biogenesis at cellular level;cellular macromolecular complex assembly;cellular macromolecular complex subunit organization;cellular process;cellular protein compl…	binding;catalytic activity;double-stranded RNA binding;enzyme binding;GTP binding;GTPase activity;guanyl nucleotide binding;guanyl ribonucleotide binding;hydrolase activity;hydrolase activity, acting on acid anhydrides;hydrolase activity, acting on acid anhydrides, in phosphorus-containing anhydrides;MHC class I protein binding;MHC protein binding;nucleic acid binding;nucleoside-triphosphatase ac…	cell body;cell part;cytoplasm;cytoskeletal part;extracellular membrane-bounded organelle;extracellular organelle;extracellular region part;extracellular vesicular exosome;intracellular membrane-bounded organelle;intracellular organelle;intracellular organelle part;intracellular part;macromolecular complex;membrane-bounded organelle;membrane-bounded vesicle;membrane-enclosed lumen;microtubule;myel…	Gap junction;Pathogenic Escherichia coli infection;Phagosome	Acetylation;Completeproteome;Cytoplasm;Cytoskeleton;Directproteinsequencing;GTP-binding;Microtubule;Nucleotide-binding;Phosphoprotein;Referenceproteome		REACT_272448;REACT_276302;REACT_278699;REACT_286537;REACT_295993;REACT_298063;REACT_302653;REACT_306375;REACT_307151;REACT_316383;REACT_319119;REACT_319807;REACT_321346;REACT_328862;REACT_329805;REACT_330163;REACT_332968;REACT_342780;REACT_345278;REACT_351311;REACT_353475;REACT_358203;REACT_358264;REACT_361683	TUBULIN;TUBULIN_B_AUTOREG	19	19	1	61.1	61.1	2.7	49.83	0	323.31	134030000000	177	1.75358
134	11.1163	4.32109		P32848	P32848	Parvalbumin alpha	Pvalb	biological regulation;calcium ion homeostasis;cation homeostasis;cellular calcium ion homeostasis;cellular cation homeostasis;cellular chemical homeostasis;cellular divalent inorganic cation homeostasis;cellular homeostasis;cellular ion homeostasis;cellular metal ion homeostasis;cellular process;chemical homeostasis;cytosolic calcium ion homeostasis;divalent inorganic cation homeostasis;homeostat…	binding;calcium ion binding;cation binding;ion binding;metal ion binding	axon;cell body;cell part;cell projection;cytoplasm;extracellular membrane-bounded organelle;extracellular organelle;extracellular region part;extracellular vesicular exosome;intracellular membrane-bounded organelle;intracellular organelle;intracellular part;macromolecular complex;membrane-bounded organelle;membrane-bounded vesicle;neuron projection;neuronal cell body;nucleus;organelle;protein com…		Acetylation;Calcium;Completeproteome;Directproteinsequencing;Metal-binding;Muscleprotein;Referenceproteome;Repeat			EF_HAND_1;EF_HAND_2	16	16	16	83.6	83.6	83.6	11.93	0	184.94	130700000000	100	#N/A
135	11.1158	4.31646		D3Z041;P41216;D3Z457;D3YVF6;F6WNZ2;Q8JZR0;A0A1B0GRS8	D3Z041;P41216	Long-chain-fatty-acid--CoA ligase 1	Acsl1	acylglycerol metabolic process;adiponectin-mediated signaling pathway;biological regulation;biosynthetic process;carboxylic acid metabolic process;catabolic process;cell surface receptor linked signaling pathway;cellular catabolic process;cellular ketone metabolic process;cellular lipid metabolic process;cellular metabolic process;cellular process;cellular response to chemical stimulus;cellular r…	adenyl nucleotide binding;adenyl ribonucleotide binding;ATP binding;binding;catalytic activity;fatty acid ligase activity;ligase activity;ligase activity, forming carbon-sulfur bonds;long-chain fatty acid-CoA ligase activity;nucleotide binding;purine nucleotide binding;purine ribonucleoside triphosphate binding;purine ribonucleotide binding;ribonucleotide binding	cell part;cytoplasmic part;endoplasmic reticulum;endoplasmic reticulum membrane;endoplasmic reticulum part;integral to membrane;intracellular membrane-bounded organelle;intracellular non-membrane-bounded organelle;intracellular organelle;intracellular organelle part;intracellular part;intrinsic to membrane;membrane;membrane part;membrane-bounded organelle;microbody;microbody membrane;microbody pa…	Adipocytokine signaling pathway;Fatty acid metabolism;Peroxisome;PPAR signaling pathway	Acetylation;ATP-binding;Completeproteome;Directproteinsequencing;Endoplasmicreticulum;Fattyacidmetabolism;Glycoprotein;Ligase;Lipidmetabolism;Magnesium;Membrane;Microsome;Mitochondrion;Mitochondrionoutermembrane;Nitration;Nucleotide-binding;Peroxisome;Phosphoprotein;Proteomicsidentification;Referenceproteome;Signal-anchor;Transmembrane;Transmembranehelix		REACT_292148;REACT_306137;REACT_313684	AMP_BINDING	31	31	31	48.9	48.9	48.9	78.034	0	274.95	130560000000	176	1.00432
136	11.1149	4.30787		O08749	O08749	Dihydrolipoyl dehydrogenase, mitochondrial	Dld	anatomical structure morphogenesis;biological regulation;cell maturation;cell redox homeostasis;cellular chemical homeostasis;cellular developmental process;cellular homeostasis;cellular ion homeostasis;cellular metabolic process;cellular process;cellular process involved in reproduction;chemical homeostasis;developmental maturation;developmental process;developmental process involved in reproduc…	binding;catalytic activity;coenzyme binding;cofactor binding;dihydrolipoyl dehydrogenase activity;flavin adenine dinucleotide binding;oxidoreductase activity;oxidoreductase activity, acting on a sulfur group of donors;oxidoreductase activity, acting on a sulfur group of donors, NAD or NADP as acceptor;oxidoreductase activity, acting on NADH or NADPH	acrosomal matrix;cell part;cell projection;cilium;cytoplasmic part;cytoplasmic vesicle part;intracellular membrane-bounded organelle;intracellular organelle;intracellular organelle lumen;intracellular organelle part;intracellular part;membrane-bounded organelle;membrane-enclosed lumen;mitochondrial matrix;mitochondrial part;mitochondrion;myelin sheath;nuclear part;nucleoplasm;organelle;organelle …	Citrate cycle (TCA cycle);Glycine, serine and threonine metabolism;Glycolysis / Gluconeogenesis;Pyruvate metabolism;Valine, leucine and isoleucine degradation	Acetylation;Completeproteome;Directproteinsequencing;Disulfidebond;FAD;Flavoprotein;Mitochondrion;NAD;Oxidoreductase;Phosphoprotein;Redox-activecenter;Referenceproteome;Transitpeptide		REACT_278177;REACT_293106;REACT_305961;REACT_306383;REACT_329568;REACT_333358	PYRIDINE_REDOX_1	13	13	13	28.3	28.3	28.3	54.272	0	90.608	130300000000	129	1.50243
137	11.1115	4.27414		P23927;A0A1L1SRG5	P23927;A0A1L1SRG5	Alpha-crystallin B chain	Cryab	aging;anatomical structure development;apoptosis;apoptosis involved in morphogenesis;biological regulation;camera-type eye development;cell death;cellular component assembly;cellular component assembly at cellular level;cellular component organization;cellular component organization at cellular level;cellular component organization or biogenesis;cellular component organization or biogenesis at ce…	binding;cation binding;identical protein binding;ion binding;metal ion binding;protein binding;protein dimerization activity;protein homodimerization activity;structural constituent of eye lens;structural molecule activity;unfolded protein binding	actin filament bundle;cell part;cell surface;contractile fiber;contractile fiber part;cytoplasm;cytoplasmic part;cytoskeletal part;cytoskeleton;cytosol;extracellular membrane-bounded organelle;extracellular organelle;extracellular region part;extracellular vesicular exosome;Golgi apparatus;intracellular membrane-bounded organelle;intracellular non-membrane-bounded organelle;intracellular organell…	Protein processing in endoplasmic reticulum	Acetylation;Chaperone;Completeproteome;Cytoplasm;Directproteinsequencing;Eyelensprotein;Metal-binding;Methylation;Nucleus;Phosphoprotein;Referenceproteome;Zinc			HSP20	9	9	9	54.9	54.9	54.9	20.069	0	101.5	129280000000	86	1.97359
138	11.1065	4.22521		P62259;D6REF3;F6WA09	P62259;D6REF3	14-3-3 protein epsilon	Ywhae	anatomical structure development;biological regulation;cell migration;cell motility;cellular chemical homeostasis;cellular component movement;cellular homeostasis;cellular ion homeostasis;cellular process;cerebral cortex development;chemical homeostasis;developmental process;establishment of localization;establishment of localization in cell;establishment of protein localization;hippocampus devel…	amine binding;amino acid binding;antigen binding;binding;carboxylic acid binding;channel regulator activity;enzyme binding;histone deacetylase binding;ion channel binding;MHC class II protein complex binding;MHC protein complex binding;phosphoprotein binding;phosphoserine binding;potassium channel regulator activity;protein binding;protein dimerization activity;protein domain specific binding;pro…	adherens junction;anchoring junction;axon;cell junction;cell part;cell projection;cell-substrate adherens junction;cell-substrate junction;cytoplasmic membrane-bounded vesicle;cytoplasmic part;cytoplasmic vesicle;cytoplasmic vesicle membrane;cytoplasmic vesicle part;cytoskeletal part;cytosol;extracellular membrane-bounded organelle;extracellular organelle;extracellular region part;extracellular v…	Cell cycle;Neurotrophin signaling pathway;Oocyte meiosis	Acetylation;Completeproteome;Cytoplasm;Directproteinsequencing;Phosphoprotein;Proteomicsidentification;Referenceproteome	B-Ksr1-MEK-MAPK-14-3-3 complex;Ksr1 complex (Ksr1, Mek, 14-3-3), unstimulated;Ksr1 complex (Ksr1, Mek, 14-3-3, Mapk), EGF stimulated;Ksr1-CK2-MEK-14-3-3 complex, PDGF treated;Lebercilin complex (Lca5, Ncl, Npm1, Ywhae, HSPA1A/B, Dctn1, Dctn2)	REACT_272448;REACT_272921;REACT_276302;REACT_286537;REACT_291378;REACT_301726;REACT_302653;REACT_318722;REACT_324521;REACT_328862;REACT_329507;REACT_345278;REACT_358414;REACT_360191	1433_1;1433_2	15	15	13	62	62	54.9	29.174	0	192.8	127800000000	119	1.56229
139	11.1046	4.20637		P51885;CON__Q05443	P51885	Lumican	Lum	anatomical structure development;biological regulation;cartilage development;cellular component organization;cellular component organization at cellular level;cellular component organization or biogenesis;cellular component organization or biogenesis at cellular level;cellular process;collagen fibril organization;developmental process;extracellular matrix organization;extracellular structure orga…	binding;collagen binding;protein binding	collagen;extracellular matrix;extracellular matrix part;extracellular membrane-bounded organelle;extracellular organelle;extracellular region part;extracellular space;extracellular vesicular exosome;fibrillar collagen;membrane-bounded organelle;membrane-bounded vesicle;organelle;proteinaceous extracellular matrix;vesicle		Completeproteome;Directproteinsequencing;Disulfidebond;Extracellularmatrix;Glycoprotein;Leucine-richrepeat;Proteoglycan;Pyrrolidonecarboxylicacid;Referenceproteome;Repeat;Secreted;Signal;Sulfation		REACT_309433;REACT_319261;REACT_346228	LRR	12	12	12	43.8	43.8	43.8	38.265	0	314.43	127230000000	122	1.5092
140	11.0999	4.1614		Q9CRB1;O54974;D3Z141	Q9CRB1;O54974;D3Z141	Galectin;Galectin-7	Lgals7	apoptosis;biological adhesion;cell adhesion;cell death;cell-cell adhesion;cellular process;death;heterophilic cell-cell adhesion;programmed cell death	binding;carbohydrate binding	cell part;cytoplasm;extracellular membrane-bounded organelle;extracellular organelle;extracellular region part;extracellular space;extracellular vesicular exosome;intracellular membrane-bounded organelle;intracellular organelle;intracellular part;membrane-bounded organelle;membrane-bounded vesicle;nucleus;organelle;vesicle		Apoptosis;Completeproteome;Cytoplasm;Lectin;Nucleus;Proteomicsidentification;Referenceproteome;Secreted			GALECTIN	6	6	6	62.5	62.5	62.5	15.202	0	162.44	125870000000	62	#N/A
141	11.0942	4.10718		P35700;B1AXW5;B1AXW6;B1AXW4	P35700;B1AXW5;B1AXW6	Peroxiredoxin-1	Prdx1	anatomical structure homeostasis;biological regulation;catabolic process;cell killing;cell proliferation;cellular catabolic process;cellular metabolic process;cellular process;cellular response to chemical stimulus;cellular response to hydrogen peroxide;cellular response to oxidative stress;cellular response to oxygen radical;cellular response to reactive oxygen species;cellular response to stimu…	antioxidant activity;binding;catalytic activity;cation binding;heme binding;identical protein binding;ion binding;iron ion binding;metal ion binding;oxidoreductase activity;oxidoreductase activity, acting on paired donors, with incorporation or reduction of molecular oxygen;oxidoreductase activity, acting on peroxide as acceptor;peroxidase activity;peroxiredoxin activity;protein binding;tetrapyrr…	cell part;chromatin;chromosomal part;cytoplasm;cytoplasmic membrane-bounded vesicle;cytoplasmic part;cytoplasmic vesicle;cytosol;euchromatin;extracellular membrane-bounded organelle;extracellular organelle;extracellular region part;extracellular space;extracellular vesicular exosome;intracellular membrane-bounded organelle;intracellular non-membrane-bounded organelle;intracellular organelle;intra…	Peroxisome	Acetylation;Antioxidant;Completeproteome;Cytoplasm;Directproteinsequencing;Disulfidebond;Oxidoreductase;Peroxidase;Phosphoprotein;Proteomicsidentification;Redox-activecenter;Referenceproteome		REACT_308972;REACT_360191	THIOREDOXIN_2	13	13	11	68.8	68.8	68.8	22.176	0	139.21	124230000000	108	2.05805
142	11.0936	4.10156		A0A1L1STE6;Q9D6R2;Q9D6R2-2;A0A1L1SQF9	A0A1L1STE6;Q9D6R2;Q9D6R2-2	Isocitrate dehydrogenase [NAD] subunit alpha, mitochondrial	Idh3a	acetyl-CoA catabolic process;acetyl-CoA metabolic process;catabolic process;cellular catabolic process;cellular metabolic process;cellular process;coenzyme catabolic process;coenzyme metabolic process;cofactor catabolic process;cofactor metabolic process;metabolic process;tricarboxylic acid cycle	binding;catalytic activity;cation binding;coenzyme binding;cofactor binding;ion binding;isocitrate dehydrogenase (NAD+) activity;isocitrate dehydrogenase activity;magnesium ion binding;metal ion binding;NAD binding;nucleotide binding;oxidoreductase activity;oxidoreductase activity, acting on CH-OH group of donors;oxidoreductase activity, acting on the CH-OH group of donors, NAD or NADP as acceptor	cell part;cytoplasmic part;intracellular membrane-bounded organelle;intracellular organelle;intracellular part;membrane-bounded organelle;mitochondrion;myelin sheath;nucleus;organelle	Citrate cycle (TCA cycle)	Acetylation;Alternativesplicing;Completeproteome;Directproteinsequencing;Magnesium;Manganese;Metal-binding;Mitochondrion;NAD;Oxidoreductase;Referenceproteome;Transitpeptide;Tricarboxylicacidcycle		REACT_333358	IDH_IMDH	19	19	19	48.7	48.7	48.7	41.52	0	151.5	124060000000	193	1.42325
143	11.0864	4.03379		Q9CQ69	Q9CQ69	Cytochrome b-c1 complex subunit 8	Uqcrq	anatomical structure development;cell development;cellular developmental process;cellular process;central nervous system neuron development;cerebellar Purkinje cell layer development;developmental process;forebrain neuron development;hippocampus development;hypothalamus development;midbrain development;neuron development;pons development;pyramidal neuron development;subthalamus development;thalam…	catalytic activity;cation transmembrane transporter activity;hydrogen ion transmembrane transporter activity;inorganic cation transmembrane transporter activity;ion transmembrane transporter activity;monovalent inorganic cation transmembrane transporter activity;oxidoreductase activity;oxidoreductase activity, acting on diphenols and related substances as donors;oxidoreductase activity, acting on…	cell part;cytoplasmic part;intracellular membrane-bounded organelle;intracellular organelle;intracellular organelle part;intracellular part;membrane;membrane part;membrane-bounded organelle;mitochondrial inner membrane;mitochondrial membrane;mitochondrial part;mitochondrion;organelle;organelle inner membrane;organelle membrane;organelle part;respiratory chain	Alzheimer's disease;Cardiac muscle contraction;Huntington's disease;Oxidative phosphorylation;Parkinson's disease	Acetylation;Completeproteome;Directproteinsequencing;Electrontransport;Isopeptidebond;Membrane;Mitochondrion;Mitochondrioninnermembrane;Referenceproteome;Respiratorychain;Transport;Ublconjugation	Cytochrome bc1-complex (EC 1.10.2.2), mitochondrial	REACT_278797		4	4	4	42.7	42.7	42.7	9.7681	0	31.889	122010000000	23	1.85431
144	11.0799	3.97428		Q8QZT1	Q8QZT1	Acetyl-CoA acetyltransferase, mitochondrial	Acat1	adipose tissue development;anatomical structure development;brain development;cellular component assembly;cellular component organization;cellular component organization or biogenesis;developmental process;liver development;macromolecular complex assembly;macromolecular complex subunit organization;metanephric proximal convoluted tubule development;organ development;protein complex assembly;prote…	acetyl-CoA C-acetyltransferase activity;acetyl-CoA C-acyltransferase activity;acetyltransferase activity;binding;C-acetyltransferase activity;C-acyltransferase activity;catalytic activity;cation binding;coenzyme binding;cofactor binding;ion binding;metal ion binding;transferase activity;transferase activity, transferring acyl groups;transferase activity, transferring acyl groups other than amino-…	cell part;cytoplasmic part;extracellular membrane-bounded organelle;extracellular organelle;extracellular region part;extracellular vesicular exosome;intracellular membrane-bounded organelle;intracellular organelle;intracellular organelle lumen;intracellular organelle part;intracellular part;membrane;membrane-bounded organelle;membrane-bounded vesicle;membrane-enclosed lumen;mitochondrial inner m…	Benzoate degradation;Butanoate metabolism;Carbon fixation pathways in prokaryotes;Fatty acid metabolism;Glyoxylate and dicarboxylate metabolism;Lysine degradation;Propanoate metabolism;Pyruvate metabolism;Synthesis and degradation of ketone bodies;Terpenoid backbone biosynthesis;Tryptophan metabolism;Two-component system;Valine, leucine and isoleucine degradation	Acetylation;Acyltransferase;Completeproteome;Directproteinsequencing;Metal-binding;Mitochondrion;Potassium;Referenceproteome;Transferase;Transitpeptide		REACT_286913;REACT_305961;REACT_331447	THIOLASE_1;THIOLASE_2;THIOLASE_3	14	14	14	44.3	44.3	44.3	44.816	0	262.57	120210000000	111	1.50651
145	11.0773	3.94981		A2AAJ9;Z4YJE4	A2AAJ9;Z4YJE4	Obscurin	Obscn	cell differentiation;cellular developmental process;cellular process;developmental process;multicellular organismal development;multicellular organismal process	adenyl nucleotide binding;adenyl ribonucleotide binding;ankyrin binding;ATP binding;binding;catalytic activity;cytoskeletal protein binding;enzyme regulator activity;GTPase regulator activity;guanyl-nucleotide exchange factor activity;kinase activity;nucleoside-triphosphatase regulator activity;nucleotide binding;phosphotransferase activity, alcohol group as acceptor;protein binding;protein kinas…	cell part;contractile fiber part;cytoplasmic part;cytoskeletal part;intracellular organelle part;intracellular part;M band;macromolecular complex;muscle myosin complex;myosin complex;myosin filament;myosin II complex;organelle part;protein complex;striated muscle myosin thick filament;Z disc		Alternativesplicing;ATP-binding;Calmodulin-binding;Completeproteome;Developmentalprotein;Differentiation;Disulfidebond;Immunoglobulindomain;Kinase;Muscleprotein;Nucleotide-binding;Proteomicsidentification;Referenceproteome;Repeat;Serine/threonine-proteinkinase;SH3domain;Transferase		REACT_289095;REACT_297947;REACT_299052	DH_2;FN3;IG_LIKE;IQ;PH_DOMAIN;PROTEIN_KINASE_ATP;PROTEIN_KINASE_DOM;PROTEIN_KINASE_ST;PROTEIN_KINASE_TYR	161	161	3	30.5	30.5	0.8	966.58	0	323.31	119470000000	474	1.68485	+
146	11.0751	3.92998		Q9D0M3;Q9D0M3-2;A0A2R8VHK1	Q9D0M3;Q9D0M3-2;A0A2R8VHK1	Cytochrome c1, heme protein, mitochondrial	Cyc1	metabolic process;oxidation-reduction process;response to chemical stimulus;response to endogenous stimulus;response to glucagon stimulus;response to hormone stimulus;response to organic substance;response to peptide hormone stimulus;response to stimulus	binding;cation binding;electron carrier activity;heme binding;ion binding;iron ion binding;metal ion binding;tetrapyrrole binding;transition metal ion binding	cell part;cytoplasmic part;integral to membrane;intracellular membrane-bounded organelle;intracellular organelle;intracellular organelle part;intracellular part;intrinsic to membrane;membrane;membrane part;membrane-bounded organelle;mitochondrial inner membrane;mitochondrial membrane;mitochondrial part;mitochondrion;nucleus;organelle;organelle inner membrane;organelle membrane;organelle part;resp…	Alzheimer's disease;Cardiac muscle contraction;Huntington's disease;Oxidative phosphorylation;Parkinson's disease	Alternativesplicing;Completeproteome;Directproteinsequencing;Electrontransport;Heme;Iron;Membrane;Metal-binding;Mitochondrion;Mitochondrioninnermembrane;Referenceproteome;Respiratorychain;Transitpeptide;Transmembrane;Transmembranehelix;Transport	Cytochrome bc1-complex (EC 1.10.2.2), mitochondrial	REACT_278797	CYTC	11	11	11	39.1	39.1	39.1	35.327	0	219.09	118870000000	141	1.64147
147	11.0683	3.86914		Q8R0W0;A0A2I3BRT4	Q8R0W0;A0A2I3BRT4	Epiplakin	Eppk1			cell part;cytoplasm;cytoskeleton;intracellular non-membrane-bounded organelle;intracellular organelle;intracellular part;non-membrane-bounded organelle;organelle		Coiledcoil;Completeproteome;Cytoplasm;Cytoskeleton;Phosphoprotein;Referenceproteome;Repeat				88	85	85	49.3	48.3	48.3	723.3	0	323.31	117030000000	311	0.857332
148	11.0552	3.75442		P35486	P35486	Pyruvate dehydrogenase E1 component subunit alpha, somatic form, mitochondrial	Pdha1	acetyl-CoA biosynthetic process;acetyl-CoA biosynthetic process from pyruvate;acetyl-CoA catabolic process;acetyl-CoA metabolic process;alcohol catabolic process;alcohol metabolic process;biosynthetic process;carbohydrate catabolic process;carbohydrate metabolic process;carboxylic acid metabolic process;catabolic process;cellular biosynthetic process;cellular carbohydrate catabolic process;cellul…	catalytic activity;oxidoreductase activity;oxidoreductase activity, acting on the aldehyde or oxo group of donors;oxidoreductase activity, acting on the aldehyde or oxo group of donors, disulfide as acceptor;pyruvate dehydrogenase (acetyl-transferring) activity;pyruvate dehydrogenase activity	cell part;cytoplasmic part;intracellular membrane-bounded organelle;intracellular organelle;intracellular organelle lumen;intracellular organelle part;intracellular part;macromolecular complex;membrane-bounded organelle;membrane-enclosed lumen;mitochondrial matrix;mitochondrial part;mitochondrion;myelin sheath;nucleus;organelle;organelle lumen;organelle part;protein complex;pyruvate dehydrogenase…	Butanoate metabolism;Citrate cycle (TCA cycle);Glycolysis / Gluconeogenesis;Pyruvate metabolism;Valine, leucine and isoleucine biosynthesis	Acetylation;Carbohydratemetabolism;Completeproteome;Directproteinsequencing;Glucosemetabolism;Mitochondrion;Oxidoreductase;Phosphoprotein;Pyruvate;Referenceproteome;Thiaminepyrophosphate;Transitpeptide;Tricarboxylicacidcycle		REACT_278177;REACT_293106;REACT_306383		19	19	19	51.8	51.8	51.8	43.231	0	184.05	113560000000	126	1.65225
149	11.0501	3.71012		P04117;A0A0A6YW05;A0A0A6YXB9;A0A0A6YXI2;O08716	P04117	Fatty acid-binding protein, adipocyte	Fabp4	biological regulation;brown fat cell differentiation;cell differentiation;cellular developmental process;cellular process;cellular response to chemical stimulus;cellular response to inorganic substance;cellular response to lithium ion;cellular response to metal ion;cellular response to stimulus;chemical homeostasis;cholesterol homeostasis;cytokine production;developmental process;fat cell differe…	binding;lipid binding;transporter activity	cell part;cytoplasm;extracellular membrane-bounded organelle;extracellular organelle;extracellular region part;extracellular vesicular exosome;intracellular organelle part;intracellular part;membrane-bounded organelle;membrane-bounded vesicle;nuclear part;nucleoplasm;organelle;organelle part;vesicle	PPAR signaling pathway	3D-structure;Acetylation;Completeproteome;Cytoplasm;Directproteinsequencing;Lipid-binding;Nucleus;Phosphoprotein;Proteomicsidentification;Referenceproteome;Transport		REACT_27166;REACT_309805;REACT_316390	FABP	9	9	8	67.4	67.4	62.1	14.65	0	323.31	112220000000	90	0.863323
150	11.0482	3.69392		Q8CAQ8-2;E9Q800;Q8CAQ8-3;Q8CAQ8;Q8CAQ8-5;E9QAY6;A0A0U1RP81;A0A1B0GX08;A0A0U1RQ14;E9PVS5;Q8CAQ8-4	Q8CAQ8-2;E9Q800;Q8CAQ8-3;Q8CAQ8;Q8CAQ8-5;E9QAY6;A0A0U1RP81	MICOS complex subunit Mic60	Immt	biological regulation;calcium ion homeostasis;cation homeostasis;cellular calcium ion homeostasis;cellular cation homeostasis;cellular chemical homeostasis;cellular divalent inorganic cation homeostasis;cellular homeostasis;cellular ion homeostasis;cellular metal ion homeostasis;cellular process;chemical homeostasis;divalent inorganic cation homeostasis;homeostatic process;ion homeostasis;metal i…		cell part;cytoplasmic part;integral to membrane;intracellular membrane-bounded organelle;intracellular organelle;intracellular organelle part;intracellular part;intrinsic to membrane;membrane;membrane part;membrane-bounded organelle;mitochondrial inner membrane;mitochondrial membrane;mitochondrial part;mitochondrion;myelin sheath;organelle;organelle inner membrane;organelle membrane;organelle part		Acetylation;Alternativesplicing;Coiledcoil;Completeproteome;Directproteinsequencing;Membrane;Mitochondrion;Mitochondrioninnermembrane;Phosphoprotein;Proteomicsidentification;Referenceproteome;Transitpeptide;Transmembrane;Transmembranehelix	DISC1-IMMT complex			32	32	32	52	52	52	82.928	0	323.31	111730000000	225	1.5832
151	11.0435	3.65425		P10126;D3YZ68;D3Z3I8	P10126;D3YZ68	Elongation factor 1-alpha 1	Eef1a1	cellular process;cellular response to chemical stimulus;cellular response to endogenous stimulus;cellular response to epidermal growth factor stimulus;cellular response to growth factor stimulus;cellular response to organic substance;cellular response to stimulus;response to chemical stimulus;response to endogenous stimulus;response to epidermal growth factor stimulus;response to growth factor st…	binding;catalytic activity;enzyme binding;GTP binding;GTPase activity;guanyl nucleotide binding;guanyl ribonucleotide binding;hydrolase activity;hydrolase activity, acting on acid anhydrides;hydrolase activity, acting on acid anhydrides, in phosphorus-containing anhydrides;kinase binding;nucleic acid binding;nucleoside-triphosphatase activity;nucleotide binding;protein binding;protein kinase bind…	cell cortex part;cell part;cell projection membrane;cell projection part;cortical actin cytoskeleton;cortical cytoskeleton;cytoplasm;cytoplasmic part;cytoskeletal part;cytoskeleton;cytosol;extracellular membrane-bounded organelle;extracellular organelle;extracellular region part;extracellular space;extracellular vesicular exosome;intracellular membrane-bounded organelle;intracellular non-membrane…	RNA transport	Acetylation;Completeproteome;Cytoplasm;Directproteinsequencing;Elongationfactor;GTP-binding;Methylation;Nucleotide-binding;Nucleus;Phosphoprotein;Proteinbiosynthesis;Proteomicsidentification;Referenceproteome;Ublconjugation		REACT_311765;REACT_329507;REACT_347026	EFACTOR_GTP;G_TR_1;G_TR_2	21	12	12	51.7	29.4	29.4	50.113	0	197.42	110530000000	114	2.15564
152	11.0312	3.55209		P42125;A0A3Q4EC00;A0A452J8A5;A0A3Q4EC76	P42125;A0A3Q4EC00;A0A452J8A5	Enoyl-CoA delta isomerase 1, mitochondrial	Eci1	carboxylic acid catabolic process;carboxylic acid metabolic process;catabolic process;cellular catabolic process;cellular ketone metabolic process;cellular lipid catabolic process;cellular lipid metabolic process;cellular metabolic process;cellular process;fatty acid beta-oxidation;fatty acid catabolic process;fatty acid metabolic process;fatty acid oxidation;lipid catabolic process;lipid metabol…	catalytic activity;dodecenoyl-CoA delta-isomerase activity;intramolecular oxidoreductase activity;intramolecular oxidoreductase activity, transposing C=C bonds;isomerase activity	cell part;cytoplasmic part;extracellular membrane-bounded organelle;extracellular organelle;extracellular region part;extracellular vesicular exosome;intracellular membrane-bounded organelle;intracellular organelle;intracellular organelle lumen;intracellular organelle part;intracellular part;membrane;membrane-bounded organelle;membrane-bounded vesicle;membrane-enclosed lumen;mitochondrial inner m…	Fatty acid metabolism	Acetylation;Completeproteome;Fattyacidmetabolism;Isomerase;Lipidmetabolism;Mitochondrion;Referenceproteome;Transitpeptide		REACT_321673	ENOYL_COA_HYDRATASE	10	10	10	38.8	38.8	38.8	32.25	0	234.68	107440000000	110	1.40483
153	11.0311	3.55176		Q61554;Q61555	Q61554	Fibrillin-1	Fbn1	anatomical structure development;anatomical structure formation involved in morphogenesis;anatomical structure morphogenesis;appendage morphogenesis;biological regulation;bone trabecula formation;cellular process;developmental process;embryonic appendage morphogenesis;embryonic limb morphogenesis;embryonic morphogenesis;extracellular sequestering of receptor ligand;heart development;limb morphoge…	binding;calcium ion binding;cation binding;extracellular matrix structural constituent;ion binding;metal ion binding;structural molecule activity	basement membrane;extracellular matrix;extracellular matrix part;extracellular membrane-bounded organelle;extracellular organelle;extracellular region;extracellular region part;extracellular space;extracellular vesicular exosome;fibril;membrane-bounded organelle;membrane-bounded vesicle;microfibril;organelle;proteinaceous extracellular matrix;vesicle		Calcium;Completeproteome;Directproteinsequencing;Disulfidebond;EGF-likedomain;Extracellularmatrix;Glycoprotein;Phosphoprotein;Referenceproteome;Repeat;Secreted;Signal		REACT_275864;REACT_332220;REACT_334317	ASX_HYDROXYL;EGF_1;EGF_2;EGF_3;EGF_CA;TB	45	45	45	18.4	18.4	18.4	312.3	0	323.31	107430000000	164	1.21219
154	11.0294	3.53787	+	Q9DCT2	Q9DCT2	NADH dehydrogenase [ubiquinone] iron-sulfur protein 3, mitochondrial	Ndufs3	anatomical structure development;biological regulation;cellular metabolic process;cellular process;developmental process;metabolic process;negative regulation of biological process;negative regulation of cell growth;negative regulation of cellular process;negative regulation of growth;reactive oxygen species metabolic process;regulation of biological process;regulation of cell growth;regulation o…	catalytic activity;NADH dehydrogenase (quinone) activity;NADH dehydrogenase (ubiquinone) activity;NADH dehydrogenase activity;oxidoreductase activity;oxidoreductase activity, acting on NADH or NADPH;oxidoreductase activity, acting on NADH or NADPH, quinone or similar compound as acceptor	cell part;cytoplasmic part;intracellular membrane-bounded organelle;intracellular organelle;intracellular organelle part;intracellular part;macromolecular complex;membrane;membrane part;membrane-bounded organelle;mitochondrial inner membrane;mitochondrial membrane;mitochondrial membrane part;mitochondrial part;mitochondrial respiratory chain complex I;mitochondrion;myelin sheath;NADH dehydrogenas…	Alzheimer's disease;Huntington's disease;Oxidative phosphorylation;Parkinson's disease	Completeproteome;Directproteinsequencing;Electrontransport;Membrane;Mitochondrion;Mitochondrioninnermembrane;NAD;Oxidoreductase;Referenceproteome;Respiratorychain;Transitpeptide;Transport;Ubiquinone	Respiratory chain complex I, mitochondrial	REACT_278797	COMPLEX1_30K	9	9	9	33.8	33.8	33.8	30.149	0	280.73	107010000000	70	1.71265
155	11.0178	3.44464		P17742;A0A1L1SST0;V9GXC1;V9GX31;A0A1L1SRX5	P17742;A0A1L1SST0	Peptidyl-prolyl cis-trans isomerase A;Peptidyl-prolyl cis-trans isomerase A, N-terminally processed	Ppia	biological regulation;cell differentiation;cellular component organization;cellular component organization at cellular level;cellular component organization or biogenesis;cellular component organization or biogenesis at cellular level;cellular developmental process;cellular macromolecule metabolic process;cellular metabolic process;cellular process;cellular protein metabolic process;developmental…	binding;catalytic activity;cis-trans isomerase activity;isomerase activity;peptide binding;peptidyl-prolyl cis-trans isomerase activity	adherens junction;anchoring junction;cell junction;cell part;cell-substrate adherens junction;cell-substrate junction;cytoplasmic part;cytosol;extracellular membrane-bounded organelle;extracellular organelle;extracellular region part;extracellular space;extracellular vesicular exosome;focal adhesion;intracellular membrane-bounded organelle;intracellular organelle;intracellular part;membrane;membr…		Acetylation;Completeproteome;Cyclosporin;Cytoplasm;Directproteinsequencing;Glycoprotein;Isomerase;Isopeptidebond;Phosphoprotein;Referenceproteome;Rotamase;Secreted;Ublconjugation		REACT_323105	CSA_PPIASE_1;CSA_PPIASE_2	11	11	11	70.1	70.1	70.1	17.971	0	135.27	104190000000	87	2.09132
156	11.0083	3.36959		A0A5F8MPH8;A0A571BG59;O35452;E9Q2T3;A0A0G2JE11	A0A5F8MPH8;A0A571BG59;O35452;E9Q2T3		Tnxb	acylglycerol metabolic process;biological adhesion;biological regulation;carboxylic acid metabolic process;cell adhesion;cell-cell adhesion;cell-matrix adhesion;cell-substrate adhesion;cellular component assembly;cellular component assembly at cellular level;cellular component organization;cellular component organization at cellular level;cellular component organization or biogenesis;cellular com…	binding;carbohydrate binding;collagen binding;glycosaminoglycan binding;heparin binding;pattern binding;polysaccharide binding;protein binding	cell part;collagen;extracellular matrix;extracellular matrix part;extracellular membrane-bounded organelle;extracellular organelle;extracellular region;extracellular region part;extracellular space;extracellular vesicular exosome;fibrillar collagen;intracellular;membrane-bounded organelle;membrane-bounded vesicle;organelle;proteinaceous extracellular matrix;vesicle	ECM-receptor interaction;Focal adhesion	Completeproteome;Disulfidebond;Proteomicsidentification;Referenceproteome			EGF_1;EGF_2;EGF_3;FIBRINOGEN_C_1;FIBRINOGEN_C_2;FN3	82	82	81	28.3	28.3	28.2	474.06	0	323.31	101920000000	275	1.56348
157	11.0072	3.36133		P45952;D6RFD7	P45952	Medium-chain specific acyl-CoA dehydrogenase, mitochondrial	Acadm	amine biosynthetic process;amine metabolic process;anatomical structure development;betaine biosynthetic process;betaine metabolic process;biological regulation;biosynthetic process;carbohydrate biosynthetic process;carbohydrate metabolic process;carboxylic acid biosynthetic process;carboxylic acid catabolic process;carboxylic acid metabolic process;cardiac cell differentiation;cardiac muscle cel…	acyl-CoA dehydrogenase activity;binding;catalytic activity;coenzyme binding;cofactor binding;flavin adenine dinucleotide binding;identical protein binding;medium-chain-acyl-CoA dehydrogenase activity;oxidoreductase activity;oxidoreductase activity, acting on the CH-CH group of donors;protein binding	axon;cell part;cell projection;cytoplasmic part;extracellular membrane-bounded organelle;extracellular organelle;extracellular region part;extracellular vesicular exosome;intracellular membrane-bounded organelle;intracellular organelle;intracellular organelle lumen;intracellular organelle part;intracellular part;membrane-bounded organelle;membrane-bounded vesicle;membrane-enclosed lumen;mitochond…	beta-Alanine metabolism;Fatty acid metabolism;PPAR signaling pathway;Propanoate metabolism;Valine, leucine and isoleucine degradation	Acetylation;Completeproteome;FAD;Fattyacidmetabolism;Flavoprotein;Lipidmetabolism;Mitochondrion;Oxidoreductase;Proteomicsidentification;Referenceproteome;Transitpeptide		REACT_279425;REACT_321673;REACT_339256	ACYL_COA_DH_1;ACYL_COA_DH_2	14	14	14	36.8	36.8	36.8	46.481	0	178.97	101670000000	105	1.62428
158	11.003	3.32926		P20108	P20108	Thioredoxin-dependent peroxide reductase, mitochondrial	Prdx3	anatomical structure development;biological regulation;catabolic process;cell differentiation;cellular catabolic process;cellular chemical homeostasis;cellular component organization;cellular component organization at cellular level;cellular component organization or biogenesis;cellular component organization or biogenesis at cellular level;cellular developmental process;cellular homeostasis;cell…	antioxidant activity;binding;caspase inhibitor activity;caspase regulator activity;catalytic activity;cysteine-type endopeptidase inhibitor activity;endopeptidase inhibitor activity;endopeptidase regulator activity;enzyme binding;enzyme inhibitor activity;enzyme regulator activity;identical protein binding;kinase binding;oxidoreductase activity;oxidoreductase activity, acting on paired donors, wi…	cell part;cytoplasm;cytoplasmic part;cytosol;cytosolic part;early endosome;endosome;extracellular membrane-bounded organelle;extracellular organelle;extracellular region part;extracellular vesicular exosome;IkappaB kinase complex;intracellular membrane-bounded organelle;intracellular organelle;intracellular part;macromolecular complex;membrane-bounded organelle;membrane-bounded vesicle;mitochondr…		Acetylation;Antioxidant;Completeproteome;Directproteinsequencing;Disulfidebond;Mitochondrion;Oxidoreductase;Peroxidase;Phosphoprotein;Redox-activecenter;Referenceproteome;Transitpeptide		REACT_308972	THIOREDOXIN_2	8	8	8	40.1	40.1	40.1	28.127	0	240.65	100700000000	58	1.6637
159	10.9991	3.29917		P48036;A0A0G2JGQ0	P48036	Annexin A5	Anxa5	biological regulation;blood coagulation;coagulation;hemostasis;multicellular organismal process;negative regulation of biological process;negative regulation of coagulation;negative regulation of multicellular organismal process;regulation of biological process;regulation of biological quality;regulation of body fluid levels;regulation of coagulation;regulation of multicellular organismal process…	binding;calcium ion binding;calcium-dependent phospholipid binding;cation binding;ion binding;lipid binding;metal ion binding;phospholipid binding	adherens junction;anchoring junction;blood microparticle;cell junction;cell part;cell-substrate adherens junction;cell-substrate junction;endothelial microparticle;external side of plasma membrane;extracellular membrane-bounded organelle;extracellular organelle;extracellular region part;extracellular vesicular exosome;focal adhesion;intracellular;membrane;membrane part;membrane-bounded organelle;…		Acetylation;Annexin;Bloodcoagulation;Calcium;Calcium/phospholipid-binding;Completeproteome;Directproteinsequencing;Hemostasis;Referenceproteome;Repeat;S-nitrosylation			ANNEXIN	19	19	19	63.9	63.9	63.9	35.752	0	323.31	99790000000	123	1.51188
160	10.9975	3.28707		P58252	P58252	Elongation factor 2	Eef2	biological regulation;biosynthetic process;cell differentiation;cellular biosynthetic process;cellular developmental process;cellular macromolecule biosynthetic process;cellular macromolecule metabolic process;cellular metabolic process;cellular process;developmental process;hemopoietic progenitor cell differentiation;macromolecule biosynthetic process;macromolecule metabolic process;metabolic pr…	binding;catalytic activity;enzyme binding;GTP binding;GTPase activity;guanyl nucleotide binding;guanyl ribonucleotide binding;hydrolase activity;hydrolase activity, acting on acid anhydrides;hydrolase activity, acting on acid anhydrides, in phosphorus-containing anhydrides;kinase binding;nucleic acid binding;nucleoside-triphosphatase activity;nucleotide binding;protein binding;protein kinase bind…	aggresome;cell part;cytoplasm;extracellular membrane-bounded organelle;extracellular organelle;extracellular region part;extracellular vesicular exosome;inclusion body;intracellular part;macromolecular complex;membrane;membrane-bounded organelle;membrane-bounded vesicle;organelle;plasma membrane;polysome;ribonucleoprotein complex;vesicle		Acetylation;Completeproteome;Cytoplasm;Directproteinsequencing;Elongationfactor;GTP-binding;Isopeptidebond;Methylation;Nucleotide-binding;Nucleus;Phosphoprotein;Proteinbiosynthesis;Referenceproteome;Ublconjugation		REACT_311765;REACT_333333	G_TR_1;G_TR_2	32	32	32	44.4	44.4	44.4	95.313	0	277.93	99424000000	185	2.05115
161	10.9927	3.25077		Q8BFR5;Q8BFR5-2;A0A0U1RNQ6;A0A0U1RPC4	Q8BFR5;Q8BFR5-2	Elongation factor Tu, mitochondrial	Tufm	biosynthetic process;cellular biosynthetic process;cellular macromolecule biosynthetic process;cellular macromolecule metabolic process;cellular metabolic process;cellular process;macromolecule biosynthetic process;macromolecule metabolic process;metabolic process;translational elongation	binding;catalytic activity;GTP binding;GTPase activity;guanyl nucleotide binding;guanyl ribonucleotide binding;hydrolase activity;hydrolase activity, acting on acid anhydrides;hydrolase activity, acting on acid anhydrides, in phosphorus-containing anhydrides;nucleic acid binding;nucleoside-triphosphatase activity;nucleotide binding;purine nucleotide binding;purine ribonucleoside triphosphate bind…	cell part;cytoplasmic part;extracellular membrane-bounded organelle;extracellular organelle;extracellular region part;extracellular vesicular exosome;intracellular membrane-bounded organelle;intracellular non-membrane-bounded organelle;intracellular organelle;intracellular organelle part;intracellular part;membrane;membrane-bounded organelle;membrane-bounded vesicle;mitochondrial inner membrane;m…	Plant-pathogen interaction	Acetylation;Alternativesplicing;Completeproteome;Directproteinsequencing;Elongationfactor;GTP-binding;Mitochondrion;Nucleotide-binding;Proteinbiosynthesis;Referenceproteome;Transitpeptide		REACT_292710	G_TR_1;G_TR_2	17	17	17	44.2	44.2	44.2	49.508	0	197.93	98326000000	96	1.74351
162	10.9901	3.23186		A0A0R3P9C8;Q9DC69	A0A0R3P9C8;Q9DC69	NADH dehydrogenase [ubiquinone] 1 alpha subcomplex subunit 9, mitochondrial	Ndufa9		binding;catalytic activity;NADH dehydrogenase activity;oxidoreductase activity;oxidoreductase activity, acting on NADH or NADPH;protein binding;protein complex binding	cell part;cytoplasmic part;intracellular membrane-bounded organelle;intracellular organelle;intracellular organelle lumen;intracellular organelle part;intracellular part;macromolecular complex;membrane;membrane part;membrane-bounded organelle;membrane-enclosed lumen;mitochondrial inner membrane;mitochondrial matrix;mitochondrial membrane;mitochondrial membrane part;mitochondrial part;mitochondria…	Alzheimer's disease;Huntington's disease;Oxidative phosphorylation;Parkinson's disease	Acetylation;Completeproteome;Directproteinsequencing;Electrontransport;FAD;Flavoprotein;Mitochondrion;Referenceproteome;Respiratorychain;Transitpeptide;Transport	Respiratory chain complex I, mitochondrial	REACT_278797		18	18	18	45.3	45.3	45.3	42.121	0	323.31	97754000000	80	1.48714
163	10.985	3.1942		Q91WD5;D3YXT0;A0A0A6YW30;A0A0A6YXD3	Q91WD5;D3YXT0	NADH dehydrogenase [ubiquinone] iron-sulfur protein 2, mitochondrial	Ndufs2	response to chemical stimulus;response to oxidative stress;response to stimulus;response to stress	4 iron, 4 sulfur cluster binding;binding;catalytic activity;cation binding;coenzyme binding;cofactor binding;ion binding;iron-sulfur cluster binding;metal cluster binding;metal ion binding;NAD binding;NADH dehydrogenase (quinone) activity;NADH dehydrogenase (ubiquinone) activity;NADH dehydrogenase activity;nucleotide binding;oxidoreductase activity;oxidoreductase activity, acting on NADH or NADPH…	cell part;cytoplasmic part;intracellular membrane-bounded organelle;intracellular organelle;intracellular organelle part;intracellular part;macromolecular complex;membrane part;membrane-bounded organelle;mitochondrial membrane part;mitochondrial part;mitochondrial respiratory chain complex I;mitochondrion;NADH dehydrogenase complex;nuclear part;nucleoplasm;organelle;organelle part;protein complex…	Alzheimer's disease;Huntington's disease;Oxidative phosphorylation;Parkinson's disease	4Fe-4S;Acetylation;Completeproteome;Directproteinsequencing;Electrontransport;Iron;Iron-sulfur;Membrane;Metal-binding;Methylation;Mitochondrion;Mitochondrioninnermembrane;NAD;Oxidoreductase;Proteomicsidentification;Referenceproteome;Respiratorychain;Transitpeptide;Transport;Ubiquinone	Respiratory chain complex I, mitochondrial	REACT_278797	COMPLEX1_49K	21	21	21	55.5	55.5	55.5	52.625	0	323.31	96615000000	142	1.56937
164	10.9736	3.11105		A3KGU5;E9Q447;A3KGU7;A3KGU9;P16546-2;P16546;A3KGU4;A0A5F8MQC3	A3KGU5;E9Q447;A3KGU7;A3KGU9;P16546-2;P16546	Spectrin alpha chain, non-erythrocytic 1	Sptan1	actin filament capping;biological regulation;cellular component organization;cellular component organization or biogenesis;negative regulation of actin filament depolymerization;negative regulation of actin filament polymerization;negative regulation of biological process;negative regulation of cellular component organization;negative regulation of cellular process;negative regulation of cytoskel…	binding;calcium ion binding;cation binding;cytoskeletal protein binding;ion binding;metal ion binding;protein binding;protein dimerization activity;protein heterodimerization activity;spectrin binding	adherens junction;anchoring junction;axon part;cell cortex part;cell junction;cell part;cell projection part;cell-cell adherens junction;cell-cell junction;contractile fiber part;cortical cytoskeleton;cuticular plate;cytoplasmic part;cytoskeletal part;cytoskeleton;extracellular membrane-bounded organelle;extracellular organelle;extracellular region part;extracellular vesicular exosome;fascia adhe…		Acetylation;Actin-binding;Actincapping;Alternativesplicing;Calcium;Calmodulin-binding;Completeproteome;Cytoplasm;Cytoskeleton;Directproteinsequencing;Metal-binding;Phosphoprotein;Proteomicsidentification;Referenceproteome;Repeat;SH3domain		REACT_291081;REACT_293748;REACT_318927;REACT_339798	EF_HAND_1;EF_HAND_2;SH3	106	106	105	50.5	50.5	50.1	282.89	0	323.31	94100000000	339	1.0569
165	10.9685	3.07459		Q9CR68	Q9CR68	Cytochrome b-c1 complex subunit Rieske, mitochondrial;Cytochrome b-c1 complex subunit 11	Uqcrfs1	response to antibiotic;response to chemical stimulus;response to drug;response to endogenous stimulus;response to hormone stimulus;response to organic substance;response to stimulus	2 iron, 2 sulfur cluster binding;binding;catalytic activity;cation binding;cation transmembrane transporter activity;hydrogen ion transmembrane transporter activity;inorganic cation transmembrane transporter activity;ion binding;ion transmembrane transporter activity;iron-sulfur cluster binding;metal cluster binding;metal ion binding;monovalent inorganic cation transmembrane transporter activity;…	cell part;cytoplasmic part;intracellular membrane-bounded organelle;intracellular organelle;intracellular organelle part;intracellular part;macromolecular complex;membrane;membrane part;membrane-bounded organelle;mitochondrial inner membrane;mitochondrial membrane;mitochondrial membrane part;mitochondrial part;mitochondrial respiratory chain complex III;mitochondrion;myelin sheath;organelle;organ…	Alzheimer's disease;Cardiac muscle contraction;Huntington's disease;Oxidative phosphorylation;Parkinson's disease	2Fe-2S;Completeproteome;Directproteinsequencing;Disulfidebond;Electrontransport;Iron;Iron-sulfur;Membrane;Metal-binding;Mitochondrion;Mitochondrioninnermembrane;Oxidoreductase;Referenceproteome;Respiratorychain;Transitpeptide;Transmembrane;Transmembranehelix;Transport	Cytochrome bc1-complex (EC 1.10.2.2), mitochondrial	REACT_278797	RIESKE	16	16	16	54.7	54.7	54.7	29.367	0	272.53	92997000000	86	1.74036
166	10.9675	3.06787		A0A5F8MPS3	A0A5F8MPS3											2	2	2	4.7	4.7	4.7	33.102	0.005617	2.0347	92794000000	15	#N/A
167	10.9658	3.05587		A2ABU4	A2ABU4	Myomesin-3	Myom3		binding;identical protein binding;protein binding;protein dimerization activity;protein homodimerization activity	cell part;contractile fiber part;cytoplasmic part;intracellular part;M band;organelle part		Coiledcoil;Completeproteome;Cytoplasm;Immunoglobulindomain;Referenceproteome;Repeat			FN3;IG_LIKE	56	56	56	46.8	46.8	46.8	161.78	0	323.31	92431000000	232	1.59879	+
168	10.9656	3.05458		Q99LC3;A0A087WR38	Q99LC3	NADH dehydrogenase [ubiquinone] 1 alpha subcomplex subunit 10, mitochondrial	Ndufa10	metabolic process;oxidation-reduction process;response to chemical stimulus;response to drug;response to stimulus	adenyl nucleotide binding;adenyl ribonucleotide binding;ATP binding;binding;catalytic activity;kinase activity;nucleobase-containing compound kinase activity;nucleoside kinase activity;nucleotide binding;purine nucleotide binding;purine ribonucleoside triphosphate binding;purine ribonucleotide binding;ribonucleotide binding;transferase activity;transferase activity, transferring phosphorus-contai…	cell part;cytoplasmic part;intracellular membrane-bounded organelle;intracellular organelle;intracellular organelle lumen;intracellular organelle part;intracellular part;macromolecular complex;membrane part;membrane-bounded organelle;membrane-enclosed lumen;mitochondrial matrix;mitochondrial membrane part;mitochondrial part;mitochondrial respiratory chain complex I;mitochondrion;myelin sheath;NAD…	Alzheimer's disease;Huntington's disease;Oxidative phosphorylation;Parkinson's disease	Acetylation;Completeproteome;Directproteinsequencing;Electrontransport;FAD;Flavoprotein;Mitochondrion;Proteomicsidentification;Referenceproteome;Respiratorychain;Transitpeptide;Transport	Respiratory chain complex I, mitochondrial	REACT_278797		15	15	15	55.2	55.2	55.2	40.603	0	285.58	92392000000	77	1.53275
169	10.9634	3.03905		P28650;J3QN31;P28650-2	P28650;J3QN31;P28650-2	Adenylosuccinate synthetase isozyme 1	Adssl1	amine metabolic process;AMP biosynthetic process;AMP metabolic process;aspartate family amino acid metabolic process;aspartate metabolic process;biosynthetic process;carboxylic acid metabolic process;cellular amine metabolic process;cellular amino acid metabolic process;cellular biosynthetic process;cellular ketone metabolic process;cellular metabolic process;cellular nitrogen compound biosynthet…	adenylosuccinate synthase activity;binding;catalytic activity;cation binding;GTP binding;GTPase activity;guanyl nucleotide binding;guanyl ribonucleotide binding;hydrolase activity;hydrolase activity, acting on acid anhydrides;hydrolase activity, acting on acid anhydrides, in phosphorus-containing anhydrides;ion binding;ligase activity;ligase activity, forming carbon-nitrogen bonds;magnesium ion b…	cell part;cytoplasm;intracellular part;membrane	Alanine, aspartate and glutamate metabolism;Purine metabolism	3D-structure;Alternativesplicing;Completeproteome;Cytoplasm;GTP-binding;Ligase;Magnesium;Membrane;Metal-binding;Nucleotide-binding;Proteomicsidentification;Purinebiosynthesis;Referenceproteome		REACT_344602	ADENYLOSUCCIN_SYN_1;ADENYLOSUCCIN_SYN_2	17	17	15	49	49	44.4	50.254	0	323.31	91922000000	122	1.72591	+
170	10.9561	2.98803		Q6GT24;O08709;D3Z0Y2;Q8BG37;A0A0A6YXQ7	Q6GT24;O08709;D3Z0Y2	Peroxiredoxin-6	Prdx6	bleb assembly;catabolic process;cell projection assembly;cell projection organization;cellular catabolic process;cellular component assembly;cellular component assembly at cellular level;cellular component organization;cellular component organization at cellular level;cellular component organization or biogenesis;cellular component organization or biogenesis at cellular level;cellular lipid catab…	antioxidant activity;carboxylic ester hydrolase activity;catalytic activity;glutathione peroxidase activity;hydrolase activity;hydrolase activity, acting on ester bonds;lipase activity;oxidoreductase activity;oxidoreductase activity, acting on paired donors, with incorporation or reduction of molecular oxygen;oxidoreductase activity, acting on peroxide as acceptor;peroxidase activity;peroxiredoxi…	cell part;cytoplasm;cytoplasmic membrane-bounded vesicle;cytoplasmic part;cytoplasmic vesicle;cytosol;extracellular membrane-bounded organelle;extracellular organelle;extracellular region part;extracellular space;extracellular vesicular exosome;intracellular membrane-bounded organelle;intracellular organelle;intracellular part;lysosome;lytic vacuole;membrane;membrane-bounded organelle;membrane-bo…	Methane metabolism;Phenylalanine metabolism;Phenylpropanoid biosynthesis	Acetylation;Antioxidant;Completeproteome;Cytoplasm;Cytoplasmicvesicle;Directproteinsequencing;Disulfidebond;Hydrolase;Lipiddegradation;Lipidmetabolism;Lysosome;Multifunctionalenzyme;Oxidoreductase;Peroxidase;Phosphoprotein;Proteomicsidentification;Redox-activecenter;Referenceproteome		REACT_308972	THIOREDOXIN_2	16	16	16	72.3	72.3	72.3	24.826	0	263.13	90379000000	98	1.83632
171	10.9556	2.98509		Q924X2;F6QXT4;E9Q393	Q924X2	Carnitine O-palmitoyltransferase 1, muscle isoform	Cpt1b	carboxylic acid catabolic process;carboxylic acid metabolic process;carboxylic acid transport;catabolic process;cellular catabolic process;cellular ketone metabolic process;cellular lipid catabolic process;cellular lipid metabolic process;cellular metabolic process;cellular process;establishment of localization;fatty acid beta-oxidation;fatty acid catabolic process;fatty acid metabolic process;fa…	carnitine O-acyltransferase activity;carnitine O-palmitoyltransferase activity;catalytic activity;O-acyltransferase activity;O-palmitoyltransferase activity;palmitoyltransferase activity;transferase activity;transferase activity, transferring acyl groups;transferase activity, transferring acyl groups other than amino-acyl groups	cell part;cytoplasmic part;integral to membrane;intracellular membrane-bounded organelle;intracellular organelle;intracellular organelle part;intracellular part;intrinsic to membrane;membrane;membrane part;membrane-bounded organelle;mitochondrial membrane;mitochondrial outer membrane;mitochondrial part;mitochondrion;organelle;organelle membrane;organelle outer membrane;organelle part;outer membra…	Adipocytokine signaling pathway;Fatty acid metabolism;PPAR signaling pathway	Acyltransferase;Completeproteome;Fattyacidmetabolism;Lipidmetabolism;Membrane;Mitochondrion;Mitochondrionoutermembrane;Proteomicsidentification;Referenceproteome;Transferase;Transmembrane;Transmembranehelix;Transport		REACT_293784;REACT_306383	ACYLTRANSF_C_1;ACYLTRANSF_C_2	22	22	20	28.1	28.1	25.4	88.216	0	180.02	90290000000	89	1.5977
172	10.9492	2.94109		Q9CQA3	Q9CQA3	Succinate dehydrogenase [ubiquinone] iron-sulfur subunit, mitochondrial	Sdhb	acetyl-CoA catabolic process;acetyl-CoA metabolic process;carboxylic acid metabolic process;catabolic process;cellular catabolic process;cellular ketone metabolic process;cellular metabolic process;cellular process;coenzyme catabolic process;coenzyme metabolic process;cofactor catabolic process;cofactor metabolic process;dicarboxylic acid metabolic process;electron transport chain;generation of p…	2 iron, 2 sulfur cluster binding;3 iron, 4 sulfur cluster binding;4 iron, 4 sulfur cluster binding;binding;catalytic activity;cation binding;cofactor binding;electron carrier activity;ion binding;iron-sulfur cluster binding;metal cluster binding;metal ion binding;oxidoreductase activity;oxidoreductase activity, acting on the CH-CH group of donors;oxidoreductase activity, acting on the CH-CH group…	cell part;cytoplasmic part;extracellular membrane-bounded organelle;extracellular organelle;extracellular region part;extracellular vesicular exosome;fumarate reductase complex;intracellular membrane-bounded organelle;intracellular organelle;intracellular organelle part;intracellular part;macromolecular complex;membrane;membrane part;membrane-bounded organelle;membrane-bounded vesicle;mitochondri…	Alzheimer's disease;Citrate cycle (TCA cycle);Huntington's disease;Oxidative phosphorylation;Parkinson's disease	2Fe-2S;3Fe-4S;4Fe-4S;Acetylation;Completeproteome;Directproteinsequencing;Electrontransport;Iron;Iron-sulfur;Membrane;Metal-binding;Mitochondrion;Mitochondrioninnermembrane;Oxidoreductase;Referenceproteome;Transitpeptide;Transport;Tricarboxylicacidcycle	Succinate dehydrogenase complex II (EC 1.3.5.1), mitochondrial	REACT_278797;REACT_333358	2FE2S_FER_1;2FE2S_FER_2;4FE4S_FER_1;4FE4S_FER_2	10	10	10	35.8	35.8	35.8	31.814	0	157.3	88959000000	78	1.71767
173	10.9457	2.91788		P63038;P63038-2;D3Z2F2;D3Z7J9	P63038	60 kDa heat shock protein, mitochondrial	Hspd1	activation of caspase activity;activation of immune response;activation of innate immune response;adaptive immune response;adaptive immune response based on somatic recombination of immune receptors built from immunoglobulin superfamily domains;B cell activation;B cell activation involved in immune response;B cell cytokine production;B cell mediated immunity;B cell proliferation;biological regula…	adenyl nucleotide binding;adenyl ribonucleotide binding;ATP binding;binding;chaperone binding;double-stranded RNA binding;enzyme binding;lipopolysaccharide binding;nucleic acid binding;nucleotide binding;p53 binding;protein binding;purine nucleotide binding;purine ribonucleoside triphosphate binding;purine ribonucleotide binding;ribonucleotide binding;RNA binding;ubiquitin protein ligase binding	cell part;cell surface;coated pit;coated vesicle;cyclin-dependent protein kinase activating kinase holoenzyme complex;cytoplasm;cytoplasmic membrane-bounded vesicle;cytoplasmic part;cytoplasmic vesicle;cytosol;early endosome;endosome;extracellular membrane-bounded organelle;extracellular organelle;extracellular region part;extracellular space;extracellular vesicular exosome;intracellular membrane…	ko05152;RNA degradation;Type I diabetes mellitus	Acetylation;Alternativesplicing;ATP-binding;Chaperone;Completeproteome;Directproteinsequencing;Mitochondrion;Nucleotide-binding;Phosphoprotein;Proteomicsidentification;Referenceproteome;Transitpeptide		REACT_292308	CHAPERONINS_CPN60	28	28	28	65.4	65.4	65.4	60.955	0	323.31	88257000000	159	1.46835
174	10.9406	2.88359		P36369;P36368	P36369;P36368	Kallikrein 1-related peptidase b26;Epidermal growth factor-binding protein type B	Klk1b26;Egfbp2	biological regulation;brain renin-angiotensin system;endocrine process;macromolecule metabolic process;metabolic process;multicellular organismal process;neurological system process;neurological system process involved in regulation of systemic arterial blood pressure;primary metabolic process;protein maturation;protein metabolic process;protein processing;regulation of biological quality;regulat…	catalytic activity;endopeptidase activity;hydrolase activity;peptidase activity;peptidase activity, acting on L-amino acid peptides;serine hydrolase activity;serine-type endopeptidase activity;serine-type peptidase activity	cell part;extracellular membrane-bounded organelle;extracellular organelle;extracellular region part;extracellular space;extracellular vesicular exosome;intracellular membrane-bounded organelle;intracellular organelle;intracellular part;membrane-bounded organelle;membrane-bounded vesicle;nucleus;organelle;vesicle	Endocrine and other factor-regulated calcium reabsorption	3D-structure;Completeproteome;Directproteinsequencing;Disulfidebond;Glycoprotein;Hydrolase;Protease;Referenceproteome;Serineprotease;Signal;Zymogen		REACT_331346;REACT_332323	TRYPSIN_DOM;TRYPSIN_HIS;TRYPSIN_SER	14	12	9	60.9	53.3	43.3	28.463	0	172.43	87220000000	102	#N/A
175	10.9399	2.87857		P99029-2;P99029;G3UZJ4;H3BJQ7;A0A494BAZ4	P99029-2;P99029;G3UZJ4;H3BJQ7;A0A494BAZ4	Peroxiredoxin-5, mitochondrial	Prdx5	biological regulation;catabolic process;cellular catabolic process;cellular metabolic process;cellular nitrogen compound metabolic process;cellular process;cellular response to chemical stimulus;cellular response to hydrogen peroxide;cellular response to oxidative stress;cellular response to reactive oxygen species;cellular response to stimulus;cellular response to stress;coenzyme metabolic proce…	antioxidant activity;binding;caspase inhibitor activity;caspase regulator activity;catalytic activity;cysteine-type endopeptidase inhibitor activity;DNA binding;endopeptidase inhibitor activity;endopeptidase regulator activity;enzyme inhibitor activity;enzyme regulator activity;nucleic acid binding;oxidoreductase activity;oxidoreductase activity, acting on paired donors, with incorporation or red…	cell part;cytoplasm;cytoplasmic part;cytoplasmic vesicle;cytosol;extracellular membrane-bounded organelle;extracellular organelle;extracellular region part;extracellular space;extracellular vesicular exosome;intracellular membrane-bounded organelle;intracellular organelle;intracellular organelle lumen;intracellular organelle part;intracellular part;membrane-bounded organelle;membrane-bounded vesi…	Peroxisome	Acetylation;Alternativeinitiation;Antioxidant;Completeproteome;Cytoplasm;Directproteinsequencing;Disulfidebond;Mitochondrion;Oxidoreductase;Peroxidase;Peroxisome;Proteomicsidentification;Redox-activecenter;Referenceproteome;Transitpeptide		REACT_308972;REACT_360191	THIOREDOXIN_2	12	12	12	77.8	77.8	77.8	17.015	0	323.31	87068000000	85	1.81158
176	10.9384	2.86901		Q9CQ62	Q9CQ62	2,4-dienoyl-CoA reductase, mitochondrial	Decr1	carboxylic acid catabolic process;carboxylic acid metabolic process;catabolic process;cellular catabolic process;cellular component assembly;cellular component organization;cellular component organization or biogenesis;cellular ketone metabolic process;cellular lipid catabolic process;cellular lipid metabolic process;cellular metabolic process;cellular process;fatty acid beta-oxidation;fatty acid…	2,4-dienoyl-CoA reductase (NADPH) activity;binding;catalytic activity;coenzyme binding;cofactor binding;NADP binding;NADPH binding;nucleotide binding;oxidoreductase activity;oxidoreductase activity, acting on the CH-CH group of donors;oxidoreductase activity, acting on the CH-CH group of donors, NAD or NADP as acceptor	cell part;cytoplasm;cytoplasmic part;extracellular membrane-bounded organelle;extracellular organelle;extracellular region part;extracellular vesicular exosome;intracellular membrane-bounded organelle;intracellular organelle;intracellular organelle part;intracellular part;membrane-bounded organelle;membrane-bounded vesicle;mitochondrion;nuclear part;nucleoplasm;nucleus;organelle;organelle part;ve…		Acetylation;Completeproteome;Fattyacidmetabolism;Lipidmetabolism;Mitochondrion;NADP;Oxidoreductase;Phosphoprotein;Referenceproteome;Transitpeptide		REACT_321673		12	12	12	37.3	37.3	37.3	36.213	0	142.6	86779000000	90	1.50651
177	10.935	2.84683		Q91ZJ5;Q91ZJ5-2	Q91ZJ5;Q91ZJ5-2	UTP--glucose-1-phosphate uridylyltransferase	Ugp2	alcohol metabolic process;carbohydrate metabolic process;cellular carbohydrate metabolic process;cellular metabolic process;cellular nitrogen compound metabolic process;cellular process;glucose 1-phosphate metabolic process;glucose metabolic process;hexose metabolic process;metabolic process;monosaccharide metabolic process;nitrogen compound metabolic process;nucleobase-containing compound metabo…	binding;carbohydrate binding;catalytic activity;cation binding;glucose binding;identical protein binding;ion binding;metal ion binding;monosaccharide binding;nucleotide binding;nucleotidyltransferase activity;protein binding;pyrimidine nucleotide binding;pyrimidine ribonucleotide binding;ribonucleotide binding;sugar binding;transferase activity;transferase activity, transferring phosphorus-contai…	cell part;cytoplasm;extracellular membrane-bounded organelle;extracellular organelle;extracellular region part;extracellular vesicular exosome;intracellular membrane-bounded organelle;intracellular organelle;intracellular part;membrane-bounded organelle;membrane-bounded vesicle;nucleus;organelle;vesicle	Amino sugar and nucleotide sugar metabolism;Galactose metabolism;Pentose and glucuronate interconversions;Starch and sucrose metabolism	Acetylation;Alternativesplicing;Completeproteome;Cytoplasm;Magnesium;Metal-binding;Nucleotidyltransferase;Phosphoprotein;Referenceproteome;Transferase		REACT_292921;REACT_324327		24	24	24	54.9	54.9	54.9	56.979	0	323.31	86108000000	147	1.87795
178	10.934	2.84028		O55126;Q7TMG8;A0A0G2JEV1	O55126;Q7TMG8	Protein NipSnap homolog 2	Gbas	ATP biosynthetic process;ATP metabolic process;biological regulation;biosynthetic process;cellular biosynthetic process;cellular metabolic process;cellular nitrogen compound biosynthetic process;cellular nitrogen compound metabolic process;cellular process;generation of precursor metabolites and energy;heterocycle biosynthetic process;heterocycle metabolic process;metabolic process;negative regul…		cell part;cytoplasmic part;intracellular membrane-bounded organelle;intracellular organelle;intracellular part;membrane-bounded organelle;mitochondrion;organelle		Completeproteome;Proteomicsidentification;Referenceproteome				14	14	14	54.4	54.4	54.4	32.932	0	186.85	85910000000	113	#N/A
179	10.9339	2.83922		K3W4M2;E9PZQ0;A0A1L1SQG7;F6U7V1;E9Q401;Q80ZZ5;A0A1Y7VJP1	K3W4M2;E9PZQ0;A0A1L1SQG7	Ryanodine receptor 1	Ryr1	anatomical structure development;anatomical structure morphogenesis;apoptosis;biological regulation;BMP signaling pathway;calcium ion homeostasis;calcium ion transmembrane transport;calcium ion transport;calcium ion transport into cytosol;calcium-mediated signaling;calcium-mediated signaling using intracellular calcium source;canonical Wnt receptor signaling pathway;cardiac muscle contraction;car…	binding;calcium channel activity;calcium ion binding;calcium-induced calcium release activity;calcium-release channel activity;calmodulin binding;cation binding;cation channel activity;cation transmembrane transporter activity;channel activity;enzyme binding;gated channel activity;identical protein binding;intracellular ligand-gated calcium channel activity;intracellular ligand-gated ion channel …	calcium channel complex;cation channel complex;cell cortex;cell part;contractile fiber part;cytoplasm;cytoplasmic part;endoplasmic reticulum;endoplasmic reticulum membrane;endoplasmic reticulum part;extracellular membrane-bounded organelle;extracellular organelle;extracellular region part;extracellular vesicular exosome;I band;integral to membrane;intracellular membrane-bounded organelle;intracel…	Arrhythmogenic right ventricular cardiomyopathy (ARVC);Calcium signaling pathway;Cardiac muscle contraction;Dilated cardiomyopathy;Hypertrophic cardiomyopathy (HCM);Long-term depression;Pancreatic secretion	3D-structure;Calcium;Calciumchannel;Calciumtransport;Calmodulin-binding;Completeproteome;Developmentalprotein;Ionchannel;Iontransport;Ligand-gatedionchannel;Membrane;Phosphoprotein;Proteomicsidentification;Receptor;Referenceproteome;Repeat;Sarcoplasmicreticulum;S-nitrosylation;Transmembrane;Transmembranehelix;Transport		REACT_346473	B302_SPRY;EF_HAND_2;MIR	114	114	105	28.9	28.9	26.7	564.89	0	323.31	85878000000	305	1.74115
180	10.9328	2.83248		A0A338P6K2	A0A338P6K2											74	72	1	39	38.2	0.9	227.87	0	323.31	85674000000	232	#N/A
181	10.9289	2.80706		P47738;A0A0G2JEU1;A0A0G2JFQ0;D3YYF3;A0A0G2JF60	P47738;A0A0G2JEU1	Aldehyde dehydrogenase, mitochondrial	Aldh2	alcohol catabolic process;alcohol metabolic process;catabolic process;ethanol catabolic process;ethanol metabolic process;metabolic process;primary alcohol catabolic process;primary alcohol metabolic process;small molecule catabolic process;small molecule metabolic process	aldehyde dehydrogenase (NAD) activity;catalytic activity;oxidoreductase activity;oxidoreductase activity, acting on the aldehyde or oxo group of donors;oxidoreductase activity, acting on the aldehyde or oxo group of donors, NAD or NADP as acceptor	cell part;cytoplasmic part;extracellular membrane-bounded organelle;extracellular organelle;extracellular region part;extracellular vesicular exosome;intracellular membrane-bounded organelle;intracellular organelle;intracellular organelle lumen;intracellular organelle part;intracellular part;membrane-bounded organelle;membrane-bounded vesicle;membrane-enclosed lumen;mitochondrial matrix;mitochond…	Arginine and proline metabolism;Ascorbate and aldarate metabolism;beta-Alanine metabolism;Chloroalkane and chloroalkene degradation;Fatty acid metabolism;Glycerolipid metabolism;Glycolysis / Gluconeogenesis;Histidine metabolism;Limonene and pinene degradation;Lysine degradation;Pentose and glucuronate interconversions;Propanoate metabolism;Pyruvate metabolism;Tryptophan metabolism;Valine, leucine…	Acetylation;Completeproteome;Directproteinsequencing;Mitochondrion;NAD;Oxidoreductase;Proteomicsidentification;Referenceproteome;Transitpeptide		REACT_309926;REACT_349823	ALDEHYDE_DEHYDR_CYS;ALDEHYDE_DEHYDR_GLU	22	22	19	54.9	54.9	51.6	56.537	0	323.31	84905000000	141	1.44871
182	10.9193	2.74536	+	Q02257	Q02257	Junction plakoglobin	Jup	adherens junction assembly;adherens junction organization;anatomical structure development;biological adhesion;biological regulation;cell adhesion;cell junction assembly;cell junction organization;cell migration;cell motility;cell-cell adhesion;cell-cell junction assembly;cell-cell junction organization;cellular component assembly;cellular component assembly at cellular level;cellular component m…	alpha-catenin binding;binding;cadherin binding;cell adhesion molecule binding;enzyme binding;molecular transducer activity;phosphatase binding;protein binding;protein binding transcription factor activity;protein phosphatase binding;signal transducer activity;structural molecule activity;transcription coactivator activity;transcription cofactor activity;transcription factor binding transcription …	actin cytoskeleton;adherens junction;anchoring junction;apicolateral plasma membrane;catenin complex;catenin-TCF7L2 complex;cell junction;cell part;cell-cell adherens junction;cell-cell contact zone;cell-cell junction;cell-substrate adherens junction;cell-substrate junction;contractile fiber part;cytoplasm;cytoplasmic part;cytoskeletal part;cytoskeleton;cytosol;cytosolic part;desmosome;extracellu…	Acute myeloid leukemia;Arrhythmogenic right ventricular cardiomyopathy (ARVC);Pathways in cancer	Acetylation;Celladhesion;Celljunction;Completeproteome;Cytoplasm;Cytoskeleton;Glycoprotein;Membrane;Phosphoprotein;Referenceproteome;Repeat		REACT_308832;REACT_321965	ARM_REPEAT	36	36	32	62	62	56	81.8	0	323.31	83039000000	151	2.0892	+
183	10.9167	2.72883		E9PYJ9;Q9JKS4-4;Q9JKS4-2	E9PYJ9;Q9JKS4-4;Q9JKS4-2	LIM domain-binding protein 3	Ldb3	actin cytoskeleton organization;actin filament-based process;actomyosin structure organization;cellular component organization;cellular component organization at cellular level;cellular component organization or biogenesis;cellular component organization or biogenesis at cellular level;cellular process;cytoskeleton organization;organelle organization;sarcomere organization	actinin binding;alpha-actinin binding;binding;cation binding;cytoskeletal protein binding;enzyme binding;ion binding;kinase binding;metal ion binding;muscle alpha-actinin binding;protein binding;protein kinase binding;protein kinase C binding;transition metal ion binding;zinc ion binding	cell part;cell projection;contractile fiber part;cytoplasmic part;cytoskeleton;intracellular non-membrane-bounded organelle;intracellular organelle;intracellular part;non-membrane-bounded organelle;organelle;organelle part;perinuclear region of cytoplasm;pseudopodium;Z disc		3D-structure;Alternativesplicing;Cellprojection;Completeproteome;Cytoplasm;Cytoskeleton;LIMdomain;Metal-binding;Proteomicsidentification;Referenceproteome;Repeat;Zinc			LIM_DOMAIN_1;LIM_DOMAIN_2;PDZ	21	21	0	39.8	39.8	0	72.312	0	323.31	82539000000	127	2.04258	+
184	10.9149	2.71809		Q9JM83;A0A087WNL0;Q6W3E0	Q9JM83	Calmodulin-4	Calm4		binding;calcium ion binding;cation binding;ion binding;metal ion binding	extracellular membrane-bounded organelle;extracellular organelle;extracellular region part;extracellular vesicular exosome;membrane-bounded organelle;membrane-bounded vesicle;organelle;vesicle	Alzheimer's disease;Calcium signaling pathway;Gastric acid secretion;Glioma;GnRH signaling pathway;Insulin signaling pathway;ko05152;Long-term potentiation;Melanogenesis;Neurotrophin signaling pathway;Olfactory transduction;Oocyte meiosis;Phosphatidylinositol signaling system;Phototransduction;Phototransduction - fly;Plant-pathogen interaction;Salivary secretion;Vascular smooth muscle contraction	Calcium;Completeproteome;Metal-binding;Referenceproteome;Repeat			EF_HAND_1;EF_HAND_2	11	11	11	72.3	72.3	72.3	16.767	0	323.31	82214000000	127	#N/A
185	10.9144	2.71458		P22599	P22599	Alpha-1-antitrypsin 1-2	Serpina1b	acute inflammatory response;acute-phase response;biological regulation;carbohydrate metabolic process;cellular carbohydrate metabolic process;cellular macromolecule metabolic process;cellular metabolic process;cellular process;cellular protein metabolic process;chordate embryonic development;defense response;developmental process;embryo development;embryo development ending in birth or egg hatchi…	binding;endopeptidase inhibitor activity;endopeptidase regulator activity;enzyme binding;enzyme inhibitor activity;enzyme regulator activity;glycoprotein binding;identical protein binding;peptidase inhibitor activity;peptidase regulator activity;protease binding;protein binding;serine-type endopeptidase inhibitor activity	cell part;cytoplasmic part;endoplasmic reticulum;extracellular membrane-bounded organelle;extracellular organelle;extracellular region;extracellular region part;extracellular space;extracellular vesicular exosome;Golgi apparatus;intracellular membrane-bounded organelle;intracellular organelle;intracellular part;membrane-bounded organelle;membrane-bounded vesicle;organelle;vesicle	Complement and coagulation cascades	Acutephase;Completeproteome;Glycoprotein;Proteaseinhibitor;Referenceproteome;Secreted;Serineproteaseinhibitor;Signal		REACT_307071	SERPIN	14	5	4	39.2	10.9	8.5	45.974	0	97.556	82108000000	70	#N/A
186	10.9063	2.66473		Q99MQ4	Q99MQ4	Asporin	Aspn	anatomical structure development;biological regulation;biomineral tissue development;bone mineralization;developmental process;negative regulation of biological process;negative regulation of biomineral tissue development;negative regulation of cell communication;negative regulation of cellular process;negative regulation of developmental process;negative regulation of multicellular organismal pr…	binding;calcium ion binding;cation binding;ion binding;metal ion binding	extracellular matrix;extracellular region part;proteinaceous extracellular matrix		Biomineralization;Calcium;Completeproteome;Disulfidebond;Extracellularmatrix;Glycoprotein;Leucine-richrepeat;Referenceproteome;Repeat;Secreted;Signal			LRR	15	15	15	48.5	48.5	48.5	42.572	0	105.47	80600000000	100	1.44248
187	10.9033	2.64628		Q9DCJ5	Q9DCJ5	NADH dehydrogenase [ubiquinone] 1 alpha subcomplex subunit 8	Ndufa8	metabolic process;oxidation-reduction process	binding;protein binding;protein complex binding	cell part;cytoplasmic part;intracellular membrane-bounded organelle;intracellular organelle;intracellular organelle part;intracellular part;macromolecular complex;membrane;membrane part;membrane-bounded organelle;membrane-enclosed lumen;mitochondrial inner membrane;mitochondrial intermembrane space;mitochondrial membrane;mitochondrial membrane part;mitochondrial part;mitochondrial respiratory cha…	Alzheimer's disease;Huntington's disease;Oxidative phosphorylation;Parkinson's disease	Completeproteome;Directproteinsequencing;Disulfidebond;Electrontransport;Membrane;Mitochondrion;Mitochondrioninnermembrane;Referenceproteome;Repeat;Respiratorychain;Transport	Respiratory chain complex I, mitochondrial	REACT_278797		9	9	9	56.4	56.4	56.4	19.992	0	98.94	80042000000	53	1.48996
188	10.9013	2.63415		G3UW82	G3UW82		Myh2	actin filament-based process;actin-mediated cell contraction;cellular component organization;cellular component organization or biogenesis;cellular membrane organization;cellular process;membrane organization;multicellular organismal process;muscle contraction;muscle system process;plasma membrane organization;plasma membrane repair;response to activity;response to stimulus;system process	adenyl nucleotide binding;adenyl ribonucleotide binding;ATP binding;binding;catalytic activity;hydrolase activity;hydrolase activity, acting on acid anhydrides;hydrolase activity, acting on acid anhydrides, in phosphorus-containing anhydrides;motor activity;nucleoside-triphosphatase activity;nucleotide binding;purine nucleotide binding;purine ribonucleoside triphosphate binding;purine ribonucleot…	A band;actomyosin contractile ring;cell cortex part;cell division site part;cell junction;cell part;cell-cell junction;contractile fiber;contractile fiber part;contractile ring;cytoplasmic part;cytoskeletal part;Golgi apparatus;intracellular membrane-bounded organelle;intracellular non-membrane-bounded organelle;intracellular organelle;intracellular organelle part;intracellular part;macromolecula…	Tight junction;Viral myocarditis	Actin-binding;ATP-binding;Coiledcoil;Completeproteome;Motorprotein;Myosin;Nucleotide-binding;Proteomicsidentification;Referenceproteome		REACT_344463	IQ;MYOSIN_MOTOR	121	13	10	54.2	8.5	7	223.22	0	253.09	79675000000	54	2.36642	+
189	10.9008	2.63097		Q9WUM5;A0A0N4SVU4	Q9WUM5	Succinyl-CoA ligase [ADP/GDP-forming] subunit alpha, mitochondrial	Suclg1	acetyl-CoA catabolic process;acetyl-CoA metabolic process;carboxylic acid metabolic process;catabolic process;cellular catabolic process;cellular ketone metabolic process;cellular metabolic process;cellular process;coenzyme catabolic process;coenzyme metabolic process;cofactor catabolic process;cofactor metabolic process;dicarboxylic acid metabolic process;metabolic process;organic acid metabolic…	acid-thiol ligase activity;ATP citrate synthase activity;binding;catalytic activity;CoA-ligase activity;cofactor binding;GDP binding;GTP binding;guanyl nucleotide binding;guanyl ribonucleotide binding;ligase activity;ligase activity, forming carbon-sulfur bonds;nucleotide binding;purine nucleotide binding;purine ribonucleoside triphosphate binding;purine ribonucleotide binding;ribonucleotide bind…	cell part;cytoplasm;cytoplasmic part;extracellular membrane-bounded organelle;extracellular organelle;extracellular region part;extracellular vesicular exosome;intracellular membrane-bounded organelle;intracellular organelle;intracellular organelle part;intracellular part;macromolecular complex;membrane;membrane-bounded organelle;membrane-bounded vesicle;mitochondrial inner membrane;mitochondrial…	Citrate cycle (TCA cycle);Propanoate metabolism	Acetylation;Completeproteome;Directproteinsequencing;GTP-binding;Isopeptidebond;Ligase;Mitochondrion;Nucleotide-binding;Referenceproteome;Transitpeptide;Tricarboxylicacidcycle;Ublconjugation	Succinyl-CoA synthetase, ADP-forming;Succinyl-CoA synthetase, GDP-forming	REACT_333358	SUCCINYL_COA_LIG_1;SUCCINYL_COA_LIG_2	9	9	9	35.5	35.5	35.5	36.154	0	109.7	79579000000	122	1.63144
190	10.8994	2.62277	+	Q60675;A0A1W2P7N3;A0A087WRP2;P19137	Q60675	Laminin subunit alpha-2	Lama2	anatomical structure development;anatomical structure morphogenesis;axon ensheathment;axon guidance;biological adhesion;biological regulation;blood vessel morphogenesis;branching involved in salivary gland morphogenesis;branching morphogenesis of a tube;cell adhesion;cell differentiation;cell projection organization;cell surface receptor linked signaling pathway;cellular component organization;ce…	binding;extracellular matrix structural constituent;glycolipid binding;glycosphingolipid binding;lipid binding;sphingolipid binding;structural molecule activity	basal lamina;basement membrane;cell junction;cell part;cell projection;cell projection part;cell-cell junction;dendritic spine;extracellular matrix;extracellular matrix part;extracellular membrane-bounded organelle;extracellular organelle;extracellular region;extracellular region part;extracellular space;extracellular vesicular exosome;laminin complex;laminin-1 complex;laminin-3 complex;macromole…	Amoebiasis;ECM-receptor interaction;Focal adhesion;Pathways in cancer;Small cell lung cancer;Toxoplasmosis	3D-structure;Basementmembrane;Celladhesion;Coiledcoil;Completeproteome;Directproteinsequencing;Disulfidebond;Extracellularmatrix;Glycoprotein;LamininEGF-likedomain;Phosphoprotein;Proteomicsidentification;Pyrrolidonecarboxylicacid;Referenceproteome;Repeat;Secreted;Signal	Itga7-Itgb11-Lama2 complex	REACT_286043;REACT_302308;REACT_320075;REACT_354321	EGF_1;EGF_2;EGF_LAM_1;EGF_LAM_2;LAM_G_DOMAIN;LAMININ_IVA;LAMININ_NTER	69	69	69	27.1	27.1	27.1	343.81	0	323.31	79331000000	227	0.963788
191	10.899	2.61993		P17182;Q6PHC1;B1ARR7	P17182;Q6PHC1	Alpha-enolase	Eno1	alcohol catabolic process;alcohol metabolic process;carbohydrate catabolic process;carbohydrate metabolic process;catabolic process;cellular carbohydrate catabolic process;cellular carbohydrate metabolic process;cellular metabolic process;cellular process;generation of precursor metabolites and energy;glucose catabolic process;glucose metabolic process;glycolysis;hexose catabolic process;hexose m…	binding;carbon-oxygen lyase activity;catalytic activity;cation binding;hydro-lyase activity;ion binding;lyase activity;magnesium ion binding;metal ion binding;phosphopyruvate hydratase activity	cell part;cytoplasmic part;cytosolic part;intracellular part;macromolecular complex;membrane;myelin sheath;phosphopyruvate hydratase complex;plasma membrane;protein complex	Glycolysis / Gluconeogenesis;Methane metabolism;RNA degradation	Acetylation;Cellmembrane;Completeproteome;Cytoplasm;Directproteinsequencing;Glycolysis;Lyase;Magnesium;Membrane;Metal-binding;Phosphoprotein;Proteomicsidentification;Referenceproteome;Ublconjugation		REACT_308431;REACT_314687	ENOLASE	18	15	8	60.1	47.7	22.8	47.14	0	323.31	79245000000	121	1.95904
192	10.8987	2.61811		Q8CI51;D9J2Z9;D9J300;D9J301;D9J302;A0A0G2JGZ5;A0A0G2JEJ0	Q8CI51;D9J2Z9;D9J300;D9J301;D9J302	PDZ and LIM domain protein 5	Pdlim5	biological regulation;regulation of anatomical structure morphogenesis;regulation of biological process;regulation of cell development;regulation of cell differentiation;regulation of cell morphogenesis;regulation of cell morphogenesis involved in differentiation;regulation of cell projection organization;regulation of cellular component biogenesis;regulation of cellular component organization;re…	binding;cation binding;ion binding;metal ion binding;transition metal ion binding;zinc ion binding	actin cytoskeleton;cell junction;cell part;cell projection;contractile fiber part;cytoplasmic part;cytoskeletal part;cytoskeleton;cytosol;intracellular non-membrane-bounded organelle;intracellular organelle;intracellular organelle part;intracellular part;membrane;neuron projection;non-membrane-bounded organelle;organelle;organelle part;postsynaptic density;postsynaptic membrane;synapse part;synap…		3D-structure;Acetylation;Alternativesplicing;Celljunction;Cellmembrane;Completeproteome;Cytoplasm;LIMdomain;Membrane;Metal-binding;Phosphoprotein;Postsynapticcellmembrane;Referenceproteome;Repeat;Synapse;Synaptosome;Zinc			LIM_DOMAIN_1;LIM_DOMAIN_2;PDZ	11	11	4	25.2	25.2	7.8	63.299	0	270.38	79190000000	90	1.72346
193	10.8979	2.61345		Q8K0Y2	Q8K0Y2	Keratin, type I cuticular Ha3-I	Krt33a		structural molecule activity	cell part;cytoskeletal part;extracellular membrane-bounded organelle;extracellular organelle;extracellular region part;extracellular space;extracellular vesicular exosome;intermediate filament;intracellular organelle part;intracellular part;macromolecular complex;membrane-bounded organelle;membrane-bounded vesicle;organelle;organelle part;protein complex;vesicle		Coiledcoil;Completeproteome;Intermediatefilament;Keratin;Referenceproteome			IF	26	13	4	56.4	25.7	10.9	46.137	0	258.71	79049000000	92	#N/A
194	10.8978	2.61299		Q6PIE5;D3YYN7;Q9WV27;Q91WH7;E9QNX7;Q64436	Q6PIE5;D3YYN7	Sodium/potassium-transporting ATPase subunit alpha-2	Atp1a2	adult behavior;adult locomotory behavior;associative learning;ATP hydrolysis coupled proton transport;behavior;biological regulation;calcium ion homeostasis;cation homeostasis;cation transport;cell motility;cellular calcium ion homeostasis;cellular cation homeostasis;cellular chemical homeostasis;cellular component movement;cellular divalent inorganic cation homeostasis;cellular homeostasis;cellu…	active transmembrane transporter activity;adenyl nucleotide binding;adenyl ribonucleotide binding;ATP binding;ATPase activity;ATPase activity, coupled;ATPase activity, coupled to movement of substances;ATPase activity, coupled to transmembrane movement of ions;ATPase activity, coupled to transmembrane movement of ions, phosphorylative mechanism;ATPase activity, coupled to transmembrane movement o…	caveola;cell part;cell projection;cell projection part;cytoplasm;cytoplasmic part;dendritic spine;endosome;extracellular region part;extracellular space;integral to membrane;intracellular membrane-bounded organelle;intracellular organelle;intracellular part;intrinsic to membrane;macromolecular complex;membrane;membrane part;membrane raft;membrane-bounded organelle;myelin sheath;neuron projection;…	Aldosterone-regulated sodium reabsorption;Bile secretion;Carbohydrate digestion and absorption;Cardiac muscle contraction;Collecting duct acid secretion;Endocrine and other factor-regulated calcium reabsorption;Gastric acid secretion;Mineral absorption;Oxidative phosphorylation;Pancreatic secretion;Protein digestion and absorption;Proximal tubule bicarbonate reclamation;Salivary secretion	ATP-binding;Cellmembrane;Completeproteome;Directproteinsequencing;Hydrogeniontransport;Hydrolase;Iontransport;Magnesium;Membrane;Metal-binding;Nucleotide-binding;Phosphoprotein;Potassium;Potassiumtransport;Proteomicsidentification;Referenceproteome;Sodium;Sodium/potassiumtransport;Sodiumtransport;Transmembrane;Transmembranehelix;Transport		REACT_338561	ATPASE_E1_E2	39	39	25	42.8	42.8	25.8	112.22	0	323.31	79035000000	181	1.24797
195	10.8961	2.60287		Q01853	Q01853	Transitional endoplasmic reticulum ATPase	Vcp	activation of caspase activity;aggresome assembly;biological regulation;biosynthetic process;carbohydrate metabolic process;catabolic process;cellular biosynthetic process;cellular carbohydrate metabolic process;cellular catabolic process;cellular component assembly;cellular component assembly at cellular level;cellular component organization;cellular component organization at cellular level;cell…	adenyl nucleotide binding;adenyl ribonucleotide binding;ADP binding;ATP binding;binding;catalytic activity;enzyme activator activity;enzyme binding;enzyme regulator activity;hydrolase activity;lipid binding;nucleotide binding;peptidase activator activity;peptidase regulator activity;phosphatase binding;polyubiquitin binding;protein binding;protein domain specific binding;protein phosphatase bindi…	cell part;chromosomal part;cytoplasm;cytoplasmic part;cytoplasmic ubiquitin ligase complex;cytosol;endoplasmic reticulum;endoplasmic reticulum membrane;endoplasmic reticulum part;ER ubiquitin ligase complex;extracellular membrane-bounded organelle;extracellular organelle;extracellular region part;extracellular vesicular exosome;Hrd1p ubiquitin ligase complex;intracellular membrane-bounded organel…	Protein processing in endoplasmic reticulum	3D-structure;Acetylation;ATP-binding;Completeproteome;Cytoplasm;Directproteinsequencing;DNAdamage;DNArepair;Endoplasmicreticulum;Hydrolase;Lipid-binding;Methylation;Nucleotide-binding;Nucleus;Phosphoprotein;Referenceproteome;Transport;Ublconjugation;Ublconjugationpathway	p97/VCP homohexamer complex;p97-Ufd1-Npl4-IP3 receptor complex;Profilin 1 complex	REACT_329507;REACT_332983;REACT_347264	AAA	36	36	36	56	56	56	89.321	0	323.31	78729000000	161	1.62531
196	10.8954	2.59854		Q6ZWN5;F7CJS8;D3YWH9;Q9CXW7;D3Z673;D3YUV6	Q6ZWN5;F7CJS8;D3YWH9;Q9CXW7	40S ribosomal protein S9	Rps9	biological regulation;biosynthetic process;cellular biosynthetic process;cellular macromolecule biosynthetic process;cellular macromolecule metabolic process;cellular metabolic process;cellular process;cellular protein metabolic process;macromolecule biosynthetic process;macromolecule metabolic process;metabolic process;positive regulation of biological process;positive regulation of biosynthetic…	binding;nucleic acid binding;RNA binding;rRNA binding;structural constituent of ribosome;structural molecule activity;translation regulator activity	adherens junction;anchoring junction;cell junction;cell part;cell-substrate adherens junction;cell-substrate junction;cytoplasm;cytosolic small ribosomal subunit;extracellular membrane-bounded organelle;extracellular organelle;extracellular region part;extracellular vesicular exosome;focal adhesion;intracellular membrane-bounded organelle;intracellular non-membrane-bounded organelle;intracellular…	Ribosome	Acetylation;Completeproteome;Cytoplasm;Proteomicsidentification;Referenceproteome;Ribonucleoprotein;Ribosomalprotein;RNA-binding;rRNA-binding		REACT_279505;REACT_283953;REACT_292264;REACT_292503;REACT_302277;REACT_305839;REACT_308559;REACT_311765;REACT_319670;REACT_331340;REACT_340387	RIBOSOMAL_S4;S4	9	9	9	37.6	37.6	37.6	22.591	0	41.004	78598000000	49	1.92942
197	10.895	2.59589		P04370-5;P04370-10;P04370-4;P04370-7;P04370-9;A0A498WGS3;P04370-14;P04370-8;P04370-13;P04370-6;P04370-11;P04370;P04370-2	P04370-5;P04370-10;P04370-4;P04370-7;P04370-9;A0A498WGS3;P04370-14;P04370-8;P04370-13;P04370-6;P04370-11;P04370	Myelin basic protein	Mbp	aging;anatomical structure development;axon ensheathment;biological regulation;cellular component organization;cellular component organization or biogenesis;cellular process;developmental process;ensheathment of neurons;membrane organization;myelination;negative regulation of axonogenesis;negative regulation of biological process;negative regulation of cell development;negative regulation of cell…	binding;enzyme binding;protease binding;protein binding;structural constituent of myelin sheath;structural molecule activity	axon part;cell body;cell part;cell periphery;cell projection;cell projection part;compact myelin;cytoplasm;internode region of axon;intracellular membrane-bounded organelle;intracellular organelle;intracellular part;membrane;membrane-bounded organelle;myelin sheath;neuronal cell body;nucleus;organelle;plasma membrane		3D-structure;Acetylation;Alternativesplicing;Autoimmuneencephalomyelitis;Cellmembrane;Citrullination;Completeproteome;Cytoplasm;Directproteinsequencing;Membrane;Methylation;Nucleus;Phosphoprotein;Referenceproteome			MYELIN_MBP	7	7	7	42.6	42.6	42.6	18.487	0	69.463	78518000000	132	#N/A
198	10.8926	2.58161		F8VPN4;A0A0G2JGI9;F6XXE6;E0CYU6;E0CX86;F7CSZ6	F8VPN4;A0A0G2JGI9		Agl	biosynthetic process;carbohydrate biosynthetic process;carbohydrate catabolic process;carbohydrate metabolic process;catabolic process;cellular biosynthetic process;cellular carbohydrate biosynthetic process;cellular carbohydrate catabolic process;cellular carbohydrate metabolic process;cellular glucan metabolic process;cellular macromolecule biosynthetic process;cellular macromolecule metabolic …	4-alpha-glucanotransferase activity;alpha-glucosidase activity;amylo-alpha-1,6-glucosidase activity;binding;carbohydrate binding;catalytic activity;glucosidase activity;glycogen debranching enzyme activity;hydrolase activity;hydrolase activity, acting on glycosyl bonds;hydrolase activity, hydrolyzing O-glycosyl compounds;pattern binding;polysaccharide binding;polyubiquitin binding;protein binding…	cell part;cytoplasm;cytoplasmic part;endoplasmic reticulum;inclusion body;intracellular membrane-bounded organelle;intracellular organelle;intracellular organelle part;intracellular part;membrane-bounded organelle;nuclear part;nucleoplasm;nucleus;organelle;organelle part;sarcoplasmic reticulum	Starch and sucrose metabolism	Completeproteome;Proteomicsidentification;Referenceproteome		REACT_292811		57	57	57	45.8	45.8	45.8	174.29	0	323.31	78086000000	205	1.53656	+
199	10.8922	2.57946		P56391;A0A140LIU3	P56391;A0A140LIU3	Cytochrome c oxidase subunit 6B1	Cox6b1	anatomical structure development;developmental process;substantia nigra development	catalytic activity;cation transmembrane transporter activity;cytochrome-c oxidase activity;heme-copper terminal oxidase activity;hydrogen ion transmembrane transporter activity;inorganic cation transmembrane transporter activity;ion transmembrane transporter activity;monovalent inorganic cation transmembrane transporter activity;oxidoreductase activity;oxidoreductase activity, acting on a heme gr…	cell part;cytoplasmic part;intracellular membrane-bounded organelle;intracellular organelle;intracellular organelle part;intracellular part;membrane;membrane-bounded organelle;membrane-enclosed lumen;mitochondrial inner membrane;mitochondrial intermembrane space;mitochondrial membrane;mitochondrial part;mitochondrion;organelle;organelle envelope lumen;organelle inner membrane;organelle membrane;o…	Alzheimer's disease;Cardiac muscle contraction;Huntington's disease;Oxidative phosphorylation;Parkinson's disease	Acetylation;Completeproteome;Directproteinsequencing;Disulfidebond;Mitochondrion;Referenceproteome	Cytochrome c oxidase (EC 1.9.3.1), mitochondrial	REACT_278797;REACT_360191		7	7	7	70.9	70.9	70.9	10.071	0	110.51	78021000000	55	2.04376
200	10.8909	2.57146		A2AUC9;REV__Q80VM7	A2AUC9	Kelch-like protein 41	Klhl41	actin cytoskeleton organization;actin filament-based process;actomyosin structure organization;anatomical structure development;anatomical structure formation involved in morphogenesis;biological regulation;cell development;cell differentiation;cellular component assembly;cellular component assembly at cellular level;cellular component assembly involved in morphogenesis;cellular component organiz…		cell part;cell projection;contractile fiber part;Cul3-RING ubiquitin ligase complex;cullin-RING ubiquitin ligase complex;cytoplasm;cytoplasmic part;cytoskeleton;endoplasmic reticulum membrane;endoplasmic reticulum part;intracellular membrane-bounded organelle;intracellular non-membrane-bounded organelle;intracellular organelle;intracellular organelle part;intracellular part;M band;macromolecular …		Cellprojection;Completeproteome;Cytoplasm;Cytoskeleton;Endoplasmicreticulum;Kelchrepeat;Membrane;Referenceproteome;Repeat;Sarcoplasmicreticulum;Ublconjugation			BTB	21	21	21	40.4	40.4	40.4	68.189	0	314.63	77779000000	113	2.19673	+
201	10.8891	2.56105		O54724	O54724	Polymerase I and transcript release factor	Ptrf	biological regulation;biosynthetic process;cellular biosynthetic process;cellular macromolecule metabolic process;cellular metabolic process;cellular nitrogen compound metabolic process;cellular process;macromolecule metabolic process;metabolic process;nitrogen compound metabolic process;nucleic acid metabolic process;nucleobase-containing compound metabolic process;primary metabolic process;regu…	binding;nucleic acid binding;RNA binding;rRNA binding;rRNA primary transcript binding	caveola;cell part;cytoplasm;cytoplasmic part;cytosol;endoplasmic reticulum;intracellular membrane-bounded organelle;intracellular organelle;intracellular part;macromolecular complex;membrane;membrane part;membrane raft;membrane-bounded organelle;mitochondrion;nucleus;organelle;plasma membrane;plasma membrane part;protein complex		3D-structure;Acetylation;Cellmembrane;Coiledcoil;Completeproteome;Cytoplasm;Endoplasmicreticulum;Membrane;Microsome;Mitochondrion;Nucleus;Phosphoprotein;Referenceproteome;RNA-binding;rRNA-binding;Transcription;Transcriptionregulation;Transcriptiontermination		REACT_289837		17	17	17	47.2	47.2	47.2	43.953	0	323.31	77464000000	123	#N/A
202	10.8866	2.54663		P19157;A0A494BAW2;P46425;A0A494B908;A0A494BAS3;A0A494BAU3;A0A494BAM8;Q8VC73;F6RWR5	P19157;A0A494BAW2;P46425;A0A494B908	Glutathione S-transferase P 1;Glutathione S-transferase P 2	Gstp1;Gstp2	amine metabolic process;anatomical structure development;anatomical structure morphogenesis;biological regulation;carboxylic acid metabolic process;cell communication;cell development;cell proliferation;cellular amine metabolic process;cellular amino acid metabolic process;cellular developmental process;cellular ketone metabolic process;cellular metabolic process;cellular modified amino acid meta…	binding;catalytic activity;dinitrosyl-iron complex binding;drug binding;enzyme binding;enzyme regulator activity;glutathione transferase activity;JUN kinase binding;kinase binding;kinase regulator activity;protein binding;protein kinase binding;S-nitrosoglutathione binding;transferase activity;transferase activity, transferring alkyl or aryl (other than methyl) groups	cell part;cytoplasm;cytoplasmic part;cytosol;extracellular membrane-bounded organelle;extracellular organelle;extracellular region part;extracellular space;extracellular vesicular exosome;intracellular;intracellular membrane-bounded organelle;intracellular organelle;intracellular part;macromolecular complex;membrane;membrane-bounded organelle;membrane-bounded vesicle;mitochondrion;nucleus;organel…	Drug metabolism - cytochrome P450;Glutathione metabolism;Metabolism of xenobiotics by cytochrome P450	3D-structure;Acetylation;Completeproteome;Cytoplasm;Directproteinsequencing;Mitochondrion;Nucleus;Phosphoprotein;Proteomicsidentification;Referenceproteome;Transferase		REACT_308972;REACT_317599	GST_CTER;GST_NTER	12	12	12	57.6	57.6	57.6	23.609	0	323.31	77028000000	135	2.11893
203	10.8866	2.54624		P07309	P07309	Transthyretin	Ttr	amine transport;amino acid transport;biological regulation;carboxylic acid transport;cellular hormone metabolic process;cellular lipid metabolic process;cellular metabolic process;cellular process;diterpenoid metabolic process;establishment of localization;fat-soluble vitamin metabolic process;hormone metabolic process;hormone transport;isoprenoid metabolic process;lipid metabolic process;metabol…	binding;hormone binding;identical protein binding;protein binding;thyroid hormone binding	extracellular membrane-bounded organelle;extracellular organelle;extracellular region part;extracellular space;extracellular vesicular exosome;macromolecular complex;membrane-bounded organelle;membrane-bounded vesicle;organelle;protein complex;vesicle		3D-structure;Completeproteome;Gamma-carboxyglutamicacid;Glycoprotein;Hormone;Referenceproteome;Secreted;Signal;Thyroidhormone;Transport		REACT_280597;REACT_295031;REACT_320075	TRANSTHYRETIN_1;TRANSTHYRETIN_2	5	5	5	46.3	46.3	46.3	15.776	0	215.15	77016000000	47	#N/A
204	10.8813	2.51569		A0A0B4J1F9	A0A0B4J1F9		Tchh	cellular component organization;cellular component organization at cellular level;cellular component organization or biogenesis;cellular component organization or biogenesis at cellular level;cellular process;cytoskeleton organization;intermediate filament cytoskeleton organization;intermediate filament organization;intermediate filament-based process;organelle organization	binding;binding, bridging;calcium ion binding;cation binding;ion binding;metal ion binding;protein binding;protein binding, bridging			Calcium;Completeproteome;Metal-binding;Referenceproteome			EF_HAND_1;EF_HAND_2	33	33	33	20.2	20.2	20.2	208.22	0	323.31	76092000000	174	1.61172	+
205	10.8724	2.46418		Q6P6M7;F6ZFG8;D6RGM2	Q6P6M7;F6ZFG8;D6RGM2	O-phosphoseryl-tRNA(Sec) selenium transferase	Sepsecs	amine metabolic process;amino acid activation;biological regulation;biosynthetic process;carboxylic acid metabolic process;cellular amine metabolic process;cellular amino acid metabolic process;cellular biosynthetic process;cellular ketone metabolic process;cellular macromolecule biosynthetic process;cellular macromolecule metabolic process;cellular metabolic process;cellular nitrogen compound me…	binding;catalytic activity;cofactor binding;nucleic acid binding;pyridoxal phosphate binding;RNA binding;transferase activity;transferase activity, transferring selenium-containing groups;tRNA binding;vitamin B6 binding;vitamin binding	cell part;cytoplasm;intracellular membrane-bounded organelle;intracellular organelle;intracellular part;membrane-bounded organelle;nucleus;organelle	Aminoacyl-tRNA biosynthesis;Selenocompound metabolism	3D-structure;Completeproteome;Cytoplasm;Proteinbiosynthesis;Pyridoxalphosphate;Referenceproteome;RNA-binding;Selenium;Transferase;tRNA-binding				2	2	2	3.4	3.4	3.4	55.325	0	3.6126	74534000000	10	0.681241
206	10.8714	2.45902		P14211	P14211	Calreticulin	Calr	actin cytoskeleton organization;actin filament-based process;aging;biological regulation;cardiac cell differentiation;cardiac muscle cell differentiation;cell aging;cell cycle arrest;cell cycle process;cell differentiation;cellular component assembly;cellular component assembly at cellular level;cellular component organization;cellular component organization at cellular level;cellular component o…	androgen receptor binding;binding;calcium ion binding;carbohydrate binding;cation binding;enzyme binding;glycoprotein binding;hormone binding;hormone receptor binding;integrin binding;ion binding;iron ion binding;metal ion binding;mRNA binding;nuclear hormone receptor binding;nucleic acid binding;peptide binding;protein binding;protein complex binding;receptor binding;RNA binding;steroid hormone …	acrosomal vesicle;adherens junction;anchoring junction;cell junction;cell part;cell-substrate adherens junction;cell-substrate junction;cytoplasm;cytoplasmic membrane-bounded vesicle;cytoplasmic part;cytoplasmic vesicle;cytosol;endocytic vesicle;endoplasmic reticulum;endoplasmic reticulum lumen;endoplasmic reticulum part;external side of plasma membrane;extracellular matrix;extracellular membrane…	Antigen processing and presentation;Chagas disease (American trypanosomiasis);Phagosome;Protein processing in endoplasmic reticulum	3D-structure;Acetylation;Calcium;Chaperone;Completeproteome;Directproteinsequencing;Disulfidebond;Endoplasmicreticulum;Lectin;Metal-binding;Referenceproteome;Repeat;Sarcoplasmicreticulum;Signal;Zinc		REACT_280759;REACT_285184;REACT_308964;REACT_339401;REACT_341075;REACT_346699	CALRETICULIN_1;CALRETICULIN_2;CALRETICULIN_REPEAT;ER_TARGET	17	17	17	47.1	47.1	47.1	47.994	0	187.28	74378000000	97	1.74036
207	10.8711	2.45717		P63101;A0A2I3BQ03;D3YXN6;D3YXF4	P63101;A0A2I3BQ03	14-3-3 protein zeta/delta	Ywhaz	amine transport;biological regulation;cellular component assembly;cellular component assembly at cellular level;cellular component organization;cellular component organization at cellular level;cellular component organization or biogenesis;cellular component organization or biogenesis at cellular level;cellular process;establishment of Golgi localization;establishment of localization;establishmen…	binding;enzyme binding;identical protein binding;kinase binding;protein binding;protein domain specific binding;protein kinase binding;transcription factor binding	adherens junction;anchoring junction;blood microparticle;cell junction;cell leading edge;cell part;cell-substrate adherens junction;cell-substrate junction;cytoplasmic membrane-bounded vesicle;cytoplasmic part;cytoplasmic vesicle;cytoplasmic vesicle membrane;cytoplasmic vesicle part;cytoskeletal part;cytosol;extracellular membrane-bounded organelle;extracellular organelle;extracellular region par…	Cell cycle;Neurotrophin signaling pathway;Oocyte meiosis	Acetylation;Completeproteome;Cytoplasm;Directproteinsequencing;Phosphoprotein;Proteomicsidentification;Referenceproteome	PALS1-Par3-aPKC-14-3-3 zeta complex;PALS1-PATJ-CRB3-PAR3-PAR6-aPKC-14-3-3 zeta complex	REACT_291378;REACT_294984;REACT_300665;REACT_302653;REACT_304203;REACT_307305;REACT_318722;REACT_351655;REACT_358414;REACT_360191	1433_1;1433_2	13	11	11	58	50.6	50.6	27.771	0	107.78	74322000000	71	1.87448
208	10.8697	2.44927		Q9D2G2;Q9D2G2-2	Q9D2G2;Q9D2G2-2	Dihydrolipoyllysine-residue succinyltransferase component of 2-oxoglutarate dehydrogenase complex, mitochondrial	Dlst	acetyl-CoA catabolic process;acetyl-CoA metabolic process;amine catabolic process;amine metabolic process;aspartate family amino acid catabolic process;aspartate family amino acid metabolic process;carboxylic acid catabolic process;carboxylic acid metabolic process;catabolic process;cellular amine metabolic process;cellular amino acid catabolic process;cellular amino acid metabolic process;cellul…	catalytic activity;dihydrolipoyllysine-residue succinyltransferase activity;S-acyltransferase activity;S-succinyltransferase activity;succinyltransferase activity;transferase activity;transferase activity, transferring acyl groups;transferase activity, transferring acyl groups other than amino-acyl groups	cell part;cytoplasmic part;extracellular membrane-bounded organelle;extracellular organelle;extracellular region part;extracellular vesicular exosome;intracellular membrane-bounded organelle;intracellular organelle;intracellular part;macromolecular complex;membrane;membrane-bounded organelle;membrane-bounded vesicle;mitochondrion;myelin sheath;nucleus;organelle;oxoglutarate dehydrogenase complex;…	Citrate cycle (TCA cycle);Lysine degradation	Acetylation;Acyltransferase;Alternativesplicing;Completeproteome;Directproteinsequencing;Lipoyl;Mitochondrion;Referenceproteome;Transferase;Transitpeptide;Tricarboxylicacidcycle		REACT_329568;REACT_333358	BIOTINYL_LIPOYL;LIPOYL	11	11	11	28	28	28	48.994	0	70.899	74083000000	58	1.69723
209	10.8689	2.44454		D3YUM1;Q91YT0;D3Z1U9;D3Z0K1;D3YXX5;A0A494BAS8;D6RG60;A0A494BA02	D3YUM1;Q91YT0;D3Z1U9	NADH dehydrogenase [ubiquinone] flavoprotein 1, mitochondrial	Ndufv1		4 iron, 4 sulfur cluster binding;binding;catalytic activity;cation binding;coenzyme binding;cofactor binding;FMN binding;ion binding;iron-sulfur cluster binding;metal cluster binding;metal ion binding;NAD binding;NADH dehydrogenase (quinone) activity;NADH dehydrogenase (ubiquinone) activity;NADH dehydrogenase activity;nucleotide binding;oxidoreductase activity;oxidoreductase activity, acting on N…	cell part;cytoplasmic part;intracellular membrane-bounded organelle;intracellular organelle;intracellular organelle part;intracellular part;macromolecular complex;membrane;membrane part;membrane-bounded organelle;mitochondrial inner membrane;mitochondrial membrane;mitochondrial membrane part;mitochondrial part;mitochondrial respiratory chain complex I;mitochondrion;NADH dehydrogenase complex;orga…	Alzheimer's disease;Huntington's disease;Oxidative phosphorylation;Parkinson's disease	4Fe-4S;Acetylation;Completeproteome;Directproteinsequencing;Electrontransport;Flavoprotein;FMN;Iron;Iron-sulfur;Membrane;Metal-binding;Mitochondrion;Mitochondrioninnermembrane;NAD;Oxidoreductase;Proteomicsidentification;Referenceproteome;Respiratorychain;Transitpeptide;Transport;Ubiquinone	Respiratory chain complex I, mitochondrial	REACT_278797	COMPLEX1_51K_1;COMPLEX1_51K_2	20	20	20	61.3	61.3	61.3	49.913	0	323.31	73940000000	97	1.83187
210	10.8565	2.37581		Q9CPQ8;J3QNM7	Q9CPQ8	ATP synthase subunit g, mitochondrial	Atp5l	ATP biosynthetic process;ATP metabolic process;ATP synthesis coupled proton transport;biosynthetic process;cation transport;cellular biosynthetic process;cellular metabolic process;cellular nitrogen compound biosynthetic process;cellular nitrogen compound metabolic process;cellular process;energy coupled proton transport, down electrochemical gradient;establishment of localization;heterocycle bio…	cation transmembrane transporter activity;hydrogen ion transmembrane transporter activity;inorganic cation transmembrane transporter activity;ion transmembrane transporter activity;monovalent inorganic cation transmembrane transporter activity;substrate-specific transmembrane transporter activity;substrate-specific transporter activity;transmembrane transporter activity;transporter activity	cell part;cytoplasmic part;intracellular organelle part;intracellular part;macromolecular complex;membrane part;mitochondrial membrane part;mitochondrial part;mitochondrial proton-transporting ATP synthase complex;mitochondrial proton-transporting ATP synthase complex, coupling factor F(o);organelle part;protein complex;proton-transporting ATP synthase complex;proton-transporting ATP synthase com…	Oxidative phosphorylation	Acetylation;ATPsynthesis;CF(0);Completeproteome;Directproteinsequencing;Hydrogeniontransport;Iontransport;Membrane;Mitochondrion;Mitochondrioninnermembrane;Referenceproteome;Transport		REACT_287909		6	6	6	49.5	49.5	49.5	11.424	0	76.621	71861000000	57	#N/A
211	10.8541	2.36265		Q3USB7	Q3USB7	Inactive phospholipase C-like protein 1	Plcl1	biological regulation;cell surface receptor linked signaling pathway;cellular process;cellular response to stimulus;gamma-aminobutyric acid signaling pathway;G-protein coupled receptor protein signaling pathway;intracellular signal transduction;lipid metabolic process;metabolic process;primary metabolic process;regulation of biological process;regulation of cell communication;regulation of cellul…	alcohol binding;binding;catalytic activity;GABA receptor binding;hydrolase activity;hydrolase activity, acting on ester bonds;inositol 1,4,5 trisphosphate binding;lipase activity;molecular transducer activity;phosphatidylinositol phospholipase C activity;phospholipase activity;phospholipase C activity;phosphoric diester hydrolase activity;phosphoric ester hydrolase activity;protein binding;recept…	cell part;cytoplasm;intracellular part;membrane;plasma membrane		Coiledcoil;Completeproteome;Cytoplasm;Phosphoprotein;Referenceproteome;Transducer			C2;PH_DOMAIN;PIPLC_X_DOMAIN;PIPLC_Y_DOMAIN	3	3	3	2.8	2.8	2.8	122.67	0	15.822	71463000000	24	0.50515
212	10.8536	2.36004		Q60936;Q60936-2;F7B1B6;A0A0A6YXD9;E0CYD3;E0CYT4;E0CYG7;E0CZ05;E0CXT4;E0CXR6;E0CYC1;E0CXR1;E0CXI5	Q60936;Q60936-2;F7B1B6	Atypical kinase ADCK3, mitochondrial	Adck3	biosynthetic process;cellular biosynthetic process;cellular ketone metabolic process;cellular metabolic process;cellular process;coenzyme biosynthetic process;coenzyme metabolic process;cofactor biosynthetic process;cofactor metabolic process;metabolic process;oxidoreduction coenzyme metabolic process;phosphate-containing compound metabolic process;phosphorus metabolic process;phosphorylation;qui…	adenyl nucleotide binding;adenyl ribonucleotide binding;ADP binding;ATP binding;binding;catalytic activity;kinase activity;nucleotide binding;purine nucleotide binding;purine ribonucleoside triphosphate binding;purine ribonucleotide binding;ribonucleotide binding;transferase activity;transferase activity, transferring phosphorus-containing groups	cell part;cytoplasmic part;integral to membrane;intracellular membrane-bounded organelle;intracellular organelle;intracellular part;intrinsic to membrane;membrane part;membrane-bounded organelle;mitochondrion;organelle		Alternativesplicing;ATP-binding;Completeproteome;Membrane;Mitochondrion;Nucleotide-binding;Proteomicsidentification;Referenceproteome;Transferase;Transitpeptide;Transmembrane;Transmembranehelix;Ubiquinonebiosynthesis				19	19	16	34.4	34.4	31.3	71.742	0	323.31	71384000000	103	#N/A
213	10.8452	2.31507	+	F6RPJ9;Q9JHR7	F6RPJ9;Q9JHR7	Insulin-degrading enzyme	Ide	beta-amyloid metabolic process;biological regulation;bradykinin catabolic process;catabolic process;cellular catabolic process;cellular component assembly;cellular component organization;cellular component organization or biogenesis;cellular homeostasis;cellular macromolecule metabolic process;cellular metabolic process;cellular process;determination of adult lifespan;glycoprotein metabolic proce…	adenyl nucleotide binding;adenyl ribonucleotide binding;ATP binding;binding;catalytic activity;cation binding;endopeptidase activity;glycoprotein binding;hormone binding;hydrolase activity;identical protein binding;insulin binding;ion binding;metal ion binding;metalloendopeptidase activity;metallopeptidase activity;nucleotide binding;peptidase activity;peptidase activity, acting on L-amino acid p…	cell part;cell surface;cytoplasm;cytoplasmic part;cytosol;extracellular region part;extracellular space;intracellular membrane-bounded organelle;intracellular organelle;intracellular organelle part;intracellular part;membrane;membrane-bounded organelle;microbody;mitochondrion;nuclear part;nucleoplasm;organelle;organelle part;peroxisome;plasma membrane		Allostericenzyme;ATP-binding;Cellmembrane;Completeproteome;Cytoplasm;Hydrolase;Membrane;Metal-binding;Metalloprotease;Nucleotide-binding;Protease;Proteomicsidentification;Referenceproteome;Secreted;Zinc			INSULINASE	40	40	40	44.2	44.2	44.2	114.15	0	323.31	70024000000	178	1.14301
214	10.8393	2.28366		Q62261;A0A0A0MQG2;Q62261-2	Q62261;A0A0A0MQG2;Q62261-2	Spectrin beta chain, non-erythrocytic 1	Sptbn1	actin filament capping;biological regulation;cell cycle cytokinesis;cell cycle process;cellular component assembly;cellular component assembly at cellular level;cellular component organization;cellular component organization at cellular level;cellular component organization or biogenesis;cellular component organization or biogenesis at cellular level;cellular macromolecule metabolic process;cellu…	ankyrin binding;binding;cytoskeletal protein binding;lipid binding;phospholipid binding;protein binding;structural constituent of cytoskeleton;structural molecule activity	axolemma;axon part;cell cortex part;cell part;cell projection membrane;cell projection part;contractile fiber part;cortical cytoskeleton;cuticular plate;cytoplasm;cytoplasmic part;cytoskeletal part;cytoskeleton;extracellular membrane-bounded organelle;extracellular organelle;extracellular region part;extracellular vesicular exosome;intracellular membrane-bounded organelle;intracellular non-membra…		3D-structure;Acetylation;Actin-binding;Actincapping;Alternativesplicing;Calmodulin-binding;Cellmembrane;Completeproteome;Cytoplasm;Cytoskeleton;Glycoprotein;Membrane;Phosphoprotein;Proteomicsidentification;Referenceproteome;Repeat		REACT_293748;REACT_318927;REACT_339798	ACTININ_1;ACTININ_2;CH;PH_DOMAIN	82	82	74	42.6	42.6	39.4	274.22	0	323.31	69074000000	256	1.34044
215	10.8366	2.26935		Q61425	Q61425	Hydroxyacyl-coenzyme A dehydrogenase, mitochondrial	Hadh	biological regulation;carboxylic acid catabolic process;carboxylic acid metabolic process;catabolic process;cellular catabolic process;cellular ketone metabolic process;cellular lipid catabolic process;cellular lipid metabolic process;cellular metabolic process;cellular process;fatty acid beta-oxidation;fatty acid catabolic process;fatty acid metabolic process;fatty acid oxidation;lipid catabolic…	3-hydroxyacyl-CoA dehydrogenase activity;binding;catalytic activity;coenzyme binding;cofactor binding;NAD binding;NAD+ binding;nucleotide binding;oxidoreductase activity;oxidoreductase activity, acting on CH-OH group of donors;oxidoreductase activity, acting on the CH-OH group of donors, NAD or NADP as acceptor	cell part;cytoplasm;cytoplasmic part;intracellular membrane-bounded organelle;intracellular organelle;intracellular organelle lumen;intracellular organelle part;intracellular part;membrane;membrane-bounded organelle;membrane-enclosed lumen;mitochondrial inner membrane;mitochondrial matrix;mitochondrial membrane;mitochondrial part;mitochondrion;nuclear part;nucleoplasm;organelle;organelle inner me…	Butanoate metabolism;Caprolactam degradation;Fatty acid elongation in mitochondria;Fatty acid metabolism;Geraniol degradation;Lysine degradation;Tryptophan metabolism;Valine, leucine and isoleucine degradation	Acetylation;Completeproteome;Fattyacidmetabolism;Lipidmetabolism;Mitochondrion;NAD;Oxidoreductase;Referenceproteome;Transitpeptide		REACT_279425;REACT_333592;REACT_335329;REACT_339256;REACT_340828	3HCDH	11	11	11	48.1	48.1	48.1	34.463	0	126.69	68641000000	72	1.57978
216	10.8311	2.24105		A2A6U3;Q80UG5-3;Q80UG5;Q80UG5-2;A2A6U5;A8Y5D3;REV__Q6NSQ7	A2A6U3;Q80UG5-3;Q80UG5;Q80UG5-2	Septin-9	2021-09-09	cell cycle;cell division;cellular component assembly;cellular component organization;cellular component organization or biogenesis;cellular process;macromolecular complex assembly;macromolecular complex subunit organization;protein complex assembly;protein complex subunit organization;protein heterooligomerization;protein oligomerization	binding;GTP binding;guanyl nucleotide binding;guanyl ribonucleotide binding;nucleotide binding;purine nucleotide binding;purine ribonucleoside triphosphate binding;purine ribonucleotide binding;ribonucleotide binding	actin cytoskeleton;actin filament bundle;actomyosin;cell part;cytoplasmic part;cytoskeletal part;cytoskeleton;intracellular non-membrane-bounded organelle;intracellular organelle;intracellular organelle part;intracellular part;macromolecular complex;microtubule;non-membrane-bounded organelle;organelle;organelle part;perinuclear region of cytoplasm;protein complex;stress fiber		Acetylation;Alternativesplicing;Cellcycle;Celldivision;Completeproteome;Cytoplasm;Cytoskeleton;Directproteinsequencing;GTP-binding;Nucleotide-binding;Phosphoprotein;Proteomicsidentification;Referenceproteome			G_SEPTIN	11	11	11	18.8	18.8	18.8	63.772	0	31.649	67785000000	33	1.43775
217	10.8217	2.19288		Q61171;D3Z4A4	Q61171;D3Z4A4	Peroxiredoxin-2	Prdx2	activation of MAPK activity;anatomical structure development;biological regulation;catabolic process;cell activation;cell proliferation;cellular catabolic process;cellular macromolecule metabolic process;cellular metabolic process;cellular process;cellular protein metabolic process;cellular response to chemical stimulus;cellular response to hydrogen peroxide;cellular response to oxidative stress;…	antioxidant activity;binding;catalytic activity;oxidoreductase activity;oxidoreductase activity, acting on paired donors, with incorporation or reduction of molecular oxygen;oxidoreductase activity, acting on peroxide as acceptor;peroxidase activity;peroxiredoxin activity;selenium binding;thioredoxin peroxidase activity	cell part;cytoplasmic part;extracellular membrane-bounded organelle;extracellular organelle;extracellular region part;extracellular vesicular exosome;intracellular membrane-bounded organelle;intracellular organelle;intracellular part;membrane-bounded organelle;membrane-bounded vesicle;mitochondrion;myelin sheath;organelle;vesicle		Acetylation;Antioxidant;Completeproteome;Cytoplasm;Directproteinsequencing;Disulfidebond;Oxidoreductase;Peroxidase;Phosphoprotein;Proteomicsidentification;Redox-activecenter;Referenceproteome		REACT_308972;REACT_360191	THIOREDOXIN_2	9	9	9	47	47	47	21.778	0	185.53	66328000000	51	1.84448
218	10.8215	2.19175		P09103;E9Q8G8	P09103	Protein disulfide-isomerase	P4hb	4-hydroxyproline metabolic process;amine metabolic process;biological regulation;carboxylic acid metabolic process;cell redox homeostasis;cellular amine metabolic process;cellular amino acid metabolic process;cellular homeostasis;cellular ketone metabolic process;cellular macromolecule metabolic process;cellular metabolic process;cellular modified amino acid metabolic process;cellular nitrogen co…	catalytic activity;intramolecular oxidoreductase activity;intramolecular oxidoreductase activity, interconverting keto- and enol-groups;intramolecular oxidoreductase activity, transposing S-S bonds;isomerase activity;oxidoreductase activity;oxidoreductase activity, acting on paired donors, with incorporation or reduction of molecular oxygen;oxidoreductase activity, acting on paired donors, with i…	adherens junction;anchoring junction;cell junction;cell part;cell-substrate adherens junction;cell-substrate junction;cytoplasmic membrane-bounded vesicle;cytoplasmic part;cytoplasmic vesicle;endoplasmic reticulum;endoplasmic reticulum chaperone complex;endoplasmic reticulum lumen;endoplasmic reticulum part;endoplasmic reticulum-Golgi intermediate compartment;extracellular membrane-bounded organe…	Protein processing in endoplasmic reticulum	Acetylation;Cellmembrane;Chaperone;Completeproteome;Disulfidebond;Endoplasmicreticulum;Isomerase;Membrane;Proteomicsidentification;Redox-activecenter;Referenceproteome;Repeat;Signal	(ER)-localized multiprotein complex, Ig heavy chains associated;(ER)-localized multiprotein complex, in absence of Ig heavy chains	REACT_285754;REACT_308972;REACT_314625;REACT_347264	ER_TARGET;THIOREDOXIN_1;THIOREDOXIN_2	22	22	22	43.4	43.4	43.4	57.058	0	312.68	66294000000	130	1.70501
219	10.8199	2.18369		Q9Z1E4;A0A1B0GT92;A0A1B0GR90;Q8VCB3	Q9Z1E4;A0A1B0GT92	Glycogen [starch] synthase, muscle	Gys1	anatomical structure development;biosynthetic process;carbohydrate biosynthetic process;carbohydrate metabolic process;cellular biosynthetic process;cellular carbohydrate biosynthetic process;cellular carbohydrate metabolic process;cellular glucan metabolic process;cellular macromolecule biosynthetic process;cellular macromolecule metabolic process;cellular metabolic process;cellular polysacchari…	binding;carbohydrate binding;catalytic activity;enzyme binding;glucose binding;glucosyltransferase activity;glycogen (starch) synthase activity;kinase binding;monosaccharide binding;protein binding;protein kinase binding;sugar binding;transferase activity;transferase activity, transferring glycosyl groups;transferase activity, transferring hexosyl groups;UDP-glucosyltransferase activity;UDP-glyco…	cell cortex;cell cortex part;cell part;cortical actin cytoskeleton;cortical cytoskeleton;cytoplasm;cytoplasmic part;cytoskeletal part;cytoskeleton;cytosol;ectoplasm;inclusion body;intracellular non-membrane-bounded organelle;intracellular organelle;intracellular organelle part;intracellular part;membrane;non-membrane-bounded organelle;organelle;organelle part	Insulin signaling pathway;Starch and sucrose metabolism	Allostericenzyme;Completeproteome;Glycogenbiosynthesis;Glycosyltransferase;Phosphoprotein;Referenceproteome;Transferase		REACT_292921		25	25	25	46.5	46.5	46.5	83.926	0	323.31	66050000000	78	1.62941
220	10.8186	2.17714		O09161;F6QYE1;E9PZ67	O09161;F6QYE1;E9PZ67	Calsequestrin-2;Calsequestrin	Casq2	actin cytoskeleton organization;actin filament-based process;actomyosin structure organization;biological regulation;calcium-mediated signaling;cardiac muscle contraction;cellular chemical homeostasis;cellular component assembly;cellular component assembly at cellular level;cellular component organization;cellular component organization at cellular level;cellular component organization or biogene…	binding;calcium ion binding;calcium-dependent protein binding;cation binding;ion binding;metal ion binding;protein binding	cell part;contractile fiber part;cytoplasm;cytoplasmic part;endoplasmic reticulum;endoplasmic reticulum lumen;endoplasmic reticulum part;intracellular;intracellular membrane-bounded organelle;intracellular organelle;intracellular organelle lumen;intracellular organelle part;intracellular part;junctional membrane complex;macromolecular complex;membrane-bounded organelle;membrane-enclosed lumen;org…		Calcium;Completeproteome;Glycoprotein;Metal-binding;Muscleprotein;Phosphoprotein;Proteomicsidentification;Referenceproteome;Sarcoplasmicreticulum;Signal		REACT_346473	CALSEQUESTRIN_1;CALSEQUESTRIN_2	10	10	10	27.7	27.7	27.7	48.176	0	109.63	65852000000	55	1.23553
221	10.8174	2.17116		Q68FD5;Q5SXR6;F6Z1R4	Q68FD5;Q5SXR6	Clathrin heavy chain 1;Clathrin heavy chain	Cltc	cation transport;cell cycle phase;cell cycle process;cell differentiation;cellular component assembly;cellular component assembly at cellular level;cellular component organization;cellular component organization at cellular level;cellular component organization or biogenesis;cellular component organization or biogenesis at cellular level;cellular developmental process;cellular macromolecule metab…	binding;clathrin binding;clathrin light chain binding;double-stranded RNA binding;enzyme binding;kinase binding;nucleic acid binding;protein binding;protein kinase binding;RNA binding;structural molecule activity	adherens junction;anchoring junction;cell junction;cell part;cell-substrate adherens junction;cell-substrate junction;chromosomal part;clathrin coat;clathrin coat of coated pit;clathrin coat of trans-Golgi network vesicle;clathrin complex;clathrin vesicle coat;clathrin-coated vesicle;coated vesicle;cytoplasm;cytoplasmic membrane-bounded vesicle;cytoplasmic part;cytoplasmic vesicle;cytoplasmic ves…	Bacterial invasion of epithelial cells;Endocrine and other factor-regulated calcium reabsorption;Endocytosis;Huntington's disease;Lysosome	Acetylation;Coatedpit;Completeproteome;Cytoplasmicvesicle;Directproteinsequencing;Membrane;Phosphoprotein;Proteomicsidentification;Referenceproteome;Repeat	Profilin 1 complex	REACT_299462;REACT_303468;REACT_316383;REACT_342454	CHCR	44	44	44	32.7	32.7	32.7	191.55	0	323.31	65671000000	136	1.42488
222	10.8023	2.09687		Q9CQ54;A0A0U1RPJ5	Q9CQ54;A0A0U1RPJ5	NADH dehydrogenase [ubiquinone] 1 subunit C2	Ndufc2	cellular metabolic process;cellular process;electron transport chain;generation of precursor metabolites and energy;metabolic process;mitochondrial electron transport, NADH to ubiquinone;oxidation-reduction process;respiratory electron transport chain	catalytic activity;NADH dehydrogenase (quinone) activity;NADH dehydrogenase (ubiquinone) activity;NADH dehydrogenase activity;oxidoreductase activity;oxidoreductase activity, acting on NADH or NADPH;oxidoreductase activity, acting on NADH or NADPH, quinone or similar compound as acceptor	cell part;cytoplasm;cytoplasmic part;integral to membrane;intracellular membrane-bounded organelle;intracellular organelle;intracellular organelle part;intracellular part;intrinsic to membrane;macromolecular complex;membrane;membrane part;membrane-bounded organelle;mitochondrial inner membrane;mitochondrial membrane;mitochondrial membrane part;mitochondrial part;mitochondrial respiratory chain co…	Alzheimer's disease;Huntington's disease;Oxidative phosphorylation;Parkinson's disease	Completeproteome;Directproteinsequencing;Electrontransport;Membrane;Mitochondrion;Mitochondrioninnermembrane;Referenceproteome;Respiratorychain;Transmembrane;Transmembranehelix;Transport	Respiratory chain complex I, mitochondrial	REACT_278797		6	6	6	44.2	44.2	44.2	14.164	0	18.566	63424000000	37	1.64048
223	10.7991	2.08186		Q9JK37	Q9JK37	Myozenin-1	Myoz1		binding;cytoskeletal protein binding;FATZ binding;protein binding	actin cytoskeleton;cell part;cell projection;cytoskeleton;intracellular membrane-bounded organelle;intracellular non-membrane-bounded organelle;intracellular organelle;intracellular part;membrane-bounded organelle;non-membrane-bounded organelle;nucleus;organelle;pseudopodium		Cellprojection;Completeproteome;Nucleus;Referenceproteome				9	9	9	41.9	41.9	41.9	31.457	0	179.12	62970000000	94	2.12385	+
224	10.7987	2.07968		Q07417	Q07417	Short-chain specific acyl-CoA dehydrogenase, mitochondrial	Acads	butyrate catabolic process;butyrate metabolic process;carboxylic acid catabolic process;carboxylic acid metabolic process;catabolic process;cellular catabolic process;cellular component assembly;cellular component organization;cellular component organization or biogenesis;cellular ketone metabolic process;cellular lipid catabolic process;cellular lipid metabolic process;cellular metabolic process…	acyl-CoA dehydrogenase activity;binding;butyryl-CoA dehydrogenase activity;carboxylic acid binding;catalytic activity;coenzyme binding;cofactor binding;fatty acid binding;fatty-acyl-CoA binding;flavin adenine dinucleotide binding;lipid binding;monocarboxylic acid binding;oxidoreductase activity;oxidoreductase activity, acting on the CH-CH group of donors	cell part;cytoplasmic part;intracellular membrane-bounded organelle;intracellular organelle;intracellular organelle lumen;intracellular organelle part;intracellular part;membrane;membrane-bounded organelle;membrane-enclosed lumen;mitochondrial matrix;mitochondrial membrane;mitochondrial part;mitochondrion;nucleus;organelle;organelle lumen;organelle membrane;organelle part	Butanoate metabolism;Fatty acid metabolism;Valine, leucine and isoleucine degradation	Acetylation;Completeproteome;FAD;Fattyacidmetabolism;Flavoprotein;Lipidmetabolism;Mitochondrion;Oxidoreductase;Referenceproteome;Transitpeptide		REACT_335329;REACT_340828	ACYL_COA_DH_1;ACYL_COA_DH_2	16	16	16	53.4	53.4	53.4	44.889	0	323.31	62904000000	101	1.22531
225	10.7972	2.07283		Q9CXZ1;E9QPX3;A0A338P7A0	Q9CXZ1;E9QPX3	NADH dehydrogenase [ubiquinone] iron-sulfur protein 4, mitochondrial	Ndufs4	anatomical structure development;biological regulation;brain development;cAMP-mediated signaling;cellular component assembly;cellular component assembly at cellular level;cellular component biogenesis;cellular component organization;cellular component organization at cellular level;cellular component organization or biogenesis;cellular component organization or biogenesis at cellular level;cellul…	catalytic activity;NADH dehydrogenase (quinone) activity;NADH dehydrogenase (ubiquinone) activity;NADH dehydrogenase activity;oxidoreductase activity;oxidoreductase activity, acting on NADH or NADPH;oxidoreductase activity, acting on NADH or NADPH, quinone or similar compound as acceptor	cell part;cytoplasmic part;intracellular membrane-bounded organelle;intracellular organelle;intracellular organelle part;intracellular part;macromolecular complex;membrane part;membrane-bounded organelle;mitochondrial membrane part;mitochondrial part;mitochondrial respiratory chain complex I;mitochondrion;NADH dehydrogenase complex;organelle;organelle part;protein complex;respiratory chain comple…	Alzheimer's disease;Huntington's disease;Oxidative phosphorylation;Parkinson's disease	Completeproteome;Directproteinsequencing;Electrontransport;Membrane;Mitochondrion;Mitochondrioninnermembrane;Proteomicsidentification;Referenceproteome;Respiratorychain;Transitpeptide;Transport	Respiratory chain complex I, mitochondrial	REACT_278797		5	5	5	30.9	30.9	30.9	19.784	0	50.211	62697000000	51	1.82802
226	10.7906	2.04152		Q61292;A0A0A6YWY6;A0A0A6YWI2;A0A0A6YY71	Q61292	Laminin subunit beta-2	Lamb2	anatomical structure development;anatomical structure morphogenesis;astrocyte development;axon extension;axon extension involved in development;axon extension involved in regeneration;axon guidance;biological adhesion;cell adhesion;cell development;cell growth;cell morphogenesis;cell morphogenesis involved in differentiation;cell projection organization;cellular component morphogenesis;cellular c…	binding;integrin binding;protein binding;protein complex binding;receptor binding	basal lamina;basement membrane;extracellular matrix part;extracellular membrane-bounded organelle;extracellular organelle;extracellular region;extracellular region part;extracellular vesicular exosome;laminin complex;laminin-3 complex;macromolecular complex;membrane-bounded organelle;membrane-bounded vesicle;organelle;protein complex;synapse;vesicle	Amoebiasis;ECM-receptor interaction;Focal adhesion;Pathways in cancer;Small cell lung cancer;Toxoplasmosis	Basementmembrane;Celladhesion;Coiledcoil;Completeproteome;Disulfidebond;Extracellularmatrix;Glycoprotein;LamininEGF-likedomain;Proteomicsidentification;Referenceproteome;Repeat;Secreted;Signal		REACT_286043;REACT_320075;REACT_354321	EGF_1;EGF_2;EGF_LAM_1;EGF_LAM_2;LAMININ_IVB;LAMININ_NTER	35	35	35	24.5	24.5	24.5	196.58	0	323.31	61750000000	137	1.33846
227	10.7886	2.03197		P70404	P70404	Isocitrate dehydrogenase [NAD] subunit gamma 1, mitochondrial	Idh3g	acetyl-CoA catabolic process;acetyl-CoA metabolic process;carboxylic acid metabolic process;catabolic process;cellular catabolic process;cellular ketone metabolic process;cellular metabolic process;cellular process;coenzyme catabolic process;coenzyme metabolic process;cofactor catabolic process;cofactor metabolic process;isocitrate metabolic process;metabolic process;organic acid metabolic proces…	adenyl nucleotide binding;adenyl ribonucleotide binding;ATP binding;binding;catalytic activity;cation binding;coenzyme binding;cofactor binding;ion binding;isocitrate dehydrogenase (NAD+) activity;isocitrate dehydrogenase activity;magnesium ion binding;metal ion binding;NAD binding;nucleotide binding;oxidoreductase activity;oxidoreductase activity, acting on CH-OH group of donors;oxidoreductase a…	cell part;cytoplasmic part;intracellular membrane-bounded organelle;intracellular non-membrane-bounded organelle;intracellular organelle;intracellular organelle part;intracellular part;membrane-bounded organelle;mitochondrion;non-membrane-bounded organelle;nuclear part;nucleolus;nucleoplasm;organelle;organelle part	Citrate cycle (TCA cycle)	Acetylation;ATP-binding;Completeproteome;Directproteinsequencing;Magnesium;Manganese;Metal-binding;Mitochondrion;NAD;Nucleotide-binding;Oxidoreductase;Referenceproteome;Transitpeptide;Tricarboxylicacidcycle		REACT_333358	IDH_IMDH	15	15	15	54.7	54.7	54.7	42.785	0	219.88	61461000000	105	1.56937
228	10.7852	2.01603		P70124;A0A087WQM9	P70124	Serpin B5	Serpinb5	anatomical structure morphogenesis;biological regulation;cellular component organization;cellular component organization at cellular level;cellular component organization or biogenesis;cellular component organization or biogenesis at cellular level;cellular process;developmental process;developmental process involved in reproduction;extracellular matrix organization;extracellular structure organi…	endopeptidase inhibitor activity;endopeptidase regulator activity;enzyme inhibitor activity;enzyme regulator activity;peptidase inhibitor activity;peptidase regulator activity;serine-type endopeptidase inhibitor activity	cell part;cytoplasm;extracellular membrane-bounded organelle;extracellular organelle;extracellular region part;extracellular space;extracellular vesicular exosome;intracellular part;membrane-bounded organelle;membrane-bounded vesicle;organelle;vesicle	p53 signaling pathway	Completeproteome;Glycoprotein;Proteomicsidentification;Referenceproteome;Secreted			SERPIN	17	17	17	50.7	50.7	50.7	42.111	0	264.35	60979000000	86	2.07482	+
229	10.7828	2.00522		Q921G7;Q6PF96	Q921G7;Q6PF96	Electron transfer flavoprotein-ubiquinone oxidoreductase, mitochondrial	Etfdh	carboxylic acid catabolic process;carboxylic acid metabolic process;catabolic process;cellular catabolic process;cellular ketone metabolic process;cellular lipid catabolic process;cellular lipid metabolic process;cellular metabolic process;cellular process;electron transport chain;fatty acid beta-oxidation;fatty acid beta-oxidation using acyl-CoA dehydrogenase;fatty acid catabolic process;fatty a…	4 iron, 4 sulfur cluster binding;binding;catalytic activity;cation binding;cofactor binding;electron carrier activity;electron-transferring-flavoprotein dehydrogenase activity;ion binding;iron-sulfur cluster binding;metal cluster binding;metal ion binding;oxidoreductase activity;oxidoreductase activity, acting on the CH-NH group of donors;oxidoreductase activity, acting on the CH-NH group of dono…	cell part;cytoplasmic part;electron transfer flavoprotein complex;integral to membrane;integral to mitochondrial inner membrane;integral to mitochondrial membrane;integral to organelle membrane;intracellular membrane-bounded organelle;intracellular organelle;intracellular organelle part;intracellular part;intrinsic to membrane;intrinsic to mitochondrial inner membrane;intrinsic to organelle membr…		4Fe-4S;Acetylation;Completeproteome;Directproteinsequencing;Electrontransport;FAD;Flavoprotein;Iron;Iron-sulfur;Membrane;Metal-binding;Mitochondrion;Mitochondrioninnermembrane;Oxidoreductase;Phosphoprotein;Proteomicsidentification;Referenceproteome;Transitpeptide;Transport;Ubiquinone		REACT_278797	4FE4S_FER_2	20	20	20	39.8	39.8	39.8	68.09	0	269.5	60652000000	117	1.24304
230	10.7824	2.00294		F8VQJ3;P02468;F6TLW1;F6SFQ3	F8VQJ3;P02468	Laminin subunit gamma-1	Lamc1	anatomical structure morphogenesis;biological adhesion;cell adhesion;cell junction assembly;cell junction organization;cell migration;cell morphogenesis;cell morphogenesis involved in differentiation;cell motility;cell projection organization;cell-substrate adhesion;cell-substrate junction assembly;cellular component assembly;cellular component assembly at cellular level;cellular component disass…	binding;extracellular matrix structural constituent;glycolipid binding;glycosphingolipid binding;lipid binding;sphingolipid binding;structural molecule activity	basal lamina;basement membrane;extracellular matrix;extracellular matrix part;extracellular membrane-bounded organelle;extracellular organelle;extracellular region;extracellular region part;extracellular vesicular exosome;laminin complex;laminin-1 complex;laminin-10 complex;macromolecular complex;membrane-bounded organelle;membrane-bounded vesicle;organelle;protein complex;vesicle	Amoebiasis;ECM-receptor interaction;Focal adhesion;Pathways in cancer;Prion diseases;Small cell lung cancer;Toxoplasmosis	3D-structure;Basementmembrane;Celladhesion;Coiledcoil;Completeproteome;Disulfidebond;Extracellularmatrix;Glycoprotein;LamininEGF-likedomain;Phosphoprotein;Proteomicsidentification;Referenceproteome;Repeat;Secreted;Signal		REACT_275864;REACT_286043;REACT_302308;REACT_320075;REACT_354321	EGF_1;EGF_2;EGF_LAM_1;EGF_LAM_2;LAMININ_IVA;LAMININ_NTER	39	39	38	28.3	28.3	27.4	177.19	0	323.31	60583000000	168	1.21484
231	10.7823	2.00284		A0A1L1SV25;P57780;E9Q2W9;A0A1L1SVJ6	A0A1L1SV25;P57780;E9Q2W9	Alpha-actinin-4	Actn4	actin cytoskeleton organization;actin filament bundle assembly;actin filament organization;actin filament-based process;biological regulation;cell junction assembly;cell junction organization;cell-cell junction assembly;cell-cell junction organization;cellular component assembly;cellular component assembly at cellular level;cellular component organization;cellular component organization at cellul…	actin binding;actin filament binding;binding;calcium ion binding;cation binding;cytoskeletal protein binding;hormone receptor binding;identical protein binding;ion binding;ligand-dependent nuclear receptor transcription coactivator activity;metal ion binding;nuclear hormone receptor binding;nucleoside binding;protein binding;protein binding transcription factor activity;protein dimerization activ…	actin filament bundle;actomyosin;adherens junction;anchoring junction;cell cortex part;cell junction;cell part;cell projection;cell-cell junction;cell-substrate adherens junction;cell-substrate junction;contractile fiber part;cortical cytoskeleton;cytoplasm;cytoplasmic part;cytoskeletal part;cytoskeleton;extracellular membrane-bounded organelle;extracellular organelle;extracellular region part;ex…	Adherens junction;Amoebiasis;Arrhythmogenic right ventricular cardiomyopathy (ARVC);Focal adhesion;Leukocyte transendothelial migration;Regulation of actin cytoskeleton;Systemic lupus erythematosus;Tight junction	Acetylation;Actin-binding;Calcium;Celljunction;Completeproteome;Cytoplasm;Directproteinsequencing;Metal-binding;Nucleus;Phosphoprotein;Proteintransport;Proteomicsidentification;Referenceproteome;Repeat;Transport		REACT_293748;REACT_307071	ACTININ_1;ACTININ_2;CH;EF_HAND_1;EF_HAND_2	45	36	22	54.8	45.8	29.3	107.11	0	323.31	60580000000	137	1.4843
232	10.7802	1.99319		Q9D0F9;A2CEK3	Q9D0F9;A2CEK3	Phosphoglucomutase-1	Pgm1;Pgm2	alcohol catabolic process;alcohol metabolic process;biosynthetic process;carbohydrate biosynthetic process;carbohydrate catabolic process;carbohydrate metabolic process;catabolic process;cellular biosynthetic process;cellular carbohydrate biosynthetic process;cellular carbohydrate catabolic process;cellular carbohydrate metabolic process;cellular glucan metabolic process;cellular macromolecule bi…	binding;catalytic activity;cation binding;intramolecular transferase activity;intramolecular transferase activity, phosphotransferases;ion binding;isomerase activity;magnesium ion binding;metal ion binding;phosphoglucomutase activity	actin cytoskeleton;cell part;cytoplasmic part;cytoskeleton;cytosol;extracellular membrane-bounded organelle;extracellular organelle;extracellular region part;extracellular vesicular exosome;intracellular non-membrane-bounded organelle;intracellular organelle;intracellular part;membrane-bounded organelle;membrane-bounded vesicle;non-membrane-bounded organelle;organelle;vesicle	Amino sugar and nucleotide sugar metabolism;Galactose metabolism;Glycolysis / Gluconeogenesis;Pentose phosphate pathway;Purine metabolism;Starch and sucrose metabolism;Streptomycin biosynthesis	Acetylation;Carbohydratemetabolism;Completeproteome;Cytoplasm;Glucosemetabolism;Isomerase;Magnesium;Metal-binding;Phosphoprotein;Referenceproteome		REACT_292811;REACT_292921;REACT_296113	PGM_PMM	21	21	21	45.4	45.4	45.4	61.417	0	263.91	60288000000	149	1.63144
233	10.7781	1.98354		G3UX26;Q60930;A0A286YCR8;D3YZT5;D3YUN8	G3UX26;Q60930;A0A286YCR8;D3YZT5	Voltage-dependent anion-selective channel protein 2	Vdac2	biological regulation;negative regulation of biological process;negative regulation of cellular component organization;negative regulation of cellular process;negative regulation of protein complex assembly;negative regulation of protein polymerization;regulation of biological process;regulation of cellular component biogenesis;regulation of cellular component organization;regulation of cellular …	anion channel activity;anion transmembrane transporter activity;binding;channel activity;gated channel activity;ion channel activity;ion transmembrane transporter activity;nucleotide binding;passive transmembrane transporter activity;porin activity;substrate-specific channel activity;substrate-specific transmembrane transporter activity;substrate-specific transporter activity;transmembrane transp…	cell part;cytoplasmic part;extracellular membrane-bounded organelle;extracellular organelle;extracellular region part;extracellular vesicular exosome;integral to membrane;intracellular membrane-bounded organelle;intracellular non-membrane-bounded organelle;intracellular organelle;intracellular organelle part;intracellular part;intrinsic to membrane;macromolecular complex;membrane;membrane part;me…	Calcium signaling pathway;Huntington's disease;Parkinson's disease	Acetylation;Completeproteome;Directproteinsequencing;Iontransport;Isopeptidebond;Membrane;Mitochondrion;Mitochondrionoutermembrane;NAD;Nucleotide-binding;Porin;Proteomicsidentification;Referenceproteome;Transmembrane;Transmembranebetastrand;Transport;Ublconjugation			EUKARYOTIC_PORIN	15	15	15	59.4	59.4	59.4	30.446	0	323.31	59996000000	88	1.50379
234	10.7766	1.97666		P08228	P08228	Superoxide dismutase [Cu-Zn]	Sod1	activation of MAPK activity;aging;amine metabolic process;anatomical structure homeostasis;anterograde axon cargo transport;auditory receptor cell stereocilium organization;axon cargo transport;behavior;biological regulation;biosynthetic process;carboxylic acid metabolic process;cation homeostasis;cell aging;cell projection organization;cellular amine metabolic process;cellular amino acid metabol…	antioxidant activity;binding;catalytic activity;cation binding;chaperone binding;copper ion binding;enzyme binding;GTPase binding;identical protein binding;ion binding;metal ion binding;oxidoreductase activity;oxidoreductase activity, acting on superoxide radicals as acceptor;phosphatase binding;protein binding;protein phosphatase 2B binding;protein phosphatase binding;Rac GTPase binding;Ras GTPa…	cell body;cell part;cell projection cytoplasm;cell projection part;cytoplasm;cytoplasmic membrane-bounded vesicle;cytoplasmic part;cytoplasmic vesicle;cytosol;dendrite cytoplasm;dense core granule;extracellular matrix;extracellular membrane-bounded organelle;extracellular organelle;extracellular region part;extracellular space;extracellular vesicular exosome;intracellular membrane-bounded organel…	Amyotrophic lateral sclerosis (ALS);Huntington's disease;Peroxisome;Prion diseases	3D-structure;Acetylation;Antioxidant;Completeproteome;Copper;Cytoplasm;Directproteinsequencing;Disulfidebond;Lipoprotein;Metal-binding;Nucleus;Oxidoreductase;Palmitate;Phosphoprotein;Referenceproteome;Zinc		REACT_307071;REACT_308972	SOD_CU_ZN_1;SOD_CU_ZN_2	5	5	5	39	39	39	15.942	0	73.916	59788000000	37	1.54033
235	10.7763	1.97524		P11531;A0A668KLA2;A2A9Z1;A2A9Z2;A0A1Q1PRS4	P11531;A0A668KLA2	Dystrophin	Dmd	anatomical structure arrangement;anatomical structure development;anatomical structure homeostasis;biological regulation;biosynthetic process;calcium-mediated signaling;cardiac muscle contraction;cell development;cellular biosynthetic process;cellular chemical homeostasis;cellular component assembly;cellular component assembly at cellular level;cellular component organization;cellular component o…	actin binding;binding;cation binding;cytoskeletal protein binding;dystroglycan binding;enzyme binding;glycoprotein binding;ion binding;metal ion binding;myosin binding;nitric-oxide synthase binding;protein binding;structural constituent of cytoskeleton;structural constituent of muscle;structural molecule activity;transition metal ion binding;vinculin binding;zinc ion binding	cell junction;cell part;cell projection;cell projection membrane;cell projection part;cell surface;cell-substrate junction;contractile fiber part;costamere;cytoplasmic part;cytoskeleton;dystrophin-associated glycoprotein complex;filopodium;filopodium membrane;intracellular membrane-bounded organelle;intracellular non-membrane-bounded organelle;intracellular organelle;intracellular part;macromolec…	Arrhythmogenic right ventricular cardiomyopathy (ARVC);Dilated cardiomyopathy;Hypertrophic cardiomyopathy (HCM);Viral myocarditis	Actin-binding;Alternativesplicing;Calcium;Celljunction;Cellmembrane;Completeproteome;Cytoplasm;Cytoskeleton;Directproteinsequencing;Membrane;Metal-binding;Phosphoprotein;Postsynapticcellmembrane;Proteomicsidentification;Referenceproteome;Repeat;Synapse;Zinc;Zinc-finger	Brain-derived dystrobrevin-syntrophin complex;Dystrophin-associated glycoprotein complex DGC (Dag1, Dp71f, Sgcd, Snta1), retinal glia cells;Dystrophin-associated glycoprotein complex DGC (Dag1, Dp71f, Utrn), retinal glia cells;Dystrophin-glycoprotein complex DGC, skeletal muscle;Dystrophin-sarcoglycan-syntrophin complex, skeletal muscle;Kir4.1-dystrophin complex, cortical astrocytes;Kir4.1-dystro…	REACT_320075;REACT_324616	ACTININ_1;ACTININ_2;CH;WW_DOMAIN_1;WW_DOMAIN_2;ZF_ZZ_1;ZF_ZZ_2	111	111	109	36.6	36.6	36.2	425.83	0	323.31	59745000000	298	1.53782
236	10.7755	1.9715		P52825;A2A8E8;A2A8E7;A2A8E9	P52825	Carnitine O-palmitoyltransferase 2, mitochondrial	Cpt2	carboxylic acid metabolic process;cellular ketone metabolic process;cellular lipid metabolic process;cellular metabolic process;cellular process;establishment of localization;fatty acid metabolic process;lipid metabolic process;metabolic process;monocarboxylic acid metabolic process;organic acid metabolic process;oxoacid metabolic process;primary metabolic process;small molecule metabolic process…	carnitine O-acyltransferase activity;carnitine O-palmitoyltransferase activity;catalytic activity;O-acyltransferase activity;O-palmitoyltransferase activity;palmitoyltransferase activity;transferase activity;transferase activity, transferring acyl groups;transferase activity, transferring acyl groups other than amino-acyl groups	cell part;cytoplasmic part;intracellular membrane-bounded organelle;intracellular non-membrane-bounded organelle;intracellular organelle;intracellular organelle part;intracellular part;membrane;membrane-bounded organelle;mitochondrial inner membrane;mitochondrial membrane;mitochondrial part;mitochondrion;non-membrane-bounded organelle;nuclear part;nucleolus;nucleoplasm;organelle;organelle inner m…	Fatty acid metabolism;PPAR signaling pathway	Acetylation;Acyltransferase;Completeproteome;Fattyacidmetabolism;Lipidmetabolism;Membrane;Mitochondrion;Mitochondrioninnermembrane;Proteomicsidentification;Referenceproteome;Transferase;Transitpeptide;Transport		REACT_293784	ACYLTRANSF_C_1;ACYLTRANSF_C_2	22	22	22	40.6	40.6	40.6	73.98	0	256.78	59632000000	83	0.857332
237	10.7754	1.97127		Q8VDD5;A0A2R8VKI5;F2Z494;A0A2R8W6V7	Q8VDD5	Myosin-9	Myh9	actin cytoskeleton organization;actin cytoskeleton reorganization;actin filament-based movement;actin filament-based process;actomyosin structure organization;anatomical structure formation involved in morphogenesis;anatomical structure morphogenesis;angiogenesis;biological adhesion;biological regulation;blood vessel endothelial cell migration;cell adhesion;cell cycle process;cell differentiation…	actin binding;actin filament binding;actin-dependent ATPase activity;adenyl nucleotide binding;adenyl ribonucleotide binding;ADP binding;ATP binding;ATPase activity;ATPase activity, coupled;binding;catalytic activity;cytoskeletal protein binding;hydrolase activity;hydrolase activity, acting on acid anhydrides;hydrolase activity, acting on acid anhydrides, in phosphorus-containing anhydrides;ident…	actin cytoskeleton;actin filament bundle;actomyosin;actomyosin contractile ring;adherens junction;anchoring junction;brush border;cell cortex;cell cortex part;cell division site part;cell junction;cell leading edge;cell part;cell projection;cell-cell adherens junction;cell-cell junction;cleavage furrow;contractile ring;cortical cytoskeleton;cytoplasm;cytoplasmic part;cytoskeletal part;cytoskeleto…	Tight junction;Viral myocarditis	Acetylation;Actin-binding;ATP-binding;Calmodulin-binding;Celladhesion;Cellshape;Coiledcoil;Completeproteome;Cytoplasm;Cytoskeleton;Directproteinsequencing;Motorprotein;Myosin;Nucleotide-binding;Phosphoprotein;Proteomicsidentification;Referenceproteome;Ublconjugation		REACT_280640;REACT_302653;REACT_348121;REACT_358414;REACT_359280;REACT_361317;REACT_362237	IQ;MYOSIN_MOTOR	72	62	58	41.2	36.3	34.2	226.37	0	323.31	59625000000	202	1.58433
238	10.7726	1.95848		H7BX88;P47934;B7ZDD7;F7BF80;B7ZDD8;A2AWE5;A2AWJ5	H7BX88;P47934;B7ZDD7	Carnitine O-acetyltransferase	Crat	amine metabolic process;betaine metabolic process;carboxylic acid metabolic process;carnitine metabolic process;carnitine metabolic process, CoA-linked;cellular amine metabolic process;cellular amino acid metabolic process;cellular ketone metabolic process;cellular lipid metabolic process;cellular metabolic process;cellular nitrogen compound metabolic process;cellular process;establishment of loc…	acetyltransferase activity;binding;carnitine O-acetyltransferase activity;carnitine O-acyltransferase activity;catalytic activity;O-acetyltransferase activity;O-acyltransferase activity;protein binding;receptor binding;transferase activity;transferase activity, transferring acyl groups;transferase activity, transferring acyl groups other than amino-acyl groups	cell part;cytoplasmic part;endoplasmic reticulum;intracellular membrane-bounded organelle;intracellular organelle;intracellular organelle part;intracellular part;membrane;membrane-bounded organelle;microbody;mitochondrial inner membrane;mitochondrial membrane;mitochondrial part;mitochondrion;organelle;organelle inner membrane;organelle membrane;organelle part;peroxisome	Peroxisome	3D-structure;Acetylation;Acyltransferase;Completeproteome;Endoplasmicreticulum;Fattyacidmetabolism;Lipidmetabolism;Membrane;Mitochondrion;Mitochondrioninnermembrane;Peroxisome;Proteomicsidentification;Referenceproteome;Transferase;Transport		REACT_297709;REACT_335054	ACYLTRANSF_C_1;ACYLTRANSF_C_2	18	18	18	31.4	31.4	31.4	68.644	0	264.85	59238000000	83	1.30535
239	10.7662	1.92981		P45376;D3YVJ7	P45376	Aldose reductase	Akr1b1		alcohol dehydrogenase (NADP+) activity;alditol:NADP+ 1-oxidoreductase activity;aldo-keto reductase (NADP) activity;catalytic activity;glyceraldehyde oxidoreductase activity;oxidoreductase activity;oxidoreductase activity, acting on CH-OH group of donors;oxidoreductase activity, acting on the aldehyde or oxo group of donors;oxidoreductase activity, acting on the CH-OH group of donors, NAD or NADP …	cell part;cytoplasm;extracellular membrane-bounded organelle;extracellular organelle;extracellular region part;extracellular vesicular exosome;intracellular organelle part;intracellular part;membrane-bounded organelle;membrane-bounded vesicle;nuclear part;nucleoplasm;organelle;organelle part;vesicle	Fructose and mannose metabolism;Galactose metabolism;Glycerolipid metabolism;Pentose and glucuronate interconversions;Pyruvate metabolism	Acetylation;Completeproteome;Cytoplasm;Directproteinsequencing;NADP;Oxidoreductase;Proteomicsidentification;Referenceproteome		REACT_294407;REACT_361606	ALDOKETO_REDUCTASE_1;ALDOKETO_REDUCTASE_2;ALDOKETO_REDUCTASE_3	18	18	18	49.4	49.4	49.4	35.732	0	250.64	58371000000	85	1.01284
240	10.7604	1.90422		Q9JHU4;F6ZX84	Q9JHU4	Cytoplasmic dynein 1 heavy chain 1	Dync1h1	cellular component assembly;cellular component assembly at cellular level;cellular component movement;cellular component organization;cellular component organization at cellular level;cellular component organization or biogenesis;cellular component organization or biogenesis at cellular level;cellular macromolecular complex assembly;cellular macromolecular complex subunit organization;cellular pr…	adenyl nucleotide binding;adenyl ribonucleotide binding;ATP binding;ATPase activity;binding;catalytic activity;dynein binding;dynein light intermediate chain binding;hydrolase activity;hydrolase activity, acting on acid anhydrides;hydrolase activity, acting on acid anhydrides, in phosphorus-containing anhydrides;microtubule motor activity;motor activity;nucleoside-triphosphatase activity;nucleoti…	cell part;cell projection;centrosome;cytoplasm;cytoplasmic dynein complex;cytoplasmic part;cytoskeletal part;dynein complex;extracellular membrane-bounded organelle;extracellular organelle;extracellular region part;extracellular vesicular exosome;filopodium;intracellular non-membrane-bounded organelle;intracellular organelle;intracellular organelle part;intracellular part;macromolecular complex;m…	Phagosome;Vasopressin-regulated water reabsorption	3D-structure;Acetylation;ATP-binding;Coiledcoil;Completeproteome;Cytoplasm;Cytoskeleton;Diseasemutation;Dynein;Microtubule;Motorprotein;Nucleotide-binding;Phosphoprotein;Proteomicsidentification;Referenceproteome;Repeat;Transport		REACT_272448;REACT_276302;REACT_286537;REACT_316383;REACT_328862;REACT_345278		123	123	123	31.1	31.1	31.1	532.04	0	323.31	57597000000	272	1.04532
241	10.758	1.89394		P38647	P38647	Stress-70 protein, mitochondrial	Hspa9	cellular macromolecule metabolic process;cellular metabolic process;cellular process;cellular protein metabolic process;establishment of localization;establishment of localization in cell;establishment of protein localization;intracellular protein transport;intracellular transport;macromolecule metabolic process;metabolic process;nuclear export;nuclear transport;nucleocytoplasmic transport;primar…	adenyl nucleotide binding;adenyl ribonucleotide binding;ATP binding;binding;enzyme binding;nucleotide binding;protein binding;purine nucleotide binding;purine ribonucleoside triphosphate binding;purine ribonucleotide binding;ribonucleotide binding;ubiquitin protein ligase binding	adherens junction;anchoring junction;cell junction;cell part;cell-substrate adherens junction;cell-substrate junction;cytoplasm;cytoplasmic part;extracellular membrane-bounded organelle;extracellular organelle;extracellular region part;extracellular vesicular exosome;focal adhesion;intracellular membrane-bounded organelle;intracellular non-membrane-bounded organelle;intracellular organelle;intrac…	ko05152;RNA degradation	Acetylation;ATP-binding;Chaperone;Completeproteome;Directproteinsequencing;Mitochondrion;Nucleotide-binding;Nucleus;Referenceproteome;Transitpeptide		REACT_292308	HSP70_1;HSP70_2;HSP70_3	21	21	21	37.7	37.7	37.7	73.46	0	323.31	57286000000	132	1.51587
242	10.7545	1.8786		Q8BH64;D3Z7U7	Q8BH64	EH domain-containing protein 2	Ehd2	actin cytoskeleton organization;actin filament-based process;cellular component organization;cellular component organization at cellular level;cellular component organization or biogenesis;cellular component organization or biogenesis at cellular level;cellular localization;cellular macromolecule localization;cellular membrane organization;cellular process;cellular protein localization;cortical a…	adenyl nucleotide binding;adenyl ribonucleotide binding;ATP binding;binding;calcium ion binding;catalytic activity;cation binding;GTP binding;guanyl nucleotide binding;guanyl ribonucleotide binding;hydrolase activity;ion binding;metal ion binding;nucleotide binding;protein binding;protein domain specific binding;purine nucleotide binding;purine ribonucleoside triphosphate binding;purine ribonucle…	caveola;cell part;cytoplasmic part;endosomal part;endosome membrane;extracellular membrane-bounded organelle;extracellular organelle;extracellular region part;extracellular vesicular exosome;intracellular organelle part;intracellular part;membrane;membrane part;membrane raft;membrane-bounded organelle;membrane-bounded vesicle;organelle;organelle membrane;organelle part;perinuclear region of cytop…	Endocytosis	3D-structure;Acetylation;ATP-binding;Calcium;Cellmembrane;Completeproteome;Endosome;Hydrolase;Membrane;Metal-binding;Nucleotide-binding;Phosphoprotein;Proteomicsidentification;Referenceproteome		REACT_280010	EF_HAND_1;EF_HAND_2;EH;G_DYNAMIN_2	29	29	26	61.3	61.3	56.5	61.174	0	323.31	56822000000	84	1.39094
243	10.7542	1.87714		P10493	P10493	Nidogen-1	Nid1	biological adhesion;biological regulation;cell adhesion;cell-matrix adhesion;cell-substrate adhesion;cellular component organization;cellular component organization at cellular level;cellular component organization or biogenesis;cellular component organization or biogenesis at cellular level;cellular process;extracellular matrix organization;extracellular structure organization;glomerular basemen…	binding;calcium ion binding;cation binding;collagen binding;extracellular matrix binding;glycoprotein binding;ion binding;laminin binding;laminin-1 binding;metal ion binding;protein binding;proteoglycan binding	basal lamina;basement membrane;cell part;cell periphery;extracellular matrix;extracellular matrix part;extracellular membrane-bounded organelle;extracellular organelle;extracellular region;extracellular region part;extracellular vesicular exosome;membrane-bounded organelle;membrane-bounded vesicle;organelle;proteinaceous extracellular matrix;vesicle		3D-structure;Basementmembrane;Calcium;Celladhesion;Completeproteome;Directproteinsequencing;Disulfidebond;EGF-likedomain;Extracellularmatrix;Glycoprotein;Referenceproteome;Repeat;Secreted;Signal;Sulfation		REACT_275864;REACT_286043	ASX_HYDROXYL;EGF_1;EGF_2;EGF_3;EGF_CA;LDLRB;NIDO;NIDOGEN_G2;THYROGLOBULIN_1_1;THYROGLOBULIN_1_2	23	23	22	24.2	24.2	23.4	136.54	0	323.31	56778000000	94	0.792392
244	10.745	1.83807		P10107;A0A494BBD8	P10107;A0A494BBD8	Annexin A1	Anxa1	acid secretion;alpha-beta T cell activation;alpha-beta T cell differentiation;anatomical structure development;arachidonic acid secretion;biological regulation;carboxylic acid transport;cell activation;cell differentiation;cell migration;cell motility;cell surface receptor linked signaling pathway;cellular component movement;cellular developmental process;cellular macromolecule metabolic process;…	ATPase activity;ATPase activity, coupled;binding;binding, bridging;calcium ion binding;calcium-dependent phospholipid binding;calcium-dependent protein binding;catalytic activity;cation binding;DNA binding;DNA-dependent ATPase activity;double-stranded DNA-dependent ATPase activity;enzyme inhibitor activity;enzyme regulator activity;helicase activity;hydrolase activity;hydrolase activity, acting o…	adherens junction;anchoring junction;basolateral plasma membrane;cell junction;cell part;cell projection;cell surface;cell-substrate adherens junction;cell-substrate junction;cilium;cornified envelope;cytoplasm;cytoplasmic part;cytoskeleton;cytosol;endosome;extracellular membrane-bounded organelle;extracellular organelle;extracellular region part;extracellular space;extracellular vesicular exosom…		Acetylation;Annexin;Calcium;Calcium/phospholipid-binding;Cellmembrane;Cellprojection;Cilium;Completeproteome;Cytoplasm;Isopeptidebond;Membrane;Nucleus;PhospholipaseA2inhibitor;Phosphoprotein;Referenceproteome;Repeat		REACT_272716;REACT_317508;REACT_331048;REACT_347934	ANNEXIN	19	19	18	59.5	59.5	57.5	38.734	0	323.31	55596000000	87	2.37181	+
245	10.7421	1.82577		P27773;F6Q404	P27773	Protein disulfide-isomerase A3	Pdia3	biological regulation;cell redox homeostasis;cellular homeostasis;cellular macromolecule metabolic process;cellular metabolic process;cellular process;cellular protein metabolic process;cellular response to stimulus;cellular response to stress;homeostatic process;macromolecule metabolic process;metabolic process;primary metabolic process;protein folding;protein metabolic process;regulation of bio…	catalytic activity;intramolecular oxidoreductase activity;intramolecular oxidoreductase activity, interconverting keto- and enol-groups;intramolecular oxidoreductase activity, transposing S-S bonds;isomerase activity;protein disulfide isomerase activity	adherens junction;anchoring junction;cell junction;cell part;cell surface;cell-substrate adherens junction;cell-substrate junction;cytoplasmic membrane-bounded vesicle;cytoplasmic part;cytoplasmic vesicle;endoplasmic reticulum;endoplasmic reticulum lumen;endoplasmic reticulum part;extracellular membrane-bounded organelle;extracellular organelle;extracellular region part;extracellular vesicular ex…	Antigen processing and presentation;Protein processing in endoplasmic reticulum	Acetylation;Completeproteome;Directproteinsequencing;Disulfidebond;Endoplasmicreticulum;Isomerase;Phosphoprotein;Proteomicsidentification;Redox-activecenter;Referenceproteome;Repeat;Signal		REACT_285184;REACT_339401;REACT_341075	THIOREDOXIN_1;THIOREDOXIN_2	22	22	22	46.9	46.9	46.9	56.678	0	323.31	55224000000	108	1.21484
246	10.7394	1.8143		B7FAU9;Q8BTM8;B7FAV1;F6XC15;J3JS91;F6Z2C0;Q8BTM8-2;F7AVL7	B7FAU9;Q8BTM8;B7FAV1	Filamin-A	Flna	actin crosslink formation;actin cytoskeleton organization;actin cytoskeleton reorganization;actin filament organization;actin filament-based process;anatomical structure formation involved in morphogenesis;anatomical structure morphogenesis;biological adhesion;biological regulation;biosynthetic process;cAMP-mediated signaling;cell adhesion;cell cycle process;cell morphogenesis;cell morphogenesis …	actin binding;actin filament binding;binding;cytoskeletal protein binding;enzyme binding;Fc-gamma receptor I complex binding;glycoprotein binding;GTPase binding;identical protein binding;immunoglobulin receptor binding;kinase binding;molecular transducer activity;protein binding;protein dimerization activity;protein homodimerization activity;protein kinase binding;protein kinase C binding;Rac GTP…	actin cytoskeleton;actin filament;actin filament bundle;adherens junction;anchoring junction;brush border;cell body;cell cortex;cell cortex part;cell junction;cell part;cell projection;cell projection part;cell-substrate adherens junction;cell-substrate junction;chromosomal part;cortical cytoskeleton;cytoplasm;cytoplasmic part;cytoskeletal part;cytoskeleton;cytosol;dendritic shaft;extracellular m…	Focal adhesion;MAPK signaling pathway	Acetylation;Actin-binding;Alternativesplicing;Ciliumbiogenesis/degradation;Completeproteome;Cytoplasm;Cytoskeleton;Isopeptidebond;Phosphoprotein;Proteomicsidentification;Referenceproteome;Repeat;Ublconjugation		REACT_304203;REACT_307071;REACT_320343;REACT_359280	ACTININ_1;ACTININ_2;CH;FILAMIN_REPEAT	75	67	67	40.7	37.9	37.9	280.5	0	323.31	54877000000	217	1.21219
247	10.7372	1.8053		Q61838;D3YUI3;Q6GQT1;CON__ENSEMBL:ENSBTAP00000024146	Q61838	Alpha-2-macroglobulin;Alpha-2-macroglobulin 165 kDa subunit;Alpha-2-macroglobulin 35 kDa subunit	A2m	biological regulation;cell differentiation;cellular developmental process;cellular process;developmental process;embryo implantation;female pregnancy;multi-organism process;negative regulation of biological process;negative regulation of catalytic activity;negative regulation of complement activation;negative regulation of complement activation, lectin pathway;negative regulation of defense respo…	binding;calcium-dependent protein binding;chemokine binding;C-X-C chemokine binding;cytokine binding;endopeptidase inhibitor activity;endopeptidase regulator activity;enzyme binding;enzyme inhibitor activity;enzyme regulator activity;growth factor binding;interleukin-1 binding;interleukin-8 binding;peptidase inhibitor activity;peptidase regulator activity;protease binding;protein binding;receptor…	blood microparticle;extracellular membrane-bounded organelle;extracellular organelle;extracellular region;extracellular region part;extracellular space;extracellular vesicular exosome;membrane-bounded organelle;membrane-bounded vesicle;organelle;vesicle	Complement and coagulation cascades	Baitregion;Completeproteome;Directproteinsequencing;Disulfidebond;Glycoprotein;Pregnancy;Proteaseinhibitor;Proteomicsidentification;Referenceproteome;Secreted;Serineproteaseinhibitor;Signal;Thioesterbond		REACT_275864;REACT_297947;REACT_307071;REACT_326379;REACT_340184	ALPHA_2_MACROGLOBULIN	42	42	42	33.2	33.2	33.2	165.85	0	323.31	54605000000	154	1.23045
248	10.7332	1.78867		Q8BH95	Q8BH95	Enoyl-CoA hydratase, mitochondrial	Echs1	carboxylic acid catabolic process;carboxylic acid metabolic process;catabolic process;cellular catabolic process;cellular ketone metabolic process;cellular lipid catabolic process;cellular lipid metabolic process;cellular metabolic process;cellular process;fatty acid beta-oxidation;fatty acid catabolic process;fatty acid metabolic process;fatty acid oxidation;lipid catabolic process;lipid metabol…	carbon-oxygen lyase activity;catalytic activity;enoyl-CoA hydratase activity;hydro-lyase activity;lyase activity	cell part;cytoplasmic part;extracellular membrane-bounded organelle;extracellular organelle;extracellular region part;extracellular vesicular exosome;intracellular membrane-bounded organelle;intracellular organelle;intracellular organelle lumen;intracellular organelle part;intracellular part;membrane-bounded organelle;membrane-bounded vesicle;membrane-enclosed lumen;mitochondrial matrix;mitochond…	Aminobenzoate degradation;Benzoate degradation;beta-Alanine metabolism;Butanoate metabolism;Caprolactam degradation;Fatty acid elongation in mitochondria;Fatty acid metabolism;Lysine degradation;Propanoate metabolism;Tryptophan metabolism;Valine, leucine and isoleucine degradation	Acetylation;Completeproteome;Directproteinsequencing;Fattyacidmetabolism;Lipidmetabolism;Lyase;Mitochondrion;Phosphoprotein;Referenceproteome;Transitpeptide		REACT_279425;REACT_333592;REACT_335329;REACT_339256;REACT_340828	ENOYL_COA_HYDRATASE	13	13	13	44.5	44.5	44.5	31.474	0	205.18	54102000000	85	1.24304
249	10.7324	1.78533		O35129;F6QPR1;F6Q8V7	O35129;F6QPR1	Prohibitin-2	Phb2	anatomical structure development;anatomical structure morphogenesis;biological regulation;biosynthetic process;branching involved in mammary gland duct morphogenesis;branching morphogenesis of a tube;cellular biosynthetic process;cellular macromolecule biosynthetic process;cellular macromolecule metabolic process;cellular metabolic process;cellular nitrogen compound metabolic process;cellular pro…		cell part;cell surface;cytoplasmic part;extracellular membrane-bounded organelle;extracellular organelle;extracellular region part;extracellular vesicular exosome;intracellular membrane-bounded organelle;intracellular organelle;intracellular organelle part;intracellular part;macromolecular complex;membrane;membrane-bounded organelle;membrane-bounded vesicle;mitochondrial inner membrane;mitochondr…		Acetylation;Coiledcoil;Completeproteome;Cytoplasm;Directproteinsequencing;Membrane;Mitochondrion;Mitochondrioninnermembrane;Nucleus;Phosphoprotein;Proteomicsidentification;Receptor;Referenceproteome;Repressor;Transcription;Transcriptionregulation				14	14	14	47.5	47.5	47.5	33.296	0	169.17	54001000000	66	1.88874
250	10.7318	1.78269		P06728	P06728	Apolipoprotein A-IV	Apoa4	alcohol metabolic process;amine metabolic process;anatomical structure morphogenesis;biological adhesion;biological regulation;biosynthetic process;catabolic process;cell adhesion;cell part morphogenesis;cell projection morphogenesis;cell projection organization;cell-cell adhesion;cellular amine metabolic process;cellular biogenic amine metabolic process;cellular catabolic process;cellular compon…	alcohol binding;amine binding;antioxidant activity;binding;cation binding;cholesterol binding;cholesterol transporter activity;copper ion binding;enzyme activator activity;enzyme regulator activity;identical protein binding;ion binding;lipid binding;lipid transporter activity;metal ion binding;phosphatidylcholine binding;phosphatidylcholine-sterol O-acyltransferase activator activity;phospholipid…	blood microparticle;cell part;cell surface;chylomicron;cytoplasmic part;cytosol;extracellular membrane-bounded organelle;extracellular organelle;extracellular region;extracellular region part;extracellular space;extracellular vesicular exosome;high-density lipoprotein particle;intracellular part;macromolecular complex;membrane-bounded organelle;membrane-bounded vesicle;organelle;plasma lipoprotei…	Fat digestion and absorption;Vitamin digestion and absorption	Chylomicron;Completeproteome;Directproteinsequencing;HDL;Lipidtransport;Polymorphism;Referenceproteome;Repeat;Secreted;Signal;Transport		REACT_295031;REACT_314625		21	21	21	61.8	61.8	61.8	45.029	0	323.31	53921000000	123	#N/A
251	10.7301	1.77604		Q9ERS2	Q9ERS2	NADH dehydrogenase [ubiquinone] 1 alpha subcomplex subunit 13	Ndufa13	biological regulation;cell communication;cellular component organization;cellular component organization at cellular level;cellular component organization or biogenesis;cellular component organization or biogenesis at cellular level;cellular membrane organization;cellular metabolic process;cellular process;cellular response to chemical stimulus;cellular response to cytokine stimulus;cellular resp…	catalytic activity;NADH dehydrogenase (quinone) activity;NADH dehydrogenase (ubiquinone) activity;NADH dehydrogenase activity;oxidoreductase activity;oxidoreductase activity, acting on NADH or NADPH;oxidoreductase activity, acting on NADH or NADPH, quinone or similar compound as acceptor	cell part;cytoplasm;cytoplasmic part;extracellular membrane-bounded organelle;extracellular organelle;extracellular region part;extracellular vesicular exosome;integral to membrane;intracellular membrane-bounded organelle;intracellular organelle;intracellular organelle part;intracellular part;intrinsic to membrane;macromolecular complex;membrane part;membrane-bounded organelle;membrane-bounded ve…	Alzheimer's disease;Huntington's disease;Oxidative phosphorylation;Parkinson's disease	Apoptosis;Completeproteome;Directproteinsequencing;Electrontransport;Membrane;Mitochondrion;Mitochondrioninnermembrane;Nucleus;Referenceproteome;Respiratorychain;Transmembrane;Transmembranehelix;Transport	Respiratory chain complex I, mitochondrial	REACT_278797		6	6	6	47.9	47.9	47.9	16.859	0	50.735	53720000000	64	1.44871
252	10.7281	1.76758		Q9CRB6	Q9CRB6	Tubulin polymerization-promoting protein family member 3	Tppp3	cellular component organization;cellular component organization at cellular level;cellular component organization or biogenesis;cellular component organization or biogenesis at cellular level;cellular process;cytoskeleton organization;microtubule bundle formation;microtubule cytoskeleton organization;microtubule-based process;organelle organization	binding;cytoskeletal protein binding;protein binding;tubulin binding	cell part;cytoplasm;cytoskeletal part;extracellular membrane-bounded organelle;extracellular organelle;extracellular region part;extracellular vesicular exosome;intracellular organelle part;intracellular part;macromolecular complex;membrane-bounded organelle;membrane-bounded vesicle;microtubule;organelle;organelle part;protein complex;vesicle		3D-structure;Acetylation;Completeproteome;Cytoplasm;Cytoskeleton;Microtubule;Referenceproteome				10	10	10	46	46	46	18.965	0	178.92	53464000000	51	1.57519
253	10.7258	1.75836		Q9D8N0	Q9D8N0	Elongation factor 1-gamma	Eef1g	multi-organism process;response to biotic stimulus;response to other organism;response to stimulus;response to virus	binding;nucleic acid binding;RNA binding;translation elongation factor activity;translation factor activity, nucleic acid binding	cell part;cytoplasm;extracellular membrane-bounded organelle;extracellular organelle;extracellular region part;extracellular vesicular exosome;intracellular membrane-bounded organelle;intracellular organelle;intracellular part;membrane;membrane-bounded organelle;membrane-bounded vesicle;nucleus;organelle;vesicle		Acetylation;Completeproteome;Directproteinsequencing;Elongationfactor;Proteinbiosynthesis;Referenceproteome	Parvulin-associated pre-rRNP complex	REACT_347026	EF1G_C;GST_CTER;GST_NTER	20	20	20	45.3	45.3	45.3	50.06	0	192.52	53185000000	85	2.07408
254	10.7244	1.7529		Q64727;A0A286YDJ4	Q64727	Vinculin	Vcl	adherens junction assembly;adherens junction organization;anatomical structure morphogenesis;apical junction assembly;axon extension;biological adhesion;biological regulation;cell adhesion;cell growth;cell junction assembly;cell junction organization;cell projection assembly;cell projection organization;cell-cell adhesion;cell-cell junction assembly;cell-cell junction organization;cell-matrix adh…	alpha-catenin binding;binding;dystroglycan binding;glycoprotein binding;protein binding;structural molecule activity	actin cytoskeleton;adherens junction;anchoring junction;cell junction;cell part;cell-cell adherens junction;cell-cell junction;cell-substrate adherens junction;cell-substrate junction;contractile fiber part;costamere;cytoplasm;cytoplasmic part;cytoskeleton;extracellular membrane-bounded organelle;extracellular organelle;extracellular region part;extracellular vesicular exosome;fascia adherens;foc…	Adherens junction;Amoebiasis;Bacterial invasion of epithelial cells;Focal adhesion;Leukocyte transendothelial migration;Regulation of actin cytoskeleton;Shigellosis	Acetylation;Actin-binding;Celladhesion;Celljunction;Cellmembrane;Completeproteome;Cytoplasm;Cytoskeleton;Directproteinsequencing;Lipoprotein;Membrane;Palmitate;Phosphoprotein;Referenceproteome;Repeat		REACT_307071;REACT_324232	VINCULIN_1;VINCULIN_2	47	47	47	47.7	47.7	47.7	116.72	0	323.31	53020000000	178	1.31175
255	10.7163	1.72027		Q9DCS9;D3YUK4	Q9DCS9;D3YUK4	NADH dehydrogenase [ubiquinone] 1 beta subcomplex subunit 10	Ndufb10	metabolic process;oxidation-reduction process		cell part;cytoplasmic part;extracellular membrane-bounded organelle;extracellular organelle;extracellular region part;extracellular vesicular exosome;intracellular membrane-bounded organelle;intracellular organelle;intracellular organelle part;intracellular part;macromolecular complex;membrane;membrane part;membrane-bounded organelle;membrane-bounded vesicle;mitochondrial inner membrane;mitochond…	Alzheimer's disease;Huntington's disease;Oxidative phosphorylation;Parkinson's disease	Completeproteome;Directproteinsequencing;Electrontransport;Membrane;Mitochondrion;Mitochondrioninnermembrane;Proteomicsidentification;Referenceproteome;Respiratorychain;Transport	Respiratory chain complex I, mitochondrial	REACT_278797		6	6	6	44.3	44.3	44.3	21.024	0	142.17	52033000000	55	1.86747
256	10.7162	1.72014		O88569;O88569-2;A0A0N4SUM2	O88569;O88569-2	Heterogeneous nuclear ribonucleoproteins A2/B1	Hnrnpa2b1	biological regulation;cellular macromolecule metabolic process;cellular metabolic process;cellular nitrogen compound metabolic process;cellular process;establishment of localization;establishment of RNA localization;macromolecule metabolic process;metabolic process;mRNA metabolic process;mRNA processing;negative regulation of biological process;negative regulation of biosynthetic process;negative…	binding;DNA binding;nucleic acid binding;nucleotide binding;RNA binding;sequence-specific DNA binding;single-stranded DNA binding;single-stranded telomeric DNA binding;structure-specific DNA binding;telomeric DNA binding	catalytic step 2 spliceosome;cell part;cytoplasm;intracellular membrane-bounded organelle;intracellular organelle;intracellular organelle part;intracellular part;macromolecular complex;membrane;membrane-bounded organelle;nuclear part;nucleoplasm;nucleus;organelle;organelle part;ribonucleoprotein complex;spliceosomal complex		Acetylation;Alternativesplicing;Completeproteome;Cytoplasm;Directproteinsequencing;Methylation;mRNAprocessing;mRNAsplicing;Nucleus;Phosphoprotein;Referenceproteome;Repeat;Ribonucleoprotein;RNA-binding;Spliceosome		REACT_307866;REACT_340895	RRM	11	11	2	39.1	39.1	10.5	37.402	0	89.505	52029000000	60	2.0187
257	10.711	1.69944		Q9EQ20;A0A1Y7VJ32	Q9EQ20	Methylmalonate-semialdehyde dehydrogenase [acylating], mitochondrial	Aldh6a1	amine catabolic process;amine metabolic process;branched chain family amino acid catabolic process;branched chain family amino acid metabolic process;brown fat cell differentiation;carboxylic acid catabolic process;carboxylic acid metabolic process;catabolic process;cell differentiation;cellular amine metabolic process;cellular amino acid catabolic process;cellular amino acid metabolic process;ce…	aldehyde dehydrogenase (NAD) activity;catalytic activity;malonate-semialdehyde dehydrogenase (acetylating) activity;methylmalonate-semialdehyde dehydrogenase (acylating) activity;oxidoreductase activity;oxidoreductase activity, acting on the aldehyde or oxo group of donors;oxidoreductase activity, acting on the aldehyde or oxo group of donors, NAD or NADP as acceptor	cell part;cytoplasmic part;extracellular membrane-bounded organelle;extracellular organelle;extracellular region part;extracellular vesicular exosome;intracellular membrane-bounded organelle;intracellular organelle;intracellular organelle part;intracellular part;membrane-bounded organelle;membrane-bounded vesicle;mitochondrion;nuclear part;nucleoplasm;organelle;organelle part;vesicle	Inositol phosphate metabolism;Propanoate metabolism;Valine, leucine and isoleucine degradation	Acetylation;Completeproteome;Mitochondrion;NAD;Oxidoreductase;Phosphoprotein;Referenceproteome;Transitpeptide		REACT_305961	ALDEHYDE_DEHYDR_CYS	19	19	19	48.2	48.2	48.2	57.915	0	323.31	51403000000	87	0.60206
258	10.7081	1.6881		P13412;A2A6K0;A2A6J8	P13412;A2A6K0;A2A6J8	Troponin I, fast skeletal muscle	Tnni2	biological regulation;multicellular organismal process;muscle contraction;muscle system process;positive regulation of biological process;positive regulation of biosynthetic process;positive regulation of cellular biosynthetic process;positive regulation of cellular metabolic process;positive regulation of cellular process;positive regulation of gene expression;positive regulation of macromolecul…	binding;cation binding;cytoskeletal protein binding;ion binding;metal ion binding;protein binding;troponin T binding	cell part;contractile fiber part;cytoplasmic part;cytoskeletal part;intracellular membrane-bounded organelle;intracellular organelle;intracellular organelle part;intracellular part;macromolecular complex;membrane-bounded organelle;nucleus;organelle;organelle part;protein complex;troponin complex		Acetylation;Actin-binding;Calcium;Completeproteome;Metal-binding;Muscleprotein;Phosphoprotein;Proteomicsidentification;Referenceproteome		REACT_324616		7	7	1	41.2	41.2	7.1	21.357	0	132.05	51060000000	140	2.72239	+
259	10.7066	1.68225		P04071	P04071	Kallikrein 1-related peptidase b16	Klk1b16		catalytic activity;endopeptidase activity;hydrolase activity;peptidase activity;peptidase activity, acting on L-amino acid peptides;serine hydrolase activity;serine-type endopeptidase activity;serine-type peptidase activity	cell part;extracellular membrane-bounded organelle;extracellular organelle;extracellular region part;extracellular vesicular exosome;intracellular membrane-bounded organelle;intracellular organelle;intracellular part;membrane-bounded organelle;membrane-bounded vesicle;nucleus;organelle;vesicle		Completeproteome;Directproteinsequencing;Disulfidebond;Glycoprotein;Hydrolase;Protease;Referenceproteome;Serineprotease;Signal;Zymogen		REACT_331346;REACT_332323	TRYPSIN_DOM;TRYPSIN_HIS;TRYPSIN_SER	12	9	9	46.7	39.1	39.1	28.722	0	252.45	50883000000	58	#N/A
260	10.7062	1.68073		P62908;D3YV43;A0A140LI77	P62908;D3YV43;A0A140LI77	40S ribosomal protein S3	Rps3	apoptosis;biological regulation;biosynthetic process;catabolic process;cell cycle phase;cell cycle process;cell death;cell division;cellular biosynthetic process;cellular catabolic process;cellular component organization;cellular component organization at cellular level;cellular component organization or biogenesis;cellular component organization or biogenesis at cellular level;cellular macromole…	binding;carbon-oxygen lyase activity;catalytic activity;damaged DNA binding;DNA binding;DNA N-glycosylase activity;DNA-(apurinic or apyrimidinic site) lyase activity;enzyme binding;hydrolase activity;hydrolase activity, acting on glycosyl bonds;hydrolase activity, hydrolyzing N-glycosyl compounds;kinase binding;lyase activity;mRNA binding;NF-kappaB binding;nucleic acid binding;oxidized base lesio…	adherens junction;anchoring junction;cell junction;cell part;cell projection membrane;cell projection part;cell-substrate adherens junction;cell-substrate junction;cytoplasm;cytoplasmic part;cytoskeletal part;cytosol;cytosolic small ribosomal subunit;extracellular membrane-bounded organelle;extracellular organelle;extracellular region part;extracellular vesicular exosome;focal adhesion;intracellu…	Ribosome	Acetylation;Apoptosis;Cellcycle;Celldivision;Completeproteome;Cytoplasm;Cytoskeleton;Directproteinsequencing;DNA-binding;DNAdamage;DNArepair;Isopeptidebond;Lyase;Membrane;Methylation;Mitochondrion;Mitochondrioninnermembrane;Mitosis;Nucleus;Phosphoprotein;Proteomicsidentification;Referenceproteome;Ribonucleoprotein;Ribosomalprotein;RNA-binding;Transcription;Transcriptionregulation;Translationregul…	Parvulin-associated pre-rRNP complex	REACT_279505;REACT_283953;REACT_292264;REACT_292503;REACT_302277;REACT_305839;REACT_308559;REACT_311765;REACT_319670;REACT_331340;REACT_340387	KH_TYPE_2;RIBOSOMAL_S3	16	16	16	69.5	69.5	69.5	26.674	0	221.33	50837000000	89	2.12937
261	10.7024	1.66618		P56135;F8WHP8	P56135;F8WHP8	ATP synthase subunit f, mitochondrial	Atp5j2	ATP biosynthetic process;ATP metabolic process;biosynthetic process;cation transport;cellular biosynthetic process;cellular metabolic process;cellular nitrogen compound biosynthetic process;cellular nitrogen compound metabolic process;cellular process;establishment of localization;heterocycle biosynthetic process;heterocycle metabolic process;hydrogen transport;ion transport;metabolic process;mon…	ATPase activity;catalytic activity;hydrolase activity;hydrolase activity, acting on acid anhydrides;hydrolase activity, acting on acid anhydrides, in phosphorus-containing anhydrides;nucleoside-triphosphatase activity;pyrophosphatase activity	cell part;cytoplasmic part;extracellular membrane-bounded organelle;extracellular organelle;extracellular region part;extracellular vesicular exosome;integral to membrane;intracellular membrane-bounded organelle;intracellular organelle;intracellular organelle part;intracellular part;intrinsic to membrane;macromolecular complex;membrane;membrane part;membrane-bounded organelle;membrane-bounded ves…	Oxidative phosphorylation	Acetylation;ATPsynthesis;CF(0);Completeproteome;Directproteinsequencing;Hydrogeniontransport;Iontransport;Membrane;Mitochondrion;Mitochondrioninnermembrane;Proteomicsidentification;Referenceproteome;Transmembrane;Transmembranehelix;Transport	F0F1 ATP synthase, mitochondrial	REACT_287909		3	3	3	34.1	34.1	34.1	10.344	0	55.821	50397000000	31	#N/A
262	10.6972	1.64631	+	Q9CQC7	Q9CQC7	NADH dehydrogenase [ubiquinone] 1 beta subcomplex subunit 4	Ndufb4	response to chemical stimulus;response to oxidative stress;response to stimulus;response to stress	catalytic activity;NADH dehydrogenase (quinone) activity;NADH dehydrogenase (ubiquinone) activity;NADH dehydrogenase activity;oxidoreductase activity;oxidoreductase activity, acting on NADH or NADPH;oxidoreductase activity, acting on NADH or NADPH, quinone or similar compound as acceptor	cell part;cytoplasmic part;extracellular membrane-bounded organelle;extracellular organelle;extracellular region part;extracellular vesicular exosome;integral to membrane;intracellular organelle part;intracellular part;intrinsic to membrane;macromolecular complex;membrane;membrane part;membrane-bounded organelle;membrane-bounded vesicle;mitochondrial membrane part;mitochondrial part;mitochondrial…	Alzheimer's disease;Huntington's disease;Oxidative phosphorylation;Parkinson's disease	Acetylation;Completeproteome;Directproteinsequencing;Electrontransport;Membrane;Mitochondrion;Mitochondrioninnermembrane;Referenceproteome;Respiratorychain;Transmembrane;Transmembranehelix;Transport	Respiratory chain complex I, mitochondrial	REACT_278797		8	8	8	48.1	48.1	48.1	15.081	0	102.97	49796000000	33	1.81158
263	10.6921	1.62727		Q00898	Q00898	Alpha-1-antitrypsin 1-5	Serpina1e	biological regulation;negative regulation of catalytic activity;negative regulation of endopeptidase activity;negative regulation of hydrolase activity;negative regulation of molecular function;negative regulation of peptidase activity;regulation of biological process;regulation of catalytic activity;regulation of endopeptidase activity;regulation of hydrolase activity;regulation of metabolic pro…	binding;endopeptidase inhibitor activity;endopeptidase regulator activity;enzyme binding;enzyme inhibitor activity;enzyme regulator activity;glycoprotein binding;identical protein binding;peptidase inhibitor activity;peptidase regulator activity;protease binding;protein binding;serine-type endopeptidase inhibitor activity	cell part;cytoplasmic part;endoplasmic reticulum;extracellular membrane-bounded organelle;extracellular organelle;extracellular region part;extracellular space;extracellular vesicular exosome;Golgi apparatus;intracellular membrane-bounded organelle;intracellular organelle;intracellular part;membrane-bounded organelle;membrane-bounded vesicle;organelle;vesicle	Complement and coagulation cascades	Completeproteome;Glycoprotein;Proteaseinhibitor;Referenceproteome;Secreted;Serineproteaseinhibitor;Signal		REACT_307071	SERPIN	13	6	6	32.9	16.7	16.7	45.891	0	114.83	49220000000	54	#N/A
264	10.691	1.623		Q9D881;P19536;F7C106;A0A0A6YVR0	Q9D881;P19536	Cytochrome c oxidase subunit 5B, mitochondrial	Cox5b		binding;catalytic activity;cation binding;cation transmembrane transporter activity;cytochrome-c oxidase activity;heme-copper terminal oxidase activity;hydrogen ion transmembrane transporter activity;inorganic cation transmembrane transporter activity;ion binding;ion transmembrane transporter activity;metal ion binding;monovalent inorganic cation transmembrane transporter activity;oxidoreductase …	cell part;cytoplasmic part;envelope;intracellular organelle part;intracellular part;membrane;mitochondrial envelope;mitochondrial inner membrane;mitochondrial membrane;mitochondrial part;myelin sheath;organelle envelope;organelle inner membrane;organelle membrane;organelle part	Alzheimer's disease;Cardiac muscle contraction;Huntington's disease;Oxidative phosphorylation;Parkinson's disease	Acetylation;Completeproteome;Directproteinsequencing;Membrane;Metal-binding;Mitochondrion;Mitochondrioninnermembrane;Proteomicsidentification;Referenceproteome;Transitpeptide;Zinc	Cytochrome c oxidase (EC 1.9.3.1), mitochondrial	REACT_278797;REACT_360191	COX5B_1;COX5B_2	6	6	6	38	38	38	13.847	0	29.085	49091000000	114	1.81558
265	10.691	1.623		Q1XH17	Q1XH17	Tripartite motif-containing protein 72	Trim72	anatomical structure development;biological regulation;catabolic process;cellular catabolic process;cellular component assembly;cellular component organization;cellular component organization at cellular level;cellular component organization or biogenesis;cellular component organization or biogenesis at cellular level;cellular macromolecule catabolic process;cellular macromolecule metabolic proce…	binding;cation binding;enzyme binding;ion binding;lipid binding;metal ion binding;phosphatidylserine binding;phospholipid binding;protein binding;transition metal ion binding;ubiquitin conjugating enzyme binding;zinc ion binding	cell part;cytoplasmic part;cytoplasmic vesicle membrane;cytoplasmic vesicle part;intracellular organelle part;intracellular part;membrane;organelle membrane;organelle part;plasma membrane;sarcolemma;vesicle membrane		Cellmembrane;Coiledcoil;Completeproteome;Cytoplasmicvesicle;Disulfidebond;Exocytosis;Membrane;Metal-binding;Referenceproteome;S-nitrosylation;Transport;Zinc;Zinc-finger		REACT_317508	B302_SPRY;ZF_BBOX;ZF_RING_1;ZF_RING_2	16	16	16	42.1	42.1	42.1	52.816	0	323.31	49091000000	83	1.57634	+
266	10.6904	1.62069		Q9JK53	Q9JK53	Prolargin	Prelp	aging;cell aging;cellular process;developmental process	binding;carbohydrate binding;extracellular matrix structural constituent;glycosaminoglycan binding;heparin binding;pattern binding;polysaccharide binding;structural molecule activity	extracellular matrix;extracellular membrane-bounded organelle;extracellular organelle;extracellular region part;extracellular vesicular exosome;membrane-bounded organelle;membrane-bounded vesicle;organelle;proteinaceous extracellular matrix;vesicle		Completeproteome;Disulfidebond;Extracellularmatrix;Glycoprotein;Leucine-richrepeat;Referenceproteome;Repeat;Secreted;Signal		REACT_309433;REACT_346228	LRR	14	14	14	36.5	36.5	36.5	43.292	0	128.43	49021000000	57	1.20683
267	10.6901	1.61966		P26041	P26041	Moesin	Msn	anatomical structure development;biological adhesion;biological regulation;cell adhesion;cell development;cell migration;cell motility;cell-cell adhesion;cellular component movement;cellular developmental process;cellular process;developmental process;endothelial cell development;epithelial cell development;establishment of endothelial barrier;immune system process;leukocyte cell-cell adhesion;le…	binding;cell adhesion molecule binding;double-stranded RNA binding;enzyme binding;kinase binding;nucleic acid binding;protein binding;protein kinase binding;receptor binding;RNA binding	adherens junction;anchoring junction;apical part of cell;apical plasma membrane;basolateral plasma membrane;blood microparticle;cell junction;cell part;cell periphery;cell projection;cell projection membrane;cell projection part;cell-substrate adherens junction;cell-substrate junction;cytoplasm;cytoskeleton;extracellular membrane-bounded organelle;extracellular organelle;extracellular region part…	Leukocyte transendothelial migration;Measles;Regulation of actin cytoskeleton	3D-structure;Acetylation;Cellmembrane;Cellprojection;Completeproteome;Cytoplasm;Cytoskeleton;Membrane;Phosphoprotein;Referenceproteome;S-nitrosylation			FERM_1;FERM_2;FERM_3	25	25	14	40.4	40.4	23.9	67.766	0	187.13	48990000000	101	1.24551
268	10.6895	1.61738		Q9CPP6;D3YTQ8	Q9CPP6;D3YTQ8	NADH dehydrogenase [ubiquinone] 1 alpha subcomplex subunit 5	Ndufa5	cellular metabolic process;cellular process;electron transport chain;generation of precursor metabolites and energy;metabolic process;oxidation-reduction process;respiratory electron transport chain	catalytic activity;NADH dehydrogenase (quinone) activity;NADH dehydrogenase (ubiquinone) activity;NADH dehydrogenase activity;oxidoreductase activity;oxidoreductase activity, acting on NADH or NADPH;oxidoreductase activity, acting on NADH or NADPH, quinone or similar compound as acceptor	cell part;cytoplasmic part;intracellular membrane-bounded organelle;intracellular organelle;intracellular organelle part;intracellular part;macromolecular complex;membrane part;membrane-bounded organelle;mitochondrial membrane part;mitochondrial part;mitochondrial respiratory chain complex I;mitochondrion;NADH dehydrogenase complex;organelle;organelle part;protein complex;respiratory chain comple…	Alzheimer's disease;Huntington's disease;Oxidative phosphorylation;Parkinson's disease	Acetylation;Completeproteome;Directproteinsequencing;Electrontransport;Membrane;Mitochondrion;Mitochondrioninnermembrane;Proteomicsidentification;Referenceproteome;Respiratorychain;Transport;Ubiquinone	Respiratory chain complex I, mitochondrial	REACT_278797		5	5	5	50.9	50.9	50.9	13.36	0	72.577	48921000000	36	1.48287
269	10.689	1.6155		Q7TMF3;A0A0R4J275;F6RBR6	Q7TMF3;A0A0R4J275	NADH dehydrogenase [ubiquinone] 1 alpha subcomplex subunit 12	Ndufa12	response to chemical stimulus;response to oxidative stress;response to stimulus;response to stress	catalytic activity;electron carrier activity;NADH dehydrogenase (quinone) activity;NADH dehydrogenase (ubiquinone) activity;NADH dehydrogenase activity;oxidoreductase activity;oxidoreductase activity, acting on NADH or NADPH;oxidoreductase activity, acting on NADH or NADPH, quinone or similar compound as acceptor	cell part;cytoplasm;cytoplasmic part;intracellular membrane-bounded organelle;intracellular organelle;intracellular organelle part;intracellular part;macromolecular complex;membrane part;membrane-bounded organelle;mitochondrial membrane part;mitochondrial part;mitochondrial respiratory chain complex I;mitochondrion;NADH dehydrogenase complex;organelle;organelle part;protein complex;respiratory ch…	Alzheimer's disease;Huntington's disease;Oxidative phosphorylation;Parkinson's disease	Acetylation;Completeproteome;Electrontransport;Membrane;Mitochondrion;Mitochondrioninnermembrane;Proteomicsidentification;Referenceproteome;Respiratorychain;Transport	Respiratory chain complex I, mitochondrial	REACT_278797		10	10	10	77.2	77.2	77.2	17.086	0	152.97	48864000000	105	1.60206
270	10.6821	1.59008		P10639	P10639	Thioredoxin	Txn	biological regulation;biosynthetic process;cell redox homeostasis;cellular biosynthetic process;cellular homeostasis;cellular macromolecule biosynthetic process;cellular macromolecule metabolic process;cellular metabolic process;cellular nitrogen compound metabolic process;cellular process;cellular protein metabolic process;cellular response to chemical stimulus;cellular response to oxidative str…	catalytic activity;disulfide oxidoreductase activity;oxidoreductase activity;oxidoreductase activity, acting on a sulfur group of donors;oxidoreductase activity, acting on a sulfur group of donors, disulfide as acceptor;peptide disulfide oxidoreductase activity;protein disulfide oxidoreductase activity	cell part;cytoplasm;cytoplasmic part;cytosol;extracellular membrane-bounded organelle;extracellular organelle;extracellular region part;extracellular vesicular exosome;intracellular membrane-bounded organelle;intracellular organelle;intracellular part;membrane-bounded organelle;membrane-bounded vesicle;mitochondrion;nucleus;organelle;vesicle		Acetylation;Activator;Completeproteome;Cytoplasm;Disulfidebond;Electrontransport;Nucleus;Redox-activecenter;Referenceproteome;Secreted;S-nitrosylation;Transcription;Transcriptionregulation;Transport		REACT_274011;REACT_305463;REACT_308972;REACT_317454;REACT_360191	THIOREDOXIN_1;THIOREDOXIN_2	5	5	5	46.7	46.7	46.7	11.675	0	46.95	48095000000	37	2.6506	+
271	10.6816	1.58816		P15945	P15945	Kallikrein 1-related peptidase b5	Klk1b5	macromolecule metabolic process;metabolic process;primary metabolic process;protein metabolic process;proteolysis	catalytic activity;endopeptidase activity;hydrolase activity;peptidase activity;peptidase activity, acting on L-amino acid peptides;serine hydrolase activity;serine-type endopeptidase activity;serine-type peptidase activity	cell part;extracellular membrane-bounded organelle;extracellular organelle;extracellular region part;extracellular vesicular exosome;intracellular membrane-bounded organelle;intracellular organelle;intracellular part;membrane-bounded organelle;membrane-bounded vesicle;nucleus;organelle;vesicle	Endocrine and other factor-regulated calcium reabsorption	Completeproteome;Disulfidebond;Glycoprotein;Hydrolase;Protease;Referenceproteome;Serineprotease;Signal;Zymogen		REACT_331346;REACT_332323	TRYPSIN_DOM;TRYPSIN_HIS;TRYPSIN_SER	13	12	6	44.4	44.4	29.9	28.748	0	96.308	48037000000	55	#N/A
272	10.6786	1.57745		P15949	P15949	Kallikrein 1-related peptidase b9	Klk1b9	macromolecule metabolic process;metabolic process;primary metabolic process;protein maturation;protein metabolic process;protein processing;zymogen activation	catalytic activity;endopeptidase activity;hydrolase activity;peptidase activity;peptidase activity, acting on L-amino acid peptides;serine hydrolase activity;serine-type endopeptidase activity;serine-type peptidase activity	cell part;extracellular membrane-bounded organelle;extracellular organelle;extracellular region part;extracellular vesicular exosome;intracellular membrane-bounded organelle;intracellular organelle;intracellular part;membrane-bounded organelle;membrane-bounded vesicle;nucleus;organelle;vesicle	Endocrine and other factor-regulated calcium reabsorption	Completeproteome;Disulfidebond;Glycoprotein;Hydrolase;Protease;Referenceproteome;Serineprotease;Signal;Zymogen		REACT_331346;REACT_332323	TRYPSIN_DOM;TRYPSIN_HIS;TRYPSIN_SER	13	10	6	55.2	51	36.8	28.9	0	124.06	47713000000	80	#N/A
273	10.6758	1.567		G5E814;Q9D8B4;A0A3B2W441;A0A3B2W4A5	G5E814;Q9D8B4	NADH dehydrogenase [ubiquinone] 1 alpha subcomplex subunit 11	Ndufa11	metabolic process;oxidation-reduction process		cell part;cytoplasmic part;integral to membrane;intracellular membrane-bounded organelle;intracellular organelle;intracellular organelle part;intracellular part;intrinsic to membrane;macromolecular complex;membrane part;membrane-bounded organelle;mitochondrial membrane part;mitochondrial part;mitochondrial respiratory chain complex I;mitochondrion;NADH dehydrogenase complex;organelle;organelle pa…	Alzheimer's disease;Huntington's disease;Oxidative phosphorylation;Parkinson's disease	Completeproteome;Electrontransport;Membrane;Mitochondrion;Mitochondrioninnermembrane;Proteomicsidentification;Referenceproteome;Respiratorychain;Transmembrane;Transmembranehelix;Transport	Respiratory chain complex I, mitochondrial	REACT_278797		5	5	5	52.4	52.4	52.4	15.115	0	54.618	47397000000	17	1.85794
274	10.6751	1.56472		P25444;D3YVC1;D3YWJ3	P25444;D3YVC1;D3YWJ3	40S ribosomal protein S2	Rps2	biological regulation;biosynthetic process;cellular biosynthetic process;cellular macromolecule biosynthetic process;cellular macromolecule metabolic process;cellular metabolic process;cellular process;cellular protein metabolic process;cellular response to chemical stimulus;cellular response to cytokine stimulus;cellular response to interleukin-4;cellular response to organic substance;cellular r…	binding;enzyme binding;fibroblast growth factor binding;growth factor binding;mRNA binding;nucleic acid binding;protein binding;RNA binding;structural constituent of ribosome;structural molecule activity	adherens junction;anchoring junction;cell junction;cell part;cell-substrate adherens junction;cell-substrate junction;cytoplasm;cytosolic small ribosomal subunit;extracellular membrane-bounded organelle;extracellular organelle;extracellular region part;extracellular vesicular exosome;focal adhesion;intracellular membrane-bounded organelle;intracellular organelle;intracellular organelle part;intra…	Ribosome	Acetylation;Citrullination;Completeproteome;Phosphoprotein;Proteomicsidentification;Referenceproteome;Repeat;Ribonucleoprotein;Ribosomalprotein		REACT_279505;REACT_283953;REACT_292264;REACT_292503;REACT_302277;REACT_305839;REACT_308559;REACT_311765;REACT_319670;REACT_331340;REACT_340387	RIBOSOMAL_S5;S5_DSRBD	11	11	11	40.3	40.3	40.3	31.231	0	84.015	47328000000	47	2.05881
275	10.675	1.56435		Q9D3D9;D3Z7S4	Q9D3D9;D3Z7S4	ATP synthase subunit delta, mitochondrial	Atp5d	ATP biosynthetic process;ATP metabolic process;ATP synthesis coupled proton transport;biosynthetic process;cation transport;cellular biosynthetic process;cellular metabolic process;cellular nitrogen compound biosynthetic process;cellular nitrogen compound metabolic process;cellular process;energy coupled proton transport, down electrochemical gradient;establishment of localization;heterocycle bio…	active transmembrane transporter activity;ATPase activity;ATPase activity, coupled;ATPase activity, coupled to movement of substances;ATPase activity, coupled to transmembrane movement of ions;ATPase activity, coupled to transmembrane movement of substances;catalytic activity;cation transmembrane transporter activity;cation-transporting ATPase activity;hydrogen ion transmembrane transporter activ…	cell part;cytoplasmic part;envelope;intracellular membrane-bounded organelle;intracellular organelle;intracellular organelle part;intracellular part;macromolecular complex;membrane;membrane part;membrane-bounded organelle;mitochondrial envelope;mitochondrial inner membrane;mitochondrial membrane;mitochondrial membrane part;mitochondrial part;mitochondrial proton-transporting ATP synthase complex;…	Alzheimer's disease;Huntington's disease;Oxidative phosphorylation;Parkinson's disease	Acetylation;ATPsynthesis;CF(1);Completeproteome;Directproteinsequencing;Hydrogeniontransport;Iontransport;Isopeptidebond;Membrane;Mitochondrion;Mitochondrioninnermembrane;Proteomicsidentification;Referenceproteome;Transitpeptide;Transport;Ublconjugation		REACT_287909		4	4	4	37.5	37.5	37.5	17.6	0	89.268	47317000000	35	#N/A
276	10.6746	1.56277		O08528;E9Q5B5;E9Q9M6;E9Q3Z4;E9Q8S8;Q3TRM8	O08528;E9Q5B5	Hexokinase-2;Hexokinase	Hk2	alcohol catabolic process;alcohol metabolic process;apoptotic mitochondrial changes;biological regulation;body fluid secretion;carbohydrate catabolic process;carbohydrate homeostasis;carbohydrate metabolic process;carbohydrate phosphorylation;catabolic process;cellular carbohydrate catabolic process;cellular carbohydrate metabolic process;cellular chemical homeostasis;cellular component organizat…	adenyl nucleotide binding;adenyl ribonucleotide binding;ATP binding;binding;carbohydrate binding;carbohydrate kinase activity;catalytic activity;fructokinase activity;glucokinase activity;glucose binding;hexokinase activity;hormone binding;kinase activity;mannokinase activity;monosaccharide binding;nucleotide binding;phosphotransferase activity, alcohol group as acceptor;purine nucleotide binding…	cell part;cytoplasmic part;cytosol;intracellular membrane-bounded organelle;intracellular organelle;intracellular organelle part;intracellular part;macromolecular complex;membrane;membrane-bounded organelle;mitochondrial membrane;mitochondrial outer membrane;mitochondrial part;mitochondrion;organelle;organelle membrane;organelle outer membrane;organelle part;outer membrane;protein complex	Amino sugar and nucleotide sugar metabolism;Butirosin and neomycin biosynthesis;Carbohydrate digestion and absorption;Fructose and mannose metabolism;Galactose metabolism;Glycolysis / Gluconeogenesis;Insulin signaling pathway;Starch and sucrose metabolism;Streptomycin biosynthesis;Type II diabetes mellitus	Allostericenzyme;ATP-binding;Completeproteome;Glycolysis;Kinase;Nucleotide-binding;Proteomicsidentification;Referenceproteome;Repeat;Transferase		REACT_297294;REACT_314687	HEXOKINASE_1;HEXOKINASE_2;HEXOKINASES	27	27	22	34.7	34.7	29.3	102.53	0	323.31	47269000000	97	1.3483
277	10.6736	1.55916	+	Q8BMK4	Q8BMK4	Cytoskeleton-associated protein 4	Ckap4			cell part;cell surface;cytoplasmic part;cytoskeleton;endoplasmic reticulum;endoplasmic reticulum membrane;endoplasmic reticulum part;extracellular membrane-bounded organelle;extracellular organelle;extracellular region part;extracellular vesicular exosome;integral to membrane;intracellular membrane-bounded organelle;intracellular non-membrane-bounded organelle;intracellular organelle;intracellula…	Protein processing in endoplasmic reticulum	Acetylation;Cellmembrane;Coiledcoil;Completeproteome;Cytoplasm;Cytoskeleton;Endoplasmicreticulum;Lipoprotein;Membrane;Palmitate;Phosphoprotein;Referenceproteome;Signal-anchor;Transmembrane;Transmembranehelix				22	22	22	41.9	41.9	41.9	63.691	0	317.94	47160000000	34	1.47712
278	10.6708	1.54938		Q9CQH3;D3Z568;F6Y6V5;D3YX99;D3Z6W9	Q9CQH3;D3Z568;F6Y6V5;D3YX99;D3Z6W9	NADH dehydrogenase [ubiquinone] 1 beta subcomplex subunit 5, mitochondrial	Ndufb5	metabolic process;oxidation-reduction process		cell part;cytoplasmic part;integral to membrane;intracellular membrane-bounded organelle;intracellular organelle;intracellular organelle part;intracellular part;intrinsic to membrane;macromolecular complex;membrane;membrane part;membrane-bounded organelle;mitochondrial inner membrane;mitochondrial membrane;mitochondrial membrane part;mitochondrial part;mitochondrial respiratory chain complex I;mi…	Alzheimer's disease;Huntington's disease;Oxidative phosphorylation;Parkinson's disease	Completeproteome;Directproteinsequencing;Electrontransport;Membrane;Mitochondrion;Mitochondrioninnermembrane;Proteomicsidentification;Referenceproteome;Respiratorychain;Transitpeptide;Transmembrane;Transmembranehelix;Transport;Ubiquinone	Respiratory chain complex I, mitochondrial	REACT_278797		6	6	6	28	28	28	21.71	0	41.402	46864000000	63	1.67486
[truncated: 5,626 more rows]
