# Supplementary material for: Western Diet Induced Remodelling of the Tongue Proteome
Source: Proteomes. 2021 May 12;9(2):22. doi: 10.3390/proteomes9020022 (PMC8163156; doi:10.3390/proteomes9020022)
Supplement: Supplementary file 1 [file proteomes-09-00022-s001.zip › Table S2.xlsx]

## Sheet: Report_Protein Quant Ben Parker
Table S2. Proteomic quantification of the tongue proteome in chow vs western diet mice.
PG.ProteinGroups	PG.ProteinAccessions	PG.Genes	PG.ProteinDescriptions	PG.ProteinNames		Log(WesternDiet/Chow)	Student's T-test q-value WesternDiet_Chow	Student's T-test p-value Chow_WesternDiet	Significant (q<0.05)	Chow_1	Chow_2	Chow_3	Chow_4	Chow_5	Chow_6	Chow_7	WesternDiet_1	WesternDiet_2	WesternDiet_3	WesternDiet_4	WesternDiet_5	WesternDiet_6	WesternDiet_7	GOBP name	GOMF name	GOCC name	KEGG name	Keywords	PG.Qvalue	PG.Cscore	number peptides		HFD / CHOW average [PMID: 30013070 ]	HFD / CHOW SEM [PMID: 30013070 ]	HFD vs CHOW adjusted t-test p-value [PMID: 30013070 ]
Q61646	Q61646	Hp	Haptoglobin	HPT_MOUSE		3.67042	0.0394468	0.00190027	+	0.124072	-6.13245	1.23548	-0.169071	-0.280388	-0.0142555	-0.582853	3.08617	3.29278	3.54465	2.25439	2.46386	2.53217	2.69945	acute inflammatory response;acute-phase response;anatomical structure development;anatomical structure morphogenesis;biological regulation;defense response;defense response to bacterium;developmental process;gamete generation;immune system process;inflammatory response;liver development;male gamete generation;multicellular organismal process;multicellular organismal reproductive process;multi-org…	antioxidant activity;binding;catalytic activity;hemoglobin binding;protein binding	blood microparticle;cell part;cytoplasmic part;endoplasmic reticulum;extracellular membrane-bounded organelle;extracellular organelle;extracellular region part;extracellular space;extracellular vesicular exosome;Golgi apparatus;haptoglobin-hemoglobin complex;intracellular membrane-bounded organelle;intracellular organelle;intracellular part;macromolecular complex;membrane-bounded organelle;membra…		Acutephase;Antibiotic;Antimicrobial;Antioxidant;Completeproteome;Disulfidebond;Glycoprotein;Hemoglobin-binding;Immunity;Referenceproteome;Secreted;Serineproteasehomolog;Signal;Sushi	2.77e-26	1.13119	21		0.504325	0.190875	0.264364
P05366	P05366	Saa1	Serum amyloid A-1 protein	SAA1_MOUSE		2.54964	0.00116667	1.12136e-05	+	-5.61426	-6.24207	-6.08589	-6.56041	-5.61033	-6.05552	-7.57589	-3.81693	-2.95772	-3.8364	-3.0333	-3.7149	-4.93692	-3.60074	acute inflammatory response;acute-phase response;alcohol metabolic process;cell chemotaxis;cell migration;cell motility;cellular component movement;cellular process;cellular response to chemical stimulus;cellular response to stimulus;chemotaxis;cholesterol metabolic process;defense response;inflammatory response;lipid metabolic process;locomotion;metabolic process;positive chemotaxis;primary meta…	binding;carbohydrate binding;chemoattractant activity;glycosaminoglycan binding;G-protein-coupled receptor binding;heparin binding;pattern binding;polysaccharide binding;protein binding;receptor binding	cell part;cytoplasmic microtubule;cytoplasmic part;cytoskeletal part;extracellular membrane-bounded organelle;extracellular organelle;extracellular region part;extracellular space;extracellular vesicular exosome;high-density lipoprotein particle;intracellular organelle part;intracellular part;macromolecular complex;membrane-bounded organelle;membrane-bounded vesicle;microtubule;organelle;organell…		Acutephase;Completeproteome;Directproteinsequencing;HDL;Heparin-binding;Referenceproteome;Secreted;Signal	8.92e-15	1.05249	1		#N/A	#N/A	#N/A
Q3UQ28	Q3UQ28	Pxdn	Peroxidasin homolog	PXDN_MOUSE		1.90764	0	1.9462e-13	+	-1.61565	-1.75658	-1.53424	-1.45227	-1.48064	-1.51894	-1.58708	0.266261	0.300036	0.356573	0.418319	0.353357	0.512812	0.200721	catabolic process;cellular catabolic process;cellular component organization;cellular component organization at cellular level;cellular component organization or biogenesis;cellular component organization or biogenesis at cellular level;cellular metabolic process;cellular process;cellular response to chemical stimulus;cellular response to hydrogen peroxide;cellular response to oxidative stress;ce…	antioxidant activity;binding;catalytic activity;cation binding;extracellular matrix structural constituent;heme binding;ion binding;iron ion binding;metal ion binding;oxidoreductase activity;oxidoreductase activity, acting on peroxide as acceptor;peroxidase activity;structural molecule activity;tetrapyrrole binding;transition metal ion binding	cell part;cytoplasmic part;endoplasmic reticulum;extracellular matrix;extracellular membrane-bounded organelle;extracellular organelle;extracellular region part;extracellular space;extracellular vesicular exosome;intracellular membrane-bounded organelle;intracellular organelle;intracellular part;membrane-bounded organelle;membrane-bounded vesicle;organelle;proteinaceous extracellular matrix;vesic…		Calcium;Completeproteome;Disulfidebond;Extracellularmatrix;Glycoprotein;Heme;Hydrogenperoxide;Immunoglobulindomain;Iron;Leucine-richrepeat;Metal-binding;Oxidoreductase;Peroxidase;Phosphoprotein;Referenceproteome;Repeat;Secreted;Signal	2.67e-23	1.11313	9		#N/A	#N/A	#N/A
Q91Y97	Q91Y97	Aldob	Fructose-bisphosphate aldolase B	ALDOB_MOUSE		1.81038	0.0303597	0.00112709	+	-1.87329	-4.73726	-1.69867	-1.94064	-2.1871	-2.5897	-2.67311	-0.699984	0.0419436	-0.720158	-1.38356	-0.902739	-0.880869	-0.481738	alcohol catabolic process;alcohol metabolic process;biological regulation;carbohydrate catabolic process;carbohydrate metabolic process;catabolic process;cellular carbohydrate catabolic process;cellular carbohydrate metabolic process;cellular component assembly;cellular component assembly at cellular level;cellular component organization;cellular component organization at cellular level;cellular …	aldehyde-lyase activity;ATPase binding;binding;carbohydrate binding;carbon-carbon lyase activity;catalytic activity;cytoskeletal protein binding;enzyme binding;fructose binding;fructose-bisphosphate aldolase activity;identical protein binding;lyase activity;monosaccharide binding;protein binding;sugar binding	cell part;centriolar satellite;cytoplasmic part;cytoskeletal part;extracellular membrane-bounded organelle;extracellular organelle;extracellular region part;extracellular vesicular exosome;intracellular organelle part;intracellular part;membrane-bounded organelle;membrane-bounded vesicle;microtubule organizing center;microtubule organizing center part;organelle;organelle part;vesicle	Carbon fixation in photosynthetic organisms;Fructose and mannose metabolism;Glycolysis / Gluconeogenesis;Pentose phosphate pathway	Acetylation;Completeproteome;Cytoplasm;Cytoskeleton;Directproteinsequencing;Glycolysis;Lyase;Phosphoprotein;Referenceproteome;Schiffbase	2.92e-16	1.06477	3		#N/A	#N/A	#N/A
O70571	O70571	Pdk4	[Pyruvate dehydrogenase (acetyl-transferring)] kinase isozyme 4, mitochondrial	PDK4_MOUSE		1.35172	0.000727273	3.0445e-06	+	0.478349	1.03187	0.835615	1.06011	0.9279	1.18861	1.12323	2.24053	1.64831	2.05374	2.43766	2.79459	2.44272	2.49016	acetyl-CoA biosynthetic process;acetyl-CoA biosynthetic process from pyruvate;acetyl-CoA metabolic process;alcohol metabolic process;biological regulation;biosynthetic process;carbohydrate homeostasis;carbohydrate metabolic process;carboxylic acid metabolic process;cation homeostasis;cell communication;cell surface receptor linked signaling pathway;cellular biosynthetic process;cellular carbohydr…	adenyl nucleotide binding;adenyl ribonucleotide binding;ATP binding;binding;catalytic activity;kinase activity;nucleotide binding;phosphotransferase activity, alcohol group as acceptor;protein kinase activity;protein serine/threonine/tyrosine kinase activity;purine nucleotide binding;purine ribonucleoside triphosphate binding;purine ribonucleotide binding;pyruvate dehydrogenase (acetyl-transferri…	cell part;cytoplasmic part;intracellular membrane-bounded organelle;intracellular organelle;intracellular organelle lumen;intracellular organelle part;intracellular part;membrane;membrane-bounded organelle;membrane-enclosed lumen;mitochondrial inner membrane;mitochondrial matrix;mitochondrial membrane;mitochondrial part;mitochondrion;organelle;organelle inner membrane;organelle lumen;organelle me…		ATP-binding;Carbohydratemetabolism;Completeproteome;Glucosemetabolism;Kinase;Mitochondrion;Nucleotide-binding;Referenceproteome;Transferase;Transitpeptide	4.61e-27	1.13599	15		1.16328	0.149883	0.00208276
Q91X72	Q91X72	Hpx	Hemopexin	HEMO_MOUSE		1.08689	0	2.33953e-08	+	5.56925	5.76498	5.65467	5.36333	5.6676	5.43098	5.45672	6.75941	6.92302	6.72729	6.53612	6.46377	6.46574	6.64042	biological regulation;cellular metabolic process;cellular process;cofactor metabolic process;establishment of localization;heme metabolic process;hemoglobin metabolic process;heterocycle metabolic process;macromolecule metabolic process;metabolic process;nitrogen compound metabolic process;pigment metabolic process;porphyrin-containing compound metabolic process;positive regulation of adaptive im…	binding;cation binding;heme binding;ion binding;iron ion binding;metal ion binding;tetrapyrrole binding;transition metal ion binding	blood microparticle;extracellular membrane-bounded organelle;extracellular organelle;extracellular region part;extracellular space;extracellular vesicular exosome;membrane-bounded organelle;membrane-bounded vesicle;organelle;vesicle		Completeproteome;Disulfidebond;Glycoprotein;Heme;Iron;Metal-binding;Referenceproteome;Repeat;Secreted;Signal;Transport	4.17e-30	1.15752	33		0.142513	0.0956279	0.436611
P08226	P08226	Apoe	Apolipoprotein E	APOE_MOUSE		1.07998	0.0107077	0.000180977	+	1.86449	1.8341	1.61743	1.38927	1.77885	1.94241	1.78843	3.18536	3.41522	2.26471	3.13843	2.88628	2.03375	2.85106	acylglycerol catabolic process;acylglycerol metabolic process;aging;alcohol metabolic process;alpha-amino-3-hydroxy-5-methyl-4-isoxazole propionate receptor clustering;anatomical structure development;anatomical structure morphogenesis;artery morphogenesis;biological regulation;biosynthetic process;blood vessel morphogenesis;calcium ion homeostasis;carboxylic acid transport;cardiovascular system …	antioxidant activity;beta-amyloid binding;binding;carbohydrate binding;cation binding;cholesterol binding;cholesterol transporter activity;cytoskeletal protein binding;enzyme activator activity;enzyme regulator activity;glycosaminoglycan binding;heparin binding;hydroxyapatite binding;identical protein binding;ion binding;lipid binding;lipid transporter activity;lipoprotein particle binding;lipopr…	blood microparticle;cell body;cell part;cell projection;chylomicron;cytoplasmic part;cytoskeletal part;cytosol;dendrite;discoidal high-density lipoprotein particle;early endosome;endoplasmic reticulum;endosome;envelope;extracellular matrix;extracellular membrane-bounded organelle;extracellular organelle;extracellular region;extracellular region part;extracellular space;extracellular vesicular exo…	Alzheimer's disease	3D-structure;Chylomicron;Completeproteome;Directproteinsequencing;Glycoprotein;HDL;Heparin-binding;Lipidtransport;Oxidation;Phosphoprotein;Referenceproteome;Repeat;Secreted;Signal;Transport;VLDL	3.99e-27	1.13636	18		0.0147245	0.219828	0.971893
P61939;Q3UEL9	P61939;Q3UEL9	Serpina7	Thyroxine-binding globulin;Isoform of P61939, Thyroxine-binding globulin	THBG_MOUSE;Q3UEL9_MOUSE		1.07774	0.00133333	1.18365e-06	+	-1.3927	-1.60079	-1.45837	-1.47822	-1.75824	-1.50969	-1.20958	-0.348311	-0.364732	-0.012867	-0.566674	-0.731563	-0.688694	-0.150584	aging;amine transport;amino acid transport;biological regulation;carboxylic acid transport;developmental process;establishment of localization;hormone transport;modified amino acid transport;negative regulation of catalytic activity;negative regulation of endopeptidase activity;negative regulation of hydrolase activity;negative regulation of molecular function;negative regulation of peptidase act…	binding;endopeptidase inhibitor activity;endopeptidase regulator activity;enzyme inhibitor activity;enzyme regulator activity;hormone binding;peptidase inhibitor activity;peptidase regulator activity;serine-type endopeptidase inhibitor activity	extracellular membrane-bounded organelle;extracellular organelle;extracellular region part;extracellular space;extracellular vesicular exosome;membrane-bounded organelle;membrane-bounded vesicle;organelle;vesicle		Completeproteome;Glycoprotein;Proteomicsidentification;Referenceproteome;Secreted;Signal	5.27e-25	1.12347	9		#N/A	#N/A	#N/A
E9PZD8;G3X8Q5;G3X9T8;Q61147	E9PZD8;G3X8Q5;G3X9T8;Q61147	Cp	Isoform of Q61147, Ceruloplasmin;Isoform of Q61147, Ceruloplasmin;Isoform of Q61147, Ceruloplasmin;Ceruloplasmin	E9PZD8_MOUSE;G3X8Q5_MOUSE;G3X9T8_MOUSE;CERU_MOUSE		1.06129	0	6.88726e-08	+	2.70606	2.77642	2.62885	2.60064	2.61646	2.62332	2.73439	3.67661	3.89731	4.02879	3.56061	3.33326	3.84794	3.77066	biological regulation;cation homeostasis;cation transport;cellular cation homeostasis;cellular chemical homeostasis;cellular homeostasis;cellular ion homeostasis;cellular iron ion homeostasis;cellular metal ion homeostasis;cellular process;chemical homeostasis;copper ion transport;establishment of localization;homeostatic process;ion homeostasis;ion transport;iron ion homeostasis;metal ion homeos…	binding;catalytic activity;cation binding;chaperone binding;copper ion binding;ferroxidase activity;ion binding;metal ion binding;oxidoreductase activity;oxidoreductase activity, oxidizing metal ions;oxidoreductase activity, oxidizing metal ions, oxygen as acceptor;protein binding;transition metal ion binding	blood microparticle;cell part;cytoplasmic part;extracellular membrane-bounded organelle;extracellular organelle;extracellular region part;extracellular space;extracellular vesicular exosome;intracellular organelle part;intracellular part;lysosomal membrane;membrane;membrane-bounded organelle;membrane-bounded vesicle;organelle;organelle membrane;organelle part;vacuolar membrane;vacuolar part;vesic…	Porphyrin and chlorophyll metabolism	Completeproteome;Copper;Coppertransport;Disulfidebond;Glycoprotein;Iontransport;Metal-binding;Oxidoreductase;Proteomicsidentification;Referenceproteome;Repeat;Secreted;Signal;Transport	1.07e-26	1.13373	56		-0.0521107	0.0481195	0.646269
D3Z2R9;P35505	D3Z2R9;P35505	Fah	Isoform of P35505, Fumarylacetoacetase (Fragment);Fumarylacetoacetase	D3Z2R9_MOUSE;FAAA_MOUSE		0.936504	0.00121739	1.11624e-05	+	-1.97741	-1.75443	-2.54628	-1.9951	-2.20785	-1.67237	-1.65455	-1.03781	-1.08744	-0.914824	-1.24589	-1.10952	-0.910544	-0.94642	amine catabolic process;amine metabolic process;arginine catabolic process;arginine metabolic process;aromatic amino acid family catabolic process;aromatic amino acid family metabolic process;aromatic compound catabolic process;carboxylic acid catabolic process;carboxylic acid metabolic process;catabolic process;cellular amine metabolic process;cellular amino acid catabolic process;cellular amino…	binding;catalytic activity;cation binding;fumarylacetoacetase activity;hydrolase activity;hydrolase activity, acting on acid carbon-carbon bonds;hydrolase activity, acting on acid carbon-carbon bonds, in ketonic substances;ion binding;metal ion binding	extracellular membrane-bounded organelle;extracellular organelle;extracellular region part;extracellular vesicular exosome;membrane-bounded organelle;membrane-bounded vesicle;organelle;vesicle	Styrene degradation;Tyrosine metabolism	3D-structure;Acetylation;Calcium;Completeproteome;Hydrolase;Magnesium;Metal-binding;Phenylalaninecatabolism;Phosphoprotein;Proteomicsidentification;Referenceproteome;Tyrosinecatabolism	2.81e-17	1.07261	2		#N/A	#N/A	#N/A
P06728	P06728	Apoa4	Apolipoprotein A-IV	APOA4_MOUSE		0.905368	0.00835088	0.000126387	+	4.42079	3.82804	4.23378	4.09105	4.23586	3.9336	4.12222	5.36625	5.62574	4.74652	4.87457	5.01124	4.47897	5.09963	alcohol metabolic process;amine metabolic process;anatomical structure morphogenesis;biological adhesion;biological regulation;biosynthetic process;catabolic process;cell adhesion;cell part morphogenesis;cell projection morphogenesis;cell projection organization;cell-cell adhesion;cellular amine metabolic process;cellular biogenic amine metabolic process;cellular catabolic process;cellular compon…	alcohol binding;amine binding;antioxidant activity;binding;cation binding;cholesterol binding;cholesterol transporter activity;copper ion binding;enzyme activator activity;enzyme regulator activity;identical protein binding;ion binding;lipid binding;lipid transporter activity;metal ion binding;phosphatidylcholine binding;phosphatidylcholine-sterol O-acyltransferase activator activity;phospholipid…	blood microparticle;cell part;cell surface;chylomicron;cytoplasmic part;cytosol;extracellular membrane-bounded organelle;extracellular organelle;extracellular region;extracellular region part;extracellular space;extracellular vesicular exosome;high-density lipoprotein particle;intracellular part;macromolecular complex;membrane-bounded organelle;membrane-bounded vesicle;organelle;plasma lipoprotei…	Fat digestion and absorption;Vitamin digestion and absorption	Chylomicron;Completeproteome;Directproteinsequencing;HDL;Lipidtransport;Polymorphism;Referenceproteome;Repeat;Secreted;Signal;Transport	2.34e-29	1.15141	37		0.501101	0.158359	0.06854
Q91XL1	Q91XL1	Lrg1	Leucine-rich HEV glycoprotein	Q91XL1_MOUSE		0.8749	0.00234483	1.57961e-05	+	0.740108	0.582422	1.11629	1.07346	1.03813	1.04268	1.04982	1.95866	2.12917	1.55615	1.70655	1.84817	1.45241	2.1161	biological regulation;brown fat cell differentiation;cell differentiation;cellular developmental process;cellular process;developmental process;fat cell differentiation;positive regulation of angiogenesis;positive regulation of biological process;positive regulation of cell communication;positive regulation of cell proliferation;positive regulation of cellular process;positive regulation of devel…	binding;cytokine receptor binding;protein binding;receptor binding;transforming growth factor beta receptor binding	extracellular membrane-bounded organelle;extracellular organelle;extracellular region part;extracellular space;extracellular vesicular exosome;membrane-bounded organelle;membrane-bounded vesicle;organelle;vesicle		Completeproteome;Leucine-richrepeat;Proteomicsidentification;Referenceproteome;Repeat;Signal	1.93e-26	1.13214	6		#N/A	#N/A	#N/A
Q8BVZ1;Q8BVZ1-2	Q8BVZ1;Q8BVZ1-2	Plin5	Perilipin-5;Isoform of Q8BVZ1, Isoform 2 of Perilipin-5	PLIN5_MOUSE;PLIN5-2_MOUSE		0.811659	0.000941176	5.47452e-06	+	-1.47972	-1.09707	-1.49284	-1.32108	-1.9214	-1.35038	-1.19482	-0.434062	-0.652488	-0.55954	-0.643383	-0.630407	-0.640511	-0.615304	biological regulation;cellular component organization;cellular component organization at cellular level;cellular component organization or biogenesis;cellular component organization or biogenesis at cellular level;cellular localization;cellular process;lipid localization;lipid metabolic process;lipid particle organization;lipid storage;localization;macromolecule localization;metabolic process;mit…	binding;enzyme binding;identical protein binding;lipase binding;protein binding	cell part;cytoplasm;cytoplasmic part;cytosol;intracellular membrane-bounded organelle;intracellular organelle;intracellular part;lipid particle;membrane-bounded organelle;mitochondrion;organelle		Alternativeinitiation;Completeproteome;Cytoplasm;Lipiddroplet;Lipidmetabolism;Mitochondrion;Phosphoprotein;Referenceproteome	8.45e-18	1.07649	5		#N/A	#N/A	#N/A
Q921I1	Q921I1	Tf	Serotransferrin	TRFE_MOUSE		0.74464	0.00554545	6.33075e-05	+	2.00123	2.49109	1.9414	1.73431	2.0291	2.00404	1.98516	2.9254	3.07998	2.78076	2.97459	2.43154	2.54945	2.65709	actin cytoskeleton organization;actin filament organization;actin filament-based process;activation of JUN kinase activity;activation of MAPK activity;biological regulation;cation homeostasis;cation transport;cell differentiation;cellular cation homeostasis;cellular chemical homeostasis;cellular component organization;cellular component organization at cellular level;cellular component organizati…	binding;cation binding;cation transmembrane transporter activity;ferric iron binding;ferric iron transmembrane transporter activity;inorganic cation transmembrane transporter activity;ion binding;ion transmembrane transporter activity;iron ion binding;iron ion transmembrane transporter activity;metal ion binding;metal ion transmembrane transporter activity;substrate-specific transmembrane transpo…	apical plasma membrane;basal part of cell;basal plasma membrane;blood microparticle;cell part;cell surface;coated pit;cytoplasmic membrane-bounded vesicle;cytoplasmic part;cytoplasmic vesicle;cytoplasmic vesicle part;early endosome;endocytic vesicle;endosome;extracellular membrane-bounded organelle;extracellular organelle;extracellular region part;extracellular space;extracellular vesicular exoso…	Mineral absorption	Completeproteome;Directproteinsequencing;Disulfidebond;Glycoprotein;Iontransport;Iron;Irontransport;Metal-binding;Methylation;Referenceproteome;Repeat;Secreted;Signal;Transport	2.59e-26	1.13136	4		0.0422766	0.0460495	0.672019
O35459	O35459	Ech1	Delta(3,5)-Delta(2,4)-dienoyl-CoA isomerase, mitochondrial	ECH1_MOUSE		0.727736	0.00128	1.17325e-05	+	2.35687	2.93575	2.39998	2.76656	2.30275	2.54119	2.64781	3.48118	3.34986	3.18017	3.27183	3.43183	3.10536	3.22483	carboxylic acid catabolic process;carboxylic acid metabolic process;catabolic process;cellular catabolic process;cellular ketone metabolic process;cellular lipid catabolic process;cellular lipid metabolic process;cellular metabolic process;cellular process;fatty acid beta-oxidation;fatty acid catabolic process;fatty acid metabolic process;fatty acid oxidation;lipid catabolic process;lipid metabol…	binding;catalytic activity;isomerase activity;protein binding;receptor binding	cell part;cytoplasmic part;extracellular membrane-bounded organelle;extracellular organelle;extracellular region part;extracellular vesicular exosome;intracellular membrane-bounded organelle;intracellular organelle;intracellular part;membrane;membrane-bounded organelle;membrane-bounded vesicle;microbody;mitochondrion;organelle;peroxisome;vesicle	Peroxisome	Acetylation;Completeproteome;Fattyacidmetabolism;Isomerase;Lipidmetabolism;Mitochondrion;Peroxisome;Phosphoprotein;Referenceproteome;Transitpeptide	8.88e-29	1.14706	22		1.03888	0.118691	0.000593369
Q60590	Q60590	Orm1	Alpha-1-acid glycoprotein 1	A1AG1_MOUSE		0.720036	0.010625	0.000179754	+	1.89685	1.83117	2.11543	1.7726	1.88581	1.91554	1.72091	2.96256	3.08404	2.59595	2.56737	2.33451	2.12554	2.50858	acute inflammatory response;acute-phase response;biological regulation;defense response;establishment of localization;inflammatory response;regulation of biological process;regulation of immune system process;response to stimulus;response to stress;response to wounding;transport		extracellular region part;extracellular space		Acutephase;Completeproteome;Disulfidebond;Glycoprotein;Pyrrolidonecarboxylicacid;Referenceproteome;Secreted;Signal;Transport	1.47e-26	1.13287	6		#N/A	#N/A	#N/A
P56501	P56501	Ucp3	Mitochondrial uncoupling protein 3	UCP3_MOUSE		0.717456	0.000857143	4.09962e-06	+	0.318603	0.824984	0.509594	0.668312	0.320576	0.530741	0.550591	1.50765	1.20397	1.00952	1.19072	1.29126	1.18291	1.35957	aging;carboxylic acid metabolic process;cation transport;cellular ketone metabolic process;cellular lipid metabolic process;cellular metabolic process;cellular process;cellular response to chemical stimulus;cellular response to endogenous stimulus;cellular response to hormone stimulus;cellular response to organic substance;cellular response to stimulus;developmental process;establishment of local…	oxidative phosphorylation uncoupler activity;transmembrane transporter activity;transporter activity	cell part;cytoplasmic part;integral to membrane;intracellular membrane-bounded organelle;intracellular organelle;intracellular organelle part;intracellular part;intrinsic to membrane;membrane;membrane part;membrane-bounded organelle;mitochondrial inner membrane;mitochondrial membrane;mitochondrial part;mitochondrion;organelle;organelle inner membrane;organelle membrane;organelle part		Completeproteome;Membrane;Mitochondrion;Mitochondrioninnermembrane;Referenceproteome;Repeat;Transmembrane;Transmembranehelix;Transport	9.22e-27	1.13412	9		0.829915	0.114404	0.0272829
Q9WVJ3	Q9WVJ3	Cpq	Carboxypeptidase Q	CBPQ_MOUSE		0.707643	0.0159	0.000312805	+	0.0131311	-0.397709	-0.0385723	-0.141817	-0.125523	-0.475388	-0.28404	0.718286	0.951228	0.576488	0.681169	0.157015	0.390491	0.0289068	alcohol metabolic process;amine metabolic process;anatomical structure development;anatomical structure morphogenesis;benzene-containing compound metabolic process;biological regulation;carboxylic acid metabolic process;catabolic process;cellular amine metabolic process;cellular amino acid metabolic process;cellular aromatic compound metabolic process;cellular catabolic process;cellular ketone me…	binding;carboxypeptidase activity;catalytic activity;cation binding;dipeptidase activity;exopeptidase activity;hydrolase activity;identical protein binding;ion binding;metal ion binding;metallodipeptidase activity;metalloexopeptidase activity;metallopeptidase activity;peptidase activity;peptidase activity, acting on L-amino acid peptides;protein binding;protein dimerization activity;protein homod…	cell part;cytoplasm;cytoplasmic part;endoplasmic reticulum;extracellular membrane-bounded organelle;extracellular organelle;extracellular region part;extracellular space;extracellular vesicular exosome;Golgi apparatus;intracellular membrane-bounded organelle;intracellular organelle;intracellular part;lysosome;lytic vacuole;membrane-bounded organelle;membrane-bounded vesicle;organelle;vacuole;vesi…		Alternativesplicing;Carboxypeptidase;Completeproteome;Endoplasmicreticulum;Glycoprotein;Golgiapparatus;Hydrolase;Lysosome;Metal-binding;Metalloprotease;Protease;Referenceproteome;Secreted;Signal;Zinc;Zymogen	4.52e-22	1.10548	6		#N/A	#N/A	#N/A
P43883	P43883	Plin2	Perilipin-2	PLIN2_MOUSE		0.696246	0.00858182	0.000124181	+	-1.64758	-1.04899	-1.77183	-1.17511	-1.80644	-1.46037	-1.3642	-0.670343	-0.853108	-0.738768	-1.09099	-0.709274	-0.630871	-0.707438	carboxylic acid transport;establishment of localization;fatty acid transport;lipid localization;lipid storage;lipid transport;localization;long-chain fatty acid transport;macromolecule localization;monocarboxylic acid transport;organic acid transport;organic substance transport;response to chemical stimulus;response to drug;response to organic cyclic compound;response to organic substance;respons…		cell part;cytoplasm;cytoplasmic part;cytosol;intracellular membrane-bounded organelle;intracellular organelle;intracellular part;lipid particle;membrane;membrane-bounded organelle;nucleus;organelle;plasma membrane		Acetylation;Completeproteome;Membrane;Referenceproteome	2.09e-21	1.10125	4		#N/A	#N/A	#N/A
O55137	O55137	Acot1	Acyl-coenzyme A thioesterase 1	ACOT1_MOUSE		0.694976	0.00315789	3.05641e-05	+	3.0076	3.48442	2.85215	3.23639	3.16699	3.24882	3.12782	4.10614	3.92516	3.56915	3.97542	3.99722	3.61186	3.80406	acyl-CoA metabolic process;carboxylic acid metabolic process;cellular ketone metabolic process;cellular lipid metabolic process;cellular metabolic process;cellular process;coenzyme metabolic process;cofactor metabolic process;fatty acid metabolic process;lipid metabolic process;long-chain fatty acid metabolic process;metabolic process;monocarboxylic acid metabolic process;organic acid metabolic p…	acyl-CoA hydrolase activity;acyl-CoA thioesterase activity;carboxylic ester hydrolase activity;catalytic activity;CoA hydrolase activity;hydrolase activity;hydrolase activity, acting on ester bonds;palmitoyl-CoA hydrolase activity;thiolester hydrolase activity	cell part;cytoplasm;cytoplasmic part;intracellular membrane-bounded organelle;intracellular organelle;intracellular part;membrane-bounded organelle;mitochondrion;organelle	Biosynthesis of unsaturated fatty acids	Completeproteome;Cytoplasm;Hydrolase;Referenceproteome;Serineesterase	4.99e-29	1.14895	20		#N/A	#N/A	#N/A
E9Q035	E9Q035	Gm20425	Predicted gene 20425	E9Q035_MOUSE		0.635256	0	7.36192e-07	+	6.85113	6.89308	6.76081	6.7042	6.88544	6.64478	6.84601	7.37911	7.6482	7.56809	7.45698	7.17551	7.36946	7.43488	biological regulation;cellular process;cellular response to stimulus;intracellular signal transduction;regulation of biological process;regulation of cellular process;response to stimulus;signal transduction;small GTPase mediated signal transduction	binding;GTP binding;guanyl nucleotide binding;guanyl ribonucleotide binding;nucleotide binding;purine nucleotide binding;purine ribonucleoside triphosphate binding;purine ribonucleotide binding;ribonucleotide binding	cell part;extracellular region;intracellular		Completeproteome;GTP-binding;Nucleotide-binding;Referenceproteome	3.55e-30	1.1582	73		-0.407269	0.141694	0.119845
E9PY45;Q9D6M3	E9PY45;Q9D6M3	Slc25a22	Isoform of Q9D6M3, Mitochondrial glutamate carrier 1 (Fragment);Mitochondrial glutamate carrier 1	E9PY45_MOUSE;GHC1_MOUSE		0.632112	0.000888889	2.68699e-06	+	0.43563	0.967234	0.481806	0.646433	0.589533	0.566908	0.611376	1.34313	1.27808	1.12739	1.26366	1.37785	1.08643	1.24715	acidic amino acid transport;amine transport;amino acid transport;anion transport;carboxylic acid transport;establishment of localization;ion transport;L-glutamate transport;nitrogen compound transport;organic acid transport;organic anion transport;organic substance transport;transport	acidic amino acid transmembrane transporter activity;active transmembrane transporter activity;amine transmembrane transporter activity;amino acid transmembrane transporter activity;carboxylic acid transmembrane transporter activity;L-amino acid transmembrane transporter activity;L-glutamate transmembrane transporter activity;organic acid transmembrane transporter activity;secondary active transm…	cell part;cytoplasmic part;integral to membrane;intracellular membrane-bounded organelle;intracellular organelle;intracellular organelle part;intracellular part;intrinsic to membrane;membrane;membrane part;membrane-bounded organelle;mitochondrial inner membrane;mitochondrial membrane;mitochondrial part;mitochondrion;nuclear part;nucleoplasm;organelle;organelle inner membrane;organelle membrane;or…		Completeproteome;Directproteinsequencing;Membrane;Mitochondrion;Mitochondrioninnermembrane;Proteomicsidentification;Referenceproteome;Repeat;Symport;Transmembrane;Transmembranehelix;Transport	5.06e-21	1.09876	7		#N/A	#N/A	#N/A
P52825	P52825	Cpt2	Carnitine O-palmitoyltransferase 2, mitochondrial	CPT2_MOUSE		0.630898	0.00106667	5.09504e-06	+	4.4354	4.7615	4.27441	4.61927	4.16975	4.41447	4.42346	5.20923	5.12861	5.07019	5.08388	5.06344	4.95625	5.00295	carboxylic acid metabolic process;cellular ketone metabolic process;cellular lipid metabolic process;cellular metabolic process;cellular process;establishment of localization;fatty acid metabolic process;lipid metabolic process;metabolic process;monocarboxylic acid metabolic process;organic acid metabolic process;oxoacid metabolic process;primary metabolic process;small molecule metabolic process…	carnitine O-acyltransferase activity;carnitine O-palmitoyltransferase activity;catalytic activity;O-acyltransferase activity;O-palmitoyltransferase activity;palmitoyltransferase activity;transferase activity;transferase activity, transferring acyl groups;transferase activity, transferring acyl groups other than amino-acyl groups	cell part;cytoplasmic part;intracellular membrane-bounded organelle;intracellular non-membrane-bounded organelle;intracellular organelle;intracellular organelle part;intracellular part;membrane;membrane-bounded organelle;mitochondrial inner membrane;mitochondrial membrane;mitochondrial part;mitochondrion;non-membrane-bounded organelle;nuclear part;nucleolus;nucleoplasm;organelle;organelle inner m…	Fatty acid metabolism;PPAR signaling pathway	Acetylation;Acyltransferase;Completeproteome;Fattyacidmetabolism;Lipidmetabolism;Membrane;Mitochondrion;Mitochondrioninnermembrane;Referenceproteome;Transferase;Transitpeptide;Transport	1.96e-28	1.14462	47		0.502765	0.0806257	0.00329532
Q9JHH6	Q9JHH6	Cpb2	Carboxypeptidase B2	CBPB2_MOUSE		0.619109	0.000888889	6.49714e-06	+	-0.414758	-0.470591	-0.115681	-0.425659	-0.290955	-0.436638	-0.132442	0.296634	0.527238	0.252375	0.31887	0.114628	0.101219	0.436074	biological regulation;blood coagulation;carbohydrate homeostasis;cellular chemical homeostasis;cellular glucose homeostasis;cellular homeostasis;cellular process;cellular response to carbohydrate stimulus;cellular response to chemical stimulus;cellular response to glucose stimulus;cellular response to hexose stimulus;cellular response to monosaccharide stimulus;cellular response to organic substa…	binding;carboxypeptidase activity;catalytic activity;cation binding;exopeptidase activity;hydrolase activity;ion binding;metal ion binding;metallocarboxypeptidase activity;metalloexopeptidase activity;metallopeptidase activity;peptidase activity;peptidase activity, acting on L-amino acid peptides;transition metal ion binding;zinc ion binding	extracellular membrane-bounded organelle;extracellular organelle;extracellular region part;extracellular space;extracellular vesicular exosome;membrane-bounded organelle;membrane-bounded vesicle;organelle;vesicle	Complement and coagulation cascades;Pancreatic secretion;Protein digestion and absorption	Bloodcoagulation;Carboxypeptidase;Completeproteome;Disulfidebond;Fibrinolysis;Glycoprotein;Hemostasis;Hydrolase;Metal-binding;Metalloprotease;Protease;Referenceproteome;Secreted;Signal;Zinc;Zymogen	1.4e-23	1.11485	2		#N/A	#N/A	#N/A
Q9Z2Z6	Q9Z2Z6	Slc25a20	Mitochondrial carnitine/acylcarnitine carrier protein	MCAT_MOUSE		0.569958	0.0008	2.8861e-06	+	2.69909	2.81329	2.44016	2.78546	2.60188	2.57302	2.69844	3.39384	3.38989	3.14522	3.20106	3.24218	3.03165	3.19721	establishment of localization;transport		cell part;cytoplasm;cytoplasmic part;integral to membrane;intracellular membrane-bounded organelle;intracellular organelle;intracellular organelle part;intracellular part;intrinsic to membrane;membrane;membrane part;membrane-bounded organelle;mitochondrial inner membrane;mitochondrial membrane;mitochondrial part;mitochondrion;organelle;organelle inner membrane;organelle membrane;organelle part		Acetylation;Completeproteome;Membrane;Mitochondrion;Mitochondrioninnermembrane;Referenceproteome;Repeat;Transmembrane;Transmembranehelix;Transport	1.96e-26	1.13209	25		0.707863	0.0137783	2.07335e-05
Q64726	Q64726	Azgp1	Zinc-alpha-2-glycoprotein	ZA2G_MOUSE		0.553545	0.0174316	0.000434052	+	1.96872	1.57938	1.96684	1.84257	2.06546	1.83281	1.92494	2.57689	2.576	2.16471	2.61088	2.6871	1.98234	2.45762	anatomical structure homeostasis;antigen processing and presentation;antigen processing and presentation of peptide antigen;antigen processing and presentation of peptide antigen via MHC class I;biological adhesion;biological regulation;cell adhesion;cellular process;detection of chemical stimulus;detection of chemical stimulus involved in sensory perception;detection of chemical stimulus involve…	antigen binding;binding;glycoprotein binding;peptide antigen binding;peptide binding;protein binding	cell part;extracellular membrane-bounded organelle;extracellular organelle;extracellular region part;extracellular space;extracellular vesicular exosome;intracellular membrane-bounded organelle;intracellular organelle;intracellular part;macromolecular complex;membrane;membrane part;membrane-bounded organelle;membrane-bounded vesicle;MHC class I protein complex;MHC protein complex;nucleus;organell…		Completeproteome;Disulfidebond;Glycoprotein;Pyrrolidonecarboxylicacid;Referenceproteome;Secreted;Signal	6.73e-24	1.11678	8		0.119241	0.0415207	0.750693
Q99NB1	Q99NB1	Acss1	Acetyl-coenzyme A synthetase 2-like, mitochondrial	ACS2L_MOUSE		0.543844	0.00626087	7.4239e-05	+	2.16399	2.37974	1.93111	2.53005	1.90846	2.263	2.34635	2.83509	2.75592	2.83726	2.77772	2.80964	2.65546	2.65851	acetate biosynthetic process;acetate metabolic process;acetyl-CoA biosynthetic process;acetyl-CoA biosynthetic process from acetate;acetyl-CoA metabolic process;biosynthetic process;carboxylic acid biosynthetic process;carboxylic acid metabolic process;cellular biosynthetic process;cellular ketone metabolic process;cellular metabolic process;cellular process;coenzyme biosynthetic process;coenzyme…	acetate-CoA ligase activity;acid-thiol ligase activity;adenyl nucleotide binding;adenyl ribonucleotide binding;AMP binding;ATP binding;binding;catalytic activity;CoA-ligase activity;ligase activity;ligase activity, forming carbon-sulfur bonds;nucleotide binding;purine nucleotide binding;purine ribonucleoside triphosphate binding;purine ribonucleotide binding;ribonucleotide binding	cell part;cytoplasmic part;intracellular membrane-bounded organelle;intracellular organelle;intracellular organelle lumen;intracellular organelle part;intracellular part;membrane-bounded organelle;membrane-enclosed lumen;mitochondrial matrix;mitochondrial part;mitochondrion;organelle;organelle lumen;organelle part	Carbon fixation pathways in prokaryotes;Glycolysis / Gluconeogenesis;Methane metabolism;Propanoate metabolism;Pyruvate metabolism	Acetylation;ATP-binding;Completeproteome;Ligase;Mitochondrion;Nucleotide-binding;Referenceproteome;Transitpeptide	2.67e-28	1.14374	26		0.482106	0.122208	0.0873483
Q99JY0	Q99JY0	Hadhb	Trifunctional enzyme subunit beta, mitochondrial	ECHB_MOUSE		0.52871	0.00807843	0.000107383	+	4.94385	5.31689	4.74238	5.01851	4.76464	4.91531	4.98632	5.48081	5.17287	5.45945	5.56921	5.68553	5.47861	5.5424	carboxylic acid catabolic process;carboxylic acid metabolic process;catabolic process;cellular catabolic process;cellular ketone metabolic process;cellular lipid catabolic process;cellular lipid metabolic process;cellular metabolic process;cellular process;fatty acid beta-oxidation;fatty acid catabolic process;fatty acid metabolic process;fatty acid oxidation;lipid catabolic process;lipid metabol…	acetyl-CoA C-acyltransferase activity;binding;C-acyltransferase activity;carbon-oxygen lyase activity;carboxylic acid binding;catalytic activity;coenzyme binding;cofactor binding;enoyl-CoA hydratase activity;fatty acid binding;fatty-acyl-CoA binding;hydro-lyase activity;lipid binding;long-chain-3-hydroxyacyl-CoA dehydrogenase activity;long-chain-enoyl-CoA hydratase activity;lyase activity;monocar…	cell part;cytoplasmic part;endoplasmic reticulum;extracellular membrane-bounded organelle;extracellular organelle;extracellular region part;extracellular vesicular exosome;fatty acid beta-oxidation multienzyme complex;intracellular membrane-bounded organelle;intracellular non-membrane-bounded organelle;intracellular organelle;intracellular organelle part;intracellular part;macromolecular complex;…	Benzoate degradation;Fatty acid elongation in mitochondria;Fatty acid metabolism;Valine, leucine and isoleucine degradation	Acetylation;Acyltransferase;Completeproteome;Endoplasmicreticulum;Fattyacidmetabolism;Lipidmetabolism;Membrane;Mitochondrion;Mitochondrioninnermembrane;Mitochondrionoutermembrane;Referenceproteome;Transferase;Transitpeptide	8.32e-30	1.1551	50		0.575955	0.0424341	0.0001249
A0A1B0GX24;D6RIJ4;E9Q4Y0;E9QA05;O35892;O35892-2;Q8C405	A0A1B0GX24;D6RIJ4;E9Q4Y0;E9QA05;O35892;O35892-2;Q8C405	Sp100	Isoform of O35892, Nuclear autoantigen Sp-100 (Fragment);Isoform of O35892, Nuclear autoantigen Sp-100;Isoform of O35892, Nuclear autoantigen Sp-100;Isoform of O35892, Nuclear autoantigen Sp-100;Nuclear autoantigen Sp-100;Isoform of O35892, Isoform 2 of Nuclear autoantigen Sp-100;Isoform of O35892, Nuclear autoantigen Sp-100	A0A1B0GX24_MOUSE;D6RIJ4_MOUSE;E9Q4Y0_MOUSE;E9QA05_MOUSE;SP100_MOUSE;SP100-2_MOUSE;Q8C405_MOUSE		0.495366	0.0313469	0.001229	+	-1.40672	-1.22749	-0.768322	-0.993073	-1.24697	-1.03209	-1.2451	-0.788252	-0.55561	-0.60552	-0.736937	-0.524889	-0.261217	-0.979774	anatomical structure homeostasis;biological regulation;biosynthetic process;cellular biosynthetic process;cellular component organization;cellular component organization at cellular level;cellular component organization or biogenesis;cellular component organization or biogenesis at cellular level;cellular macromolecule biosynthetic process;cellular macromolecule metabolic process;cellular metabol…	binding;chromatin binding;DNA binding;nucleic acid binding	cell part;cytoplasm;intracellular membrane-bounded organelle;intracellular organelle;intracellular organelle part;intracellular part;membrane-bounded organelle;nuclear body;nuclear part;nucleoplasm part;nucleus;organelle;organelle part;PML body		Alternativesplicing;Completeproteome;Cytoplasm;DNA-binding;Isopeptidebond;Nucleus;Phosphoprotein;Proteomicsidentification;Referenceproteome;Transcription;Transcriptionregulation;Ublconjugation	5.6e-21	1.09847	2		#N/A	#N/A	#N/A
A0A0R4J083	A0A0R4J083	Acadl	Isoform of P51174, Long-chain-specific acyl-CoA dehydrogenase, mitochondrial	A0A0R4J083_MOUSE		0.486607	0.00114286	9.00501e-06	+	5.86329	6.00195	5.85824	5.85802	5.62568	5.87981	5.71191	6.46077	6.46222	6.18311	6.31878	6.38895	6.19882	6.19251						7.41e-30	1.15548	38		0.640594	0.132809	0.00757588
A0A1L1SSF8;Q91V76	A0A1L1SSF8;Q91V76	4931406C07Rik;	Isoform of Q91V76, RIKEN cDNA 4931406C07 gene;Ester hydrolase C11orf54 homolog	A0A1L1SSF8_MOUSE;CK054_MOUSE		0.475406	0.00457143	4.98075e-05	+	-1.34506	-1.27411	-1.18817	-0.920322	-0.94833	-1.11171	-1.28121	-0.729074	-0.803696	-0.75846	-0.594649	-0.451714	-0.69101	-0.712461	metabolic process	binding;catalytic activity;cation binding;hydrolase activity;hydrolase activity, acting on ester bonds;ion binding;metal ion binding;transition metal ion binding;zinc ion binding	cell part;extracellular membrane-bounded organelle;extracellular organelle;extracellular region part;extracellular vesicular exosome;intracellular membrane-bounded organelle;intracellular organelle;intracellular part;membrane-bounded organelle;membrane-bounded vesicle;nucleus;organelle;vesicle		Completeproteome;Hydrolase;Metal-binding;Nucleus;Phosphoprotein;Referenceproteome;Zinc	3.85e-19	1.08612	1		#N/A	#N/A	#N/A
A0A498WFR9;Q8VCS0;Q8VCS0-3	A0A498WFR9;Q8VCS0;Q8VCS0-3	Pglyrp2	Isoform of Q8VCS0, N-acetylmuramoyl-L-alanine amidase;N-acetylmuramoyl-L-alanine amidase;Isoform of Q8VCS0, Isoform 3 of N-acetylmuramoyl-L-alanine amidase	A0A498WFR9_MOUSE;PGRP2_MOUSE;PGRP2-3_MOUSE		0.459855	0.0171236	0.000381403	+	-0.131129	0.432566	0.0460472	0.0450764	0.0511055	0.071434	0.107929	0.413306	0.705695	0.85013	0.518594	0.320158	0.438683	0.595448	activation of immune response;activation of innate immune response;amine metabolic process;aminoglycan catabolic process;aminoglycan metabolic process;biological regulation;carbohydrate catabolic process;carbohydrate metabolic process;catabolic process;cellular process;cellular response to stimulus;defense response;defense response to bacterium;defense response to Gram-positive bacterium;detectio…	binding;carbohydrate binding;catalytic activity;cation binding;glycosaminoglycan binding;hydrolase activity;hydrolase activity, acting on carbon-nitrogen (but not peptide) bonds;hydrolase activity, acting on carbon-nitrogen (but not peptide) bonds, in linear amides;ion binding;metal ion binding;molecular transducer activity;N-acetylmuramoyl-L-alanine amidase activity;pattern binding;pattern recog…	cell part;extracellular membrane-bounded organelle;extracellular organelle;extracellular region part;extracellular vesicular exosome;membrane;membrane-bounded organelle;membrane-bounded vesicle;organelle;vesicle		Alternativesplicing;Completeproteome;Directproteinsequencing;Disulfidebond;Glycoprotein;Hydrolase;Immunity;Membrane;Metal-binding;Phosphoprotein;Referenceproteome;Secreted;Signal;Zinc	1.07e-17	1.07574	6		#N/A	#N/A	#N/A
P42125	P42125	Eci1	Enoyl-CoA delta isomerase 1, mitochondrial	ECI1_MOUSE		0.450627	0.00315152	2.2909e-05	+	4.17844	4.34263	4.00527	4.13808	3.86704	4.23158	4.09389	4.63081	4.46462	4.63153	4.55698	4.71533	4.49834	4.51371	carboxylic acid catabolic process;carboxylic acid metabolic process;catabolic process;cellular catabolic process;cellular ketone metabolic process;cellular lipid catabolic process;cellular lipid metabolic process;cellular metabolic process;cellular process;fatty acid beta-oxidation;fatty acid catabolic process;fatty acid metabolic process;fatty acid oxidation;lipid catabolic process;lipid metabol…	catalytic activity;dodecenoyl-CoA delta-isomerase activity;intramolecular oxidoreductase activity;intramolecular oxidoreductase activity, transposing C=C bonds;isomerase activity	cell part;cytoplasmic part;extracellular membrane-bounded organelle;extracellular organelle;extracellular region part;extracellular vesicular exosome;intracellular membrane-bounded organelle;intracellular organelle;intracellular organelle lumen;intracellular organelle part;intracellular part;membrane;membrane-bounded organelle;membrane-bounded vesicle;membrane-enclosed lumen;mitochondrial inner m…	Fatty acid metabolism	Acetylation;Completeproteome;Fattyacidmetabolism;Isomerase;Lipidmetabolism;Mitochondrion;Referenceproteome;Transitpeptide	3.02e-29	1.1506	27		0.517433	0.0954805	0.00617612
Q00780	Q00780	Col8a1	Collagen alpha-1(VIII) chain	CO8A1_MOUSE		0.448207	0.0266357	0.000920932	+	-2.87638	-2.47151	-3.0737	-2.71317	-2.98095	-3.08027	-2.94176	-2.4988	-2.41455	-2.14453	-2.48484	-2.62579	-2.2966	-2.53519	anatomical structure formation involved in morphogenesis;anatomical structure morphogenesis;angiogenesis;biological adhesion;biological regulation;camera-type eye morphogenesis;cell adhesion;cell differentiation;cell proliferation;cellular developmental process;cellular process;developmental process;endodermal cell differentiation;epithelial cell proliferation;eye morphogenesis;organ morphogenesi…		basement membrane;cell part;collagen;extracellular matrix part;extracellular membrane-bounded organelle;extracellular organelle;extracellular region part;extracellular vesicular exosome;intracellular membrane-bounded organelle;intracellular organelle;intracellular part;membrane-bounded organelle;membrane-bounded vesicle;organelle;vesicle		3D-structure;Angiogenesis;Basementmembrane;Celladhesion;Collagen;Completeproteome;Extracellularmatrix;Hydroxylation;Referenceproteome;Repeat;Secreted;Signal	2.96e-08	0.972405	1		#N/A	#N/A	#N/A
Q8R121;Q8R121-2	Q8R121;Q8R121-2	Serpina10	Protein Z-dependent protease inhibitor;Isoform of Q8R121, Isoform 2 of Protein Z-dependent protease inhibitor	ZPI_MOUSE;ZPI-2_MOUSE		0.447296	0.00348718	3.55287e-05	+	-2.42476	-2.4355	-2.49469	-2.62015	-2.45686	-2.42628	-2.5775	-2.01506	-1.72622	-2.03951	-1.97985	-2.22459	-2.1113	-2.20814	biological regulation;blood coagulation;coagulation;hemostasis;multicellular organismal process;negative regulation of catalytic activity;negative regulation of endopeptidase activity;negative regulation of hydrolase activity;negative regulation of molecular function;negative regulation of peptidase activity;regulation of biological process;regulation of biological quality;regulation of body flui…	binding;carbohydrate binding;endopeptidase inhibitor activity;endopeptidase regulator activity;enzyme inhibitor activity;enzyme regulator activity;glycosaminoglycan binding;heparin binding;pattern binding;peptidase inhibitor activity;peptidase regulator activity;polysaccharide binding;serine-type endopeptidase inhibitor activity	extracellular membrane-bounded organelle;extracellular organelle;extracellular region part;extracellular space;extracellular vesicular exosome;membrane-bounded organelle;membrane-bounded vesicle;organelle;vesicle		3D-structure;Alternativesplicing;Bloodcoagulation;Completeproteome;Glycoprotein;Hemostasis;Heparin-binding;Proteaseinhibitor;Referenceproteome;Secreted;Serineproteaseinhibitor;Signal	6.96e-19	1.08432	4		#N/A	#N/A	#N/A
Q06890	Q06890	Clu	Clusterin	CLUS_MOUSE		0.443065	0.0176087	0.000422828	+	3.34185	2.89992	3.24497	2.90877	3.19608	3.25372	3.11251	3.62431	3.59028	3.89359	3.40731	3.3912	3.64746	3.50512	anatomical structure morphogenesis;biological regulation;cell activation;cell morphogenesis;cellular component assembly;cellular component assembly at cellular level;cellular component morphogenesis;cellular component organization;cellular component organization at cellular level;cellular component organization or biogenesis;cellular component organization or biogenesis at cellular level;cellular…	binding;enzyme binding;misfolded protein binding;protein binding;ubiquitin protein ligase binding	blood microparticle;cell part;chromaffin granule;cytoplasm;cytoplasmic membrane-bounded vesicle;cytoplasmic part;cytoplasmic vesicle;cytosol;endoplasmic reticulum;extracellular matrix;extracellular membrane-bounded organelle;extracellular organelle;extracellular region part;extracellular space;extracellular vesicular exosome;high-density lipoprotein particle;intracellular membrane-bounded organel…		Chaperone;Completeproteome;Cytoplasm;Cytoplasmicvesicle;Disulfidebond;Endoplasmicreticulum;Glycoprotein;Membrane;Microsome;Mitochondrion;Nucleus;Phosphoprotein;Referenceproteome;Secreted;Signal;Ublconjugation	7.92e-27	1.13452	17		0.410509	0.126693	0.12018
Q9CQ62	Q9CQ62	Decr1	2,4-dienoyl-CoA reductase, mitochondrial	DECR_MOUSE		0.441228	0.00322581	2.25317e-05	+	4.62233	4.87743	4.52757	4.72618	4.355	4.5626	4.6753	5.06269	4.98842	5.08328	5.11542	5.01148	5.02382	5.14989	carboxylic acid catabolic process;carboxylic acid metabolic process;catabolic process;cellular catabolic process;cellular component assembly;cellular component organization;cellular component organization or biogenesis;cellular ketone metabolic process;cellular lipid catabolic process;cellular lipid metabolic process;cellular metabolic process;cellular process;fatty acid beta-oxidation;fatty acid…	2,4-dienoyl-CoA reductase (NADPH) activity;binding;catalytic activity;coenzyme binding;cofactor binding;NADP binding;NADPH binding;nucleotide binding;oxidoreductase activity;oxidoreductase activity, acting on the CH-CH group of donors;oxidoreductase activity, acting on the CH-CH group of donors, NAD or NADP as acceptor	cell part;cytoplasm;cytoplasmic part;extracellular membrane-bounded organelle;extracellular organelle;extracellular region part;extracellular vesicular exosome;intracellular membrane-bounded organelle;intracellular organelle;intracellular organelle part;intracellular part;membrane-bounded organelle;membrane-bounded vesicle;mitochondrion;nuclear part;nucleoplasm;nucleus;organelle;organelle part;ve…		Acetylation;Completeproteome;Fattyacidmetabolism;Lipidmetabolism;Mitochondrion;NADP;Oxidoreductase;Phosphoprotein;Referenceproteome;Transitpeptide	1.37e-28	1.14559	25		0.666457	0.158482	0.0137021
Q80YC5	Q80YC5	F12	Coagulation factor XII	FA12_MOUSE		0.440231	0.00846154	0.000113844	+	0.102571	-0.0709553	0.203712	-0.0689812	0.0798988	-0.00177383	0.117912	0.692737	0.725566	0.484581	0.366426	0.341208	0.258127	0.575355	acute inflammatory response;biological regulation;blood coagulation;coagulation;defense response;Factor XII activation;fibrinolysis;hemostasis;inflammatory response;kinin cascade;macromolecule metabolic process;metabolic process;multicellular organismal process;negative regulation of biological process;negative regulation of blood coagulation;negative regulation of coagulation;negative regulation…	aminopeptidase activity;catalytic activity;endopeptidase activity;exopeptidase activity;hydrolase activity;peptidase activity;peptidase activity, acting on L-amino acid peptides;serine hydrolase activity;serine-type aminopeptidase activity;serine-type endopeptidase activity;serine-type exopeptidase activity;serine-type peptidase activity	extracellular membrane-bounded organelle;extracellular organelle;extracellular region part;extracellular space;extracellular vesicular exosome;membrane-bounded organelle;membrane-bounded vesicle;organelle;vesicle	Complement and coagulation cascades	Bloodcoagulation;Completeproteome;Disulfidebond;EGF-likedomain;Fibrinolysis;Glycoprotein;Hemostasis;Hydrolase;Kringle;Protease;Referenceproteome;Repeat;Secreted;Serineprotease;Signal;Zymogen	2.32e-24	1.11959	5		#N/A	#N/A	#N/A
A6X935	A6X935	Itih4	Inter alpha-trypsin inhibitor, heavy chain 4	ITIH4_MOUSE		0.435096	0.0487925	0.00263449	+	2.30311	1.98927	1.97503	1.85875	2.001	1.93163	2.08405	2.69033	2.8056	2.23858	2.54336	2.40415	2.00952	2.49697	acute inflammatory response;acute-phase response;amine metabolic process;aminoglycan metabolic process;carbohydrate metabolic process;defense response;glycosaminoglycan metabolic process;hyaluronan metabolic process;inflammatory response;macromolecule metabolic process;metabolic process;nitrogen compound metabolic process;polysaccharide metabolic process;primary metabolic process;response to chem…	endopeptidase inhibitor activity;endopeptidase regulator activity;enzyme inhibitor activity;enzyme regulator activity;peptidase inhibitor activity;peptidase regulator activity;serine-type endopeptidase inhibitor activity	blood microparticle;cell part;cytoplasm;extracellular membrane-bounded organelle;extracellular organelle;extracellular region part;extracellular vesicular exosome;intracellular part;membrane;membrane-bounded organelle;membrane-bounded vesicle;organelle;plasma membrane;vesicle		Acutephase;Alternativesplicing;Coiledcoil;Completeproteome;Disulfidebond;Glycoprotein;Proteaseinhibitor;Referenceproteome;Secreted;Serineproteaseinhibitor;Signal	1.44e-25	1.1269	28		0.736047	0.182581	0.0187338
P34914	P34914	Ephx2	Bifunctional epoxide hydrolase 2	HYES_MOUSE		0.434229	0.0174433	0.0004427	+	1.4424	1.93051	1.48519	1.86053	1.38277	1.62615	1.49313	2.16094	2.09679	1.96449	2.09669	2.11259	1.85281	1.97599	acetate catabolic process;acetate derivative catabolic process;acetate derivative metabolic process;acetate metabolic process;aromatic compound catabolic process;biological regulation;carboxylic acid catabolic process;carboxylic acid metabolic process;catabolic process;cellular aromatic compound metabolic process;cellular catabolic process;cellular ketone metabolic process;cellular lipid metaboli…	binding;catalytic activity;cation binding;epoxide hydrolase activity;ether hydrolase activity;hydrolase activity;hydrolase activity, acting on ester bonds;hydrolase activity, acting on ether bonds;identical protein binding;ion binding;lipid phosphatase activity;lipid-phosphate phosphatase activity;magnesium ion binding;metal ion binding;phosphatase activity;phosphoric ester hydrolase activity;pro…	cell part;cytoplasm;cytoplasmic part;cytosol;extracellular membrane-bounded organelle;extracellular organelle;extracellular region part;extracellular vesicular exosome;intracellular membrane-bounded organelle;intracellular organelle;intracellular part;membrane-bounded organelle;membrane-bounded vesicle;microbody;organelle;peroxisome;vesicle	Arachidonic acid metabolism;Chloroalkane and chloroalkene degradation;Peroxisome	3D-structure;Acetylation;Alternativesplicing;Aromatichydrocarbonscatabolism;Completeproteome;Cytoplasm;Detoxification;Directproteinsequencing;Hydrolase;Lipidmetabolism;Lipoprotein;Magnesium;Metal-binding;Multifunctionalenzyme;Peroxisome;Phosphoprotein;Referenceproteome	4.14e-28	1.14255	20		0.439257	0.0811769	0.00849435
Q9Z1W9	Q9Z1W9	Stk39	STE20/SPS1-related proline-alanine-rich protein kinase	STK39_MOUSE		0.428427	0.0322581	0.00132765	+	-0.95091	-0.978255	-1.2469	-0.966222	-1.03494	-1.1855	-0.88823	-0.417459	-0.8989	-0.557358	-0.465348	-0.853562	-0.279282	-0.780055	activation of protein kinase activity;biological regulation;cellular hypotonic response;cellular macromolecule metabolic process;cellular metabolic process;cellular process;cellular protein metabolic process;cellular response to abiotic stimulus;cellular response to osmotic stress;cellular response to stimulus;cellular response to stress;hypotonic response;intracellular protein kinase cascade;int…	adenyl nucleotide binding;adenyl ribonucleotide binding;ATP binding;binding;catalytic activity;kinase activity;nucleotide binding;phosphotransferase activity, alcohol group as acceptor;protein kinase activity;protein serine/threonine kinase activity;purine nucleotide binding;purine ribonucleoside triphosphate binding;purine ribonucleotide binding;ribonucleotide binding;transferase activity;transf…	apical plasma membrane;basolateral plasma membrane;cell part;cytoplasm;cytoskeleton;intracellular membrane-bounded organelle;intracellular non-membrane-bounded organelle;intracellular organelle;intracellular part;membrane;membrane part;membrane-bounded organelle;non-membrane-bounded organelle;nucleus;organelle;plasma membrane part		Acetylation;ATP-binding;Completeproteome;Cytoplasm;Kinase;Nucleotide-binding;Nucleus;Phosphoprotein;Referenceproteome;Serine/threonine-proteinkinase;Transferase	1.88e-19	1.08827	3		#N/A	#N/A	#N/A
P70695	P70695	Fbp2	Fructose-1,6-bisphosphatase isozyme 2	F16P2_MOUSE		0.41315	0.0370173	0.00165664	+	1.14649	1.31243	0.886192	1.30769	1.1903	0.888166	1.12548	1.60713	1.62727	1.46027	1.78143	1.68231	1.15833	1.43209	alcohol biosynthetic process;alcohol metabolic process;biosynthetic process;carbohydrate biosynthetic process;carbohydrate metabolic process;cellular biosynthetic process;cellular carbohydrate biosynthetic process;cellular carbohydrate metabolic process;cellular metabolic process;cellular process;gluconeogenesis;glucose metabolic process;hexose biosynthetic process;hexose metabolic process;metabo…	binding;carbohydrate phosphatase activity;catalytic activity;cation binding;fructose 1,6-bisphosphate 1-phosphatase activity;hydrolase activity;hydrolase activity, acting on ester bonds;ion binding;metal ion binding;phosphatase activity;phosphoric ester hydrolase activity;sugar-phosphatase activity	cell junction;cell part;contractile fiber part;cytoplasmic part;extracellular membrane-bounded organelle;extracellular organelle;extracellular region part;extracellular vesicular exosome;intracellular membrane-bounded organelle;intracellular organelle;intracellular part;membrane-bounded organelle;membrane-bounded vesicle;nucleus;organelle;organelle part;vesicle;Z disc	Carbon fixation in photosynthetic organisms;Fructose and mannose metabolism;Glycolysis / Gluconeogenesis;Insulin signaling pathway;Methane metabolism;Pentose phosphate pathway	Allostericenzyme;Calcium;Carbohydratemetabolism;Celljunction;Completeproteome;Cytoplasm;Gluconeogenesis;Hydrolase;Magnesium;Metal-binding;Nucleus;Referenceproteome	1.38e-24	1.12097	14		0.353986	0.148841	0.126319
Q99J39;Q99J39-2	Q99J39;Q99J39-2	Mlycd	Malonyl-CoA decarboxylase, mitochondrial;Isoform of Q99J39, Isoform Cytoplasmic+peroxisomal of Malonyl-CoA decarboxylase, mitochondrial	DCMC_MOUSE;DCMC-2_MOUSE		0.408598	0.0224673	0.000630799	+	1.4644	1.56694	1.40323	1.36735	1.07788	1.65952	1.21642	1.80421	1.85523	1.68815	2.03025	1.81759	1.63453	1.78596	acetyl-CoA biosynthetic process;acetyl-CoA metabolic process;biological regulation;biosynthetic process;carboxylic acid biosynthetic process;carboxylic acid metabolic process;cellular biosynthetic process;cellular ketone metabolic process;cellular lipid metabolic process;cellular metabolic process;cellular process;coenzyme biosynthetic process;coenzyme metabolic process;cofactor biosynthetic proc…	binding;carbon-carbon lyase activity;carboxy-lyase activity;catalytic activity;lyase activity;malonyl-CoA decarboxylase activity;protein binding;receptor binding	cell part;cytoplasm;cytoplasmic part;cytosol;intracellular membrane-bounded organelle;intracellular organelle;intracellular organelle lumen;intracellular organelle part;intracellular part;membrane-bounded organelle;membrane-enclosed lumen;microbody;microbody lumen;microbody part;mitochondrial matrix;mitochondrial part;mitochondrion;organelle;organelle lumen;organelle part;peroxisomal matrix;perox…	beta-Alanine metabolism;Peroxisome;Propanoate metabolism	Acetylation;Alternativeinitiation;Completeproteome;Cytoplasm;Decarboxylase;Disulfidebond;Fattyacidbiosynthesis;Fattyacidmetabolism;Lipidbiosynthesis;Lipidmetabolism;Lyase;Mitochondrion;Peroxisome;Referenceproteome;Transitpeptide	1.71e-24	1.12042	13		0.903907	0.154692	0.00286878
Q07456	Q07456	Ambp	Protein AMBP	AMBP_MOUSE		0.405455	0.0276947	0.000976319	+	0.379291	0.725912	0.443735	0.203751	0.39682	0.365149	0.308266	0.803372	1.00416	1.05099	0.679252	0.504438	0.758862	0.860032	catabolic process;cellular macromolecule metabolic process;cellular metabolic process;cellular process;cellular protein metabolic process;macromolecule catabolic process;macromolecule metabolic process;macromolecule modification;metabolic process;primary metabolic process;protein catabolic process;protein maturation;protein metabolic process;protein modification process;protein-chromophore linkage	binding;cation binding;endopeptidase inhibitor activity;endopeptidase regulator activity;enzyme inhibitor activity;enzyme regulator activity;heme binding;identical protein binding;IgA binding;immunoglobulin binding;ion binding;iron ion binding;metal ion binding;peptidase inhibitor activity;peptidase regulator activity;protein binding;protein complex binding;protein dimerization activity;protein h…	blood microparticle;cell part;cell surface;extracellular membrane-bounded organelle;extracellular organelle;extracellular region part;extracellular space;extracellular vesicular exosome;intracellular membrane-bounded organelle;intracellular organelle;intracellular part;membrane;membrane-bounded organelle;membrane-bounded vesicle;organelle;plasma membrane;vesicle		Chromophore;Cleavageonpairofbasicresidues;Completeproteome;Disulfidebond;Glycoprotein;Proteaseinhibitor;Referenceproteome;Repeat;Secreted;Serineproteaseinhibitor;Signal	6.44e-27	1.1351	5		#N/A	#N/A	#N/A
Q9CY16	Q9CY16	Mrps28	28S ribosomal protein S28, mitochondrial	RT28_MOUSE		0.403387	0.00242857	1.54631e-05	+	0.208217	0.189375	0.0280418	-0.0408955	0.04562	0.00842857	0.0737362	0.589713	0.31417	0.474936	0.532674	0.604265	0.30426	0.516212			cell part;cytoplasmic part;intracellular membrane-bounded organelle;intracellular organelle;intracellular organelle part;intracellular part;macromolecular complex;membrane-bounded organelle;mitochondrial part;mitochondrial small ribosomal subunit;mitochondrion;organellar small ribosomal subunit;organelle;organelle part;ribonucleoprotein complex;small ribosomal subunit		Acetylation;Completeproteome;Mitochondrion;Phosphoprotein;Referenceproteome;Ribonucleoprotein;Ribosomalprotein;Transitpeptide	4.16e-21	1.09932	6		#N/A	#N/A	#N/A
P03930	P03930	Mtatp8	ATP synthase protein 8	ATP8_MOUSE		0.401429	0.0259661	0.000822166	+	0.757976	1.39509	0.948006	1.126	1.12526	1.20221	1.15769	1.60524	1.62253	1.27806	1.54199	1.54986	1.56326	1.36129	ATP biosynthetic process;ATP metabolic process;ATP synthesis coupled proton transport;biosynthetic process;cation transport;cellular biosynthetic process;cellular metabolic process;cellular nitrogen compound biosynthetic process;cellular nitrogen compound metabolic process;cellular process;energy coupled proton transport, down electrochemical gradient;establishment of localization;heterocycle bio…	cation transmembrane transporter activity;hydrogen ion transmembrane transporter activity;inorganic cation transmembrane transporter activity;ion transmembrane transporter activity;monovalent inorganic cation transmembrane transporter activity;substrate-specific transmembrane transporter activity;substrate-specific transporter activity;transmembrane transporter activity;transporter activity	cell part;cytoplasmic part;integral to membrane;intracellular membrane-bounded organelle;intracellular organelle;intracellular organelle part;intracellular part;intrinsic to membrane;macromolecular complex;membrane part;membrane-bounded organelle;mitochondrial membrane part;mitochondrial part;mitochondrial proton-transporting ATP synthase complex;mitochondrial proton-transporting ATP synthase com…	Alzheimer's disease;Huntington's disease;Oxidative phosphorylation;Parkinson's disease	Acetylation;ATPsynthesis;CF(0);Completeproteome;Directproteinsequencing;Hydrogeniontransport;Iontransport;Membrane;Mitochondrion;Referenceproteome;Transmembrane;Transmembranehelix;Transport	3.19e-22	1.10644	2		0.421476	0.0863575	0.0127523
A0A0R4J032;P06683	A0A0R4J032;P06683	C9	Isoform of P06683, Complement component 9;Complement component C9	A0A0R4J032_MOUSE;CO9_MOUSE		0.397051	0.0448585	0.00233938	+	0.105712	0.350798	0.635252	0.028368	0.475142	0.462658	0.491562	0.944814	0.787452	0.776976	0.611796	0.525373	0.715816	0.966622	activation of immune response;biological regulation;cell death;cellular process;complement activation;complement activation, alternative pathway;complement activation, classical pathway;cytolysis;death;defense response;humoral immune response;immune effector process;immune response;immune system process;innate immune response;macromolecule metabolic process;metabolic process;positive regulation o…		blood microparticle;cell part;cytoplasm;extracellular membrane-bounded organelle;extracellular organelle;extracellular region part;extracellular vesicular exosome;intracellular part;macromolecular complex;membrane;membrane attack complex;membrane part;membrane-bounded organelle;membrane-bounded vesicle;organelle;plasma membrane;plasma membrane part;pore complex;protein complex;vesicle	Amoebiasis;Complement and coagulation cascades;Prion diseases;Systemic lupus erythematosus	Cellmembrane;Complementalternatepathway;Complementpathway;Completeproteome;Cytolysis;Disulfidebond;EGF-likedomain;Glycoprotein;Immunity;Innateimmunity;Membrane;Membraneattackcomplex;Referenceproteome;Secreted;Signal;Transmembrane;Transmembranebetastrand	1.68e-24	1.12046	12		#N/A	#N/A	#N/A
P97742	P97742	Cpt1a	Carnitine O-palmitoyltransferase 1, liver isoform	CPT1A_MOUSE		0.396383	0.00325	2.27499e-05	+	1.75885	1.94737	1.60358	1.85974	1.9438	1.74359	1.70299	2.33163	2.23859	2.09945	2.184	2.19834	2.05759	2.225	acylglycerol metabolic process;alcohol metabolic process;amine metabolic process;behavior;betaine metabolic process;biological regulation;carbohydrate metabolic process;carboxylic acid catabolic process;carboxylic acid metabolic process;carnitine metabolic process;catabolic process;cell differentiation;cellular amine metabolic process;cellular amino acid metabolic process;cellular carbohydrate me…	carnitine O-acyltransferase activity;carnitine O-palmitoyltransferase activity;catalytic activity;O-acyltransferase activity;O-palmitoyltransferase activity;palmitoyltransferase activity;transferase activity;transferase activity, transferring acyl groups;transferase activity, transferring acyl groups other than amino-acyl groups	cell part;cytoplasmic part;integral to membrane;integral to mitochondrial membrane;integral to mitochondrial outer membrane;integral to organelle membrane;intracellular membrane-bounded organelle;intracellular organelle;intracellular organelle part;intracellular part;intrinsic to membrane;intrinsic to mitochondrial outer membrane;intrinsic to organelle membrane;membrane;membrane part;membrane-bou…	Adipocytokine signaling pathway;Fatty acid metabolism;PPAR signaling pathway	Acetylation;Acyltransferase;Completeproteome;Fattyacidmetabolism;Lipidmetabolism;Membrane;Mitochondrion;Mitochondrionoutermembrane;Nitration;Phosphoprotein;Referenceproteome;Transferase;Transmembrane;Transmembranehelix;Transport	3.88e-22	1.10591	12		#N/A	#N/A	#N/A
Q8CC88	Q8CC88	Vwa8	von Willebrand factor A domain-containing protein 8	VWA8_MOUSE		0.386486	0.00324324	2.94897e-05	+	1.6809	2.02728	1.83224	1.8834	1.62304	1.86305	1.82104	2.32441	2.27834	2.19665	2.13677	2.21393	2.07457	2.21167		adenyl nucleotide binding;adenyl ribonucleotide binding;ATP binding;ATPase activity;binding;catalytic activity;hydrolase activity;hydrolase activity, acting on acid anhydrides;hydrolase activity, acting on acid anhydrides, in phosphorus-containing anhydrides;nucleoside-triphosphatase activity;nucleotide binding;purine nucleotide binding;purine ribonucleoside triphosphate binding;purine ribonucleo…	cell part;cytoplasmic part;extracellular region;intracellular membrane-bounded organelle;intracellular organelle;intracellular part;membrane-bounded organelle;mitochondrion;organelle		Alternativesplicing;ATP-binding;Completeproteome;Nucleotide-binding;Referenceproteome;Secreted;Signal	1.72e-27	1.13864	67		0.532326	0.193184	0.0889135
Q9CPX4	Q9CPX4	Ftl1	Isoform of P29391, Ferritin	Q9CPX4_MOUSE		0.376629	0.0141081	0.000257052	+	3.68484	3.76421	3.6948	3.7121	3.77355	3.83195	3.75285	4.27565	4.13278	3.78199	3.97231	4.13185	4.30537	4.25076	biological regulation;cation homeostasis;cation transport;cellular cation homeostasis;cellular chemical homeostasis;cellular homeostasis;cellular ion homeostasis;cellular iron ion homeostasis;cellular metal ion homeostasis;cellular process;chemical homeostasis;establishment of localization;homeostatic process;ion homeostasis;ion transport;iron ion homeostasis;iron ion transport;metal ion homeosta…	binding;cation binding;ferric iron binding;ion binding;iron ion binding;metal ion binding;transition metal ion binding			Completeproteome;Iron;Ironstorage;Metal-binding;Proteomicsidentification;Referenceproteome	2.64e-28	1.14379	18		-0.0268673	0.0696762	0.867554
O09161	O09161	Casq2	Calsequestrin-2	CASQ2_MOUSE		0.372006	0.0296	0.00107665	+	3.76229	4.17708	3.71228	3.92756	3.53909	3.92129	3.90282	4.08978	4.28791	4.28759	4.21054	4.3942	4.18161	4.09482	actin cytoskeleton organization;actin filament-based process;actomyosin structure organization;biological regulation;calcium-mediated signaling;cardiac muscle contraction;cellular chemical homeostasis;cellular component assembly;cellular component assembly at cellular level;cellular component organization;cellular component organization at cellular level;cellular component organization or biogene…	binding;calcium ion binding;calcium-dependent protein binding;cation binding;ion binding;metal ion binding;protein binding	cell part;contractile fiber part;cytoplasm;cytoplasmic part;endoplasmic reticulum;endoplasmic reticulum lumen;endoplasmic reticulum part;intracellular;intracellular membrane-bounded organelle;intracellular organelle;intracellular organelle lumen;intracellular organelle part;intracellular part;junctional membrane complex;macromolecular complex;membrane-bounded organelle;membrane-enclosed lumen;org…		Calcium;Completeproteome;Glycoprotein;Metal-binding;Muscleprotein;Phosphoprotein;Referenceproteome;Sarcoplasmicreticulum;Signal	5.89e-29	1.14838	28		0.231578	0.0914184	0.105941
Q9WUR9	Q9WUR9	Ak4	Adenylate kinase 4, mitochondrial	KAD4_MOUSE		0.364878	0.0317333	0.00126746	+	1.76689	2.2577	1.84855	2.14316	1.74323	2.05235	1.94341	2.35834	2.18213	2.20052	2.27368	2.52012	2.44477	2.32989	ADP biosynthetic process;ADP metabolic process;AMP metabolic process;anatomical structure development;ATP metabolic process;biosynthetic process;brain development;cellular biosynthetic process;cellular metabolic process;cellular nitrogen compound biosynthetic process;cellular nitrogen compound metabolic process;cellular process;developmental process;GTP metabolic process;heterocycle biosynthetic …	adenyl nucleotide binding;adenyl ribonucleotide binding;adenylate kinase activity;ATP binding;binding;catalytic activity;GTP binding;guanyl nucleotide binding;guanyl ribonucleotide binding;kinase activity;nucleobase-containing compound kinase activity;nucleoside diphosphate kinase activity;nucleoside triphosphate adenylate kinase activity;nucleotide binding;nucleotide kinase activity;phosphotrans…	cell part;cytoplasmic part;extracellular membrane-bounded organelle;extracellular organelle;extracellular region part;extracellular vesicular exosome;intracellular membrane-bounded organelle;intracellular organelle;intracellular organelle lumen;intracellular organelle part;intracellular part;membrane-bounded organelle;membrane-bounded vesicle;membrane-enclosed lumen;mitochondrial matrix;mitochond…	Purine metabolism	Acetylation;ATP-binding;Completeproteome;GTP-binding;Kinase;Mitochondrion;Nucleotide-binding;Referenceproteome;Transferase	2.5e-26	1.13146	9		#N/A	#N/A	#N/A
D3Z041;P41216	D3Z041;P41216	Acsl1	Isoform of P41216, Long-chain-fatty-acid--CoA ligase 1;Long-chain-fatty-acid--CoA ligase 1	D3Z041_MOUSE;ACSL1_MOUSE		0.364179	0.000666667	3.52149e-06	+	4.15242	4.42513	4.23879	4.28885	4.17255	4.34525	4.3315	4.6449	4.65308	4.51029	4.64534	4.74207	4.63693	4.67112	acylglycerol metabolic process;adiponectin-mediated signaling pathway;biological regulation;biosynthetic process;carboxylic acid metabolic process;catabolic process;cell surface receptor linked signaling pathway;cellular catabolic process;cellular ketone metabolic process;cellular lipid metabolic process;cellular metabolic process;cellular process;cellular response to chemical stimulus;cellular r…	adenyl nucleotide binding;adenyl ribonucleotide binding;ATP binding;binding;catalytic activity;fatty acid ligase activity;ligase activity;ligase activity, forming carbon-sulfur bonds;long-chain fatty acid-CoA ligase activity;nucleotide binding;purine nucleotide binding;purine ribonucleoside triphosphate binding;purine ribonucleotide binding;ribonucleotide binding	cell part;cytoplasmic part;endoplasmic reticulum membrane;endoplasmic reticulum part;integral to membrane;intracellular membrane-bounded organelle;intracellular organelle;intracellular organelle part;intracellular part;intrinsic to membrane;membrane;membrane part;membrane-bounded organelle;microbody;microbody membrane;microbody part;mitochondrial membrane;mitochondrial outer membrane;mitochondria…	Adipocytokine signaling pathway;Fatty acid metabolism;Peroxisome;PPAR signaling pathway	Acetylation;ATP-binding;Completeproteome;Directproteinsequencing;Endoplasmicreticulum;Fattyacidmetabolism;Glycoprotein;Ligase;Lipidmetabolism;Magnesium;Membrane;Microsome;Mitochondrion;Mitochondrionoutermembrane;Nitration;Nucleotide-binding;Peroxisome;Phosphoprotein;Proteomicsidentification;Referenceproteome;Signal-anchor;Transmembrane;Transmembranehelix	6.08e-29	1.14828	53		0.308835	0.0893489	0.0319837
Q9D1I5	Q9D1I5	Mcee	Methylmalonyl-CoA epimerase, mitochondrial	MCEE_MOUSE		0.361528	0.026129	0.000868964	+	-0.238917	0.0814056	-0.0743809	-0.188169	-0.344082	0.145205	-0.144684	0.390248	0.360396	0.103235	0.104175	0.340187	0.331516	0.137317	cellular metabolic process;cellular process;coenzyme metabolic process;cofactor metabolic process;L-methylmalonyl-CoA metabolic process;metabolic process	binding;catalytic activity;cation binding;ion binding;isomerase activity;metal ion binding;methylmalonyl-CoA epimerase activity;racemase and epimerase activity	cell part;cytoplasmic part;intracellular membrane-bounded organelle;intracellular organelle;intracellular part;membrane-bounded organelle;mitochondrion;organelle	Carbon fixation pathways in prokaryotes;Glyoxylate and dicarboxylate metabolism;Propanoate metabolism;Valine, leucine and isoleucine degradation	Acetylation;Cobalt;Completeproteome;Isomerase;Metal-binding;Mitochondrion;Referenceproteome;Transitpeptide	1.55e-25	1.12671	5		0.140205	0.150166	0.526729
H7BX88;P47934	H7BX88;P47934	Crat	Isoform of P47934, Carnitine O-acetyltransferase;Carnitine O-acetyltransferase	H7BX88_MOUSE;CACP_MOUSE		0.358051	0.0028	1.93289e-05	+	3.62671	3.72279	3.47139	3.65452	3.35942	3.63257	3.59469	3.97992	3.84595	3.97006	3.89447	4.02676	3.88133	3.96998	amine metabolic process;betaine metabolic process;carboxylic acid metabolic process;carnitine metabolic process;carnitine metabolic process, CoA-linked;cellular amine metabolic process;cellular amino acid metabolic process;cellular ketone metabolic process;cellular lipid metabolic process;cellular metabolic process;cellular nitrogen compound metabolic process;cellular process;establishment of loc…	acetyltransferase activity;binding;carnitine O-acetyltransferase activity;carnitine O-acyltransferase activity;catalytic activity;O-acetyltransferase activity;O-acyltransferase activity;protein binding;receptor binding;transferase activity;transferase activity, transferring acyl groups;transferase activity, transferring acyl groups other than amino-acyl groups	cell part;cytoplasmic part;endoplasmic reticulum;intracellular membrane-bounded organelle;intracellular organelle;intracellular organelle part;intracellular part;membrane;membrane-bounded organelle;microbody;mitochondrial inner membrane;mitochondrial membrane;mitochondrial part;mitochondrion;organelle;organelle inner membrane;organelle membrane;organelle part;peroxisome	Peroxisome	3D-structure;Acetylation;Acyltransferase;Completeproteome;Endoplasmicreticulum;Fattyacidmetabolism;Lipidmetabolism;Membrane;Mitochondrion;Mitochondrioninnermembrane;Peroxisome;Proteomicsidentification;Referenceproteome;Transferase;Transport	2.67e-28	1.14375	43		0.322817	0.0757915	0.017882
Q99LC5	Q99LC5	Etfa	Electron transfer flavoprotein subunit alpha, mitochondrial	ETFA_MOUSE		0.357828	0.0322308	0.00133392	+	5.6508	5.85118	5.32668	5.49428	5.4537	5.676	5.38218	6.06602	5.72097	5.86885	5.89531	6.07917	5.79251	5.91678		binding;catalytic activity;coenzyme binding;cofactor binding;electron carrier activity;flavin adenine dinucleotide binding;oxidoreductase activity	cell part;cytoplasmic part;electron transfer flavoprotein complex;extracellular membrane-bounded organelle;extracellular organelle;extracellular region part;extracellular vesicular exosome;intracellular membrane-bounded organelle;intracellular organelle;intracellular organelle part;intracellular part;macromolecular complex;membrane-bounded organelle;membrane-bounded vesicle;mitochondrial electron…		Acetylation;Completeproteome;Directproteinsequencing;Electrontransport;FAD;Flavoprotein;Mitochondrion;Phosphoprotein;Referenceproteome;Transitpeptide;Transport	2.57e-28	1.14388	35		0.291396	0.0813485	0.0367522
E0CX80;P70274	E0CX80;P70274	Selenop	Isoform of P70274, Selenoprotein P (Fragment);Selenoprotein P	E0CX80_MOUSE;SEPP1_MOUSE		0.357508	0.0195248	0.000515749	+	0.0995684	-0.11805	0.130682	-0.113243	0.0423241	-0.0126934	0.178915	0.355273	0.412562	0.384861	0.504413	0.400606	0.0629406	0.5894	anatomical structure development;behavior;brain development;cellular metabolic process;cellular process;developmental process;growth;locomotory behavior;metabolic process;organ development;post-embryonic development;reproduction;response to stimulus;selenium compound metabolic process;sexual reproduction	binding;selenium binding	extracellular membrane-bounded organelle;extracellular organelle;extracellular region;extracellular region part;extracellular space;extracellular vesicular exosome;membrane-bounded organelle;membrane-bounded vesicle;organelle;vesicle		Completeproteome;Glycoprotein;Phosphoprotein;Proteomicsidentification;Referenceproteome;Secreted;Selenium;Selenocysteine;Signal	1.78e-26	1.13236	7		#N/A	#N/A	#N/A
Q99LB2	Q99LB2	Dhrs4	Dehydrogenase/reductase SDR family member 4	DHRS4_MOUSE		0.356444	0.0085	0.000125689	+	2.75854	3.11336	2.65956	2.95463	2.70929	2.81244	2.76259	3.22151	3.18703	3.23646	3.12896	3.26613	3.11165	3.11378	alcohol metabolic process;apocarotenoid metabolic process;cellular aldehyde metabolic process;cellular component assembly;cellular component organization;cellular component organization or biogenesis;cellular ketone metabolic process;cellular lipid metabolic process;cellular metabolic process;cellular process;diterpenoid metabolic process;fat-soluble vitamin metabolic process;isoprenoid metabolic…	3-keto sterol reductase activity;alcohol dehydrogenase [NAD(P)+] activity;binding;carbonyl reductase (NADPH) activity;catalytic activity;oxidoreductase activity;oxidoreductase activity, acting on CH-OH group of donors;oxidoreductase activity, acting on NADH or NADPH;oxidoreductase activity, acting on NADH or NADPH, quinone or similar compound as acceptor;oxidoreductase activity, acting on the ald…	cell part;cytoplasmic part;extracellular membrane-bounded organelle;extracellular organelle;extracellular region part;extracellular vesicular exosome;intracellular membrane-bounded organelle;intracellular organelle;intracellular organelle part;intracellular part;membrane;membrane-bounded organelle;membrane-bounded vesicle;microbody;microbody membrane;microbody part;mitochondrion;nuclear membrane;…	Peroxisome;Retinol metabolism	Acetylation;Completeproteome;NADP;Oxidoreductase;Peroxisome;Referenceproteome	1.83e-27	1.13846	19		0.657741	0.0663293	0.000557132
F6X4N5;F7CJY7;Q8BVI5	F6X4N5;F7CJY7;Q8BVI5	Stx16	Isoform of Q8BVI5, Syntaxin-16;Isoform of Q8BVI5, Syntaxin-16 (Fragment);Syntaxin-16	F6X4N5_MOUSE;F7CJY7_MOUSE;STX16_MOUSE		0.355064	0.0372706	0.00164036	+	-1.39093	-1.21184	-1.43058	-1.26235	-1.12027	-1.39469	-1.4374	-0.916821	-0.581614	-1.0705	-1.01364	-0.919604	-1.0481	-1.21234	cellular component organization;cellular component organization at cellular level;cellular component organization or biogenesis;cellular component organization or biogenesis at cellular level;cellular membrane fusion;cellular membrane organization;cellular process;endosome transport;establishment of localization;establishment of localization in cell;establishment of protein localization;Golgi org…	binding;protein binding;SNAP receptor activity;SNARE binding;syntaxin binding	adherens junction;anchoring junction;cell junction;cell part;cell-substrate adherens junction;cell-substrate junction;cytoplasm;cytoplasmic part;cytosol;endoplasmic reticulum;focal adhesion;Golgi apparatus;Golgi apparatus part;Golgi cisterna;Golgi membrane;integral to membrane;intracellular membrane-bounded organelle;intracellular non-membrane-bounded organelle;intracellular organelle;intracellul…	SNARE interactions in vesicular transport	Coiledcoil;Completeproteome;Golgiapparatus;Membrane;Proteintransport;Proteomicsidentification;Referenceproteome;Transmembrane;Transmembranehelix;Transport	2.64e-22	1.10695	1		#N/A	#N/A	#N/A
Q3U5Q7	Q3U5Q7	Cmpk2	UMP-CMP kinase 2, mitochondrial	CMPK2_MOUSE		0.352305	0.0170222	0.000384064	+	0.0299616	0.0976601	0.337721	0.256804	0.0309296	0.0963326	0.0676918	0.442657	0.598643	0.622625	0.397397	0.416733	0.660561	0.244617	2'-deoxyribonucleotide biosynthetic process;2'-deoxyribonucleotide metabolic process;biosynthetic process;cellular biosynthetic process;cellular metabolic process;cellular nitrogen compound biosynthetic process;cellular nitrogen compound metabolic process;cellular process;cellular response to biotic stimulus;cellular response to lipopolysaccharide;cellular response to molecule of bacterial origin…	adenyl nucleotide binding;adenyl ribonucleotide binding;ATP binding;binding;catalytic activity;cytidylate kinase activity;kinase activity;nucleobase-containing compound kinase activity;nucleoside diphosphate kinase activity;nucleotide binding;nucleotide kinase activity;phosphotransferase activity, phosphate group as acceptor;purine nucleotide binding;purine ribonucleoside triphosphate binding;pur…	cell part;cytoplasmic part;cytosol;intracellular membrane-bounded organelle;intracellular organelle;intracellular organelle part;intracellular part;membrane-bounded organelle;mitochondrion;nuclear part;nucleoplasm;nucleus;organelle;organelle part	Pyrimidine metabolism	ATP-binding;Coiledcoil;Completeproteome;Kinase;Mitochondrion;Nucleotide-binding;Pyrimidinebiosynthesis;Referenceproteome;Transferase;Transitpeptide	1.18e-21	1.10284	6		#N/A	#N/A	#N/A
A0A0R4J0R1;O70404	A0A0R4J0R1;O70404	Vamp8	Isoform of O70404, Vesicle-associated membrane protein 8;Vesicle-associated membrane protein 8	A0A0R4J0R1_MOUSE;VAMP8_MOUSE		0.350192	0.0304638	0.00112251	+	-0.703658	-0.487093	-0.505344	-0.648548	-0.431253	-0.598368	-0.561213	-0.0562487	-0.380767	-0.20363	-0.0450716	-0.396858	0.03895	-0.440505	autophagic vacuole fusion;biological regulation;body fluid secretion;cellular component assembly;cellular component assembly at cellular level;cellular component organization;cellular component organization at cellular level;cellular component organization or biogenesis;cellular component organization or biogenesis at cellular level;cellular macromolecular complex assembly;cellular macromolecular…	binding;channel inhibitor activity;channel regulator activity;chloride channel inhibitor activity;chloride channel regulator activity;ion channel inhibitor activity;protein binding;SNAP receptor activity;SNARE binding	azurophil granule membrane;cell part;cell surface;cytoplasm;cytoplasmic membrane-bounded vesicle;cytoplasmic part;cytoplasmic vesicle;cytoplasmic vesicle membrane;cytoplasmic vesicle part;cytosol;early endosome;endosomal part;endosome;endosome membrane;extracellular membrane-bounded organelle;extracellular organelle;extracellular region part;extracellular vesicular exosome;integral to membrane;in…	SNARE interactions in vesicular transport	3D-structure;Acetylation;Autophagy;Cellmembrane;Coiledcoil;Completeproteome;Endosome;Lysosome;Membrane;Phosphoprotein;Proteintransport;Referenceproteome;Transmembrane;Transmembranehelix;Transport	7.06e-23	1.11052	3		0.304337	0.0406663	0.234004
Q9DBL9;Q9DBL9-2	Q9DBL9;Q9DBL9-2	Abhd5	1-acylglycerol-3-phosphate O-acyltransferase ABHD5;Isoform of Q9DBL9, Isoform 2 of 1-acylglycerol-3-phosphate O-acyltransferase ABHD5	ABHD5_MOUSE;ABHD5-2_MOUSE		0.349998	0.00548837	5.9913e-05	+	-0.13923	0.081831	0.0489941	-0.205267	-0.264282	-0.154465	-0.105955	0.383586	0.216533	0.19441	0.261323	0.305111	0.238371	0.112281	biological regulation;biosynthetic process;carboxylic acid biosynthetic process;carboxylic acid metabolic process;cell differentiation;cellular biosynthetic process;cellular developmental process;cellular ketone metabolic process;cellular lipid metabolic process;cellular metabolic process;cellular process;developmental process;fatty acid metabolic process;glycerolipid biosynthetic process;glycero…	1-acylglycerol-3-phosphate O-acyltransferase activity;acylglycerol O-acyltransferase activity;catalytic activity;lysophosphatidic acid acyltransferase activity;lysophospholipid acyltransferase activity;O-acyltransferase activity;transferase activity;transferase activity, transferring acyl groups;transferase activity, transferring acyl groups other than amino-acyl groups	cell part;cytoplasm;cytoplasmic part;cytosol;intracellular membrane-bounded organelle;intracellular organelle;intracellular part;lipid particle;membrane-bounded organelle;nucleus;organelle		Acyltransferase;Alternativesplicing;Completeproteome;Cytoplasm;Differentiation;Fattyacidmetabolism;Lipidbiosynthesis;Lipiddroplet;Lipidmetabolism;Phospholipidbiosynthesis;Phospholipidmetabolism;Referenceproteome;Transferase	2.95e-24	1.11898	2		#N/A	#N/A	#N/A
P50544	P50544	Acadvl	Very long-chain specific acyl-CoA dehydrogenase, mitochondrial	ACADV_MOUSE		0.346858	0.02608	0.000878777	+	5.6038	5.74856	5.54325	5.7099	5.2436	5.62775	5.35964	5.92556	5.72105	5.97971	6.02017	5.9129	5.85511	5.85	biological regulation;carboxylic acid catabolic process;carboxylic acid metabolic process;catabolic process;cell differentiation;cellular catabolic process;cellular developmental process;cellular ketone metabolic process;cellular lipid catabolic process;cellular lipid metabolic process;cellular metabolic process;cellular process;developmental process;epithelial cell differentiation;fatty acid bet…	acyl-CoA dehydrogenase activity;binding;catalytic activity;coenzyme binding;cofactor binding;flavin adenine dinucleotide binding;oxidoreductase activity;oxidoreductase activity, acting on the CH-CH group of donors	cell part;cytoplasm;cytoplasmic part;intracellular membrane-bounded organelle;intracellular non-membrane-bounded organelle;intracellular organelle;intracellular organelle part;intracellular part;membrane;membrane-bounded organelle;mitochondrial inner membrane;mitochondrial membrane;mitochondrial nucleoid;mitochondrial part;mitochondrion;non-membrane-bounded organelle;nuclear part;nucleoid;nucleol…	Fatty acid metabolism	Acetylation;Completeproteome;FAD;Fattyacidmetabolism;Flavoprotein;Isopeptidebond;Lipidmetabolism;Membrane;Mitochondrion;Mitochondrioninnermembrane;Oxidoreductase;Referenceproteome;S-nitrosylation;Transitpeptide;Ublconjugation	9.38e-30	1.15456	72		0.440451	0.0737257	0.00723423
Q8R1S0	Q8R1S0	Coq6	Ubiquinone biosynthesis monooxygenase COQ6, mitochondrial	COQ6_MOUSE		0.345467	0.0174043	0.0004271	+	2.44026	2.81233	2.40717	2.6881	2.52189	2.50684	2.58743	2.95902	3.11755	2.78508	2.86812	3.02017	2.78726	2.84508	biosynthetic process;cellular biosynthetic process;cellular ketone metabolic process;cellular metabolic process;cellular process;coenzyme biosynthetic process;coenzyme metabolic process;cofactor biosynthetic process;cofactor metabolic process;metabolic process;oxidoreduction coenzyme metabolic process;quinone cofactor biosynthetic process;quinone cofactor metabolic process;small molecule metaboli…	binding;catalytic activity;coenzyme binding;cofactor binding;flavin adenine dinucleotide binding;monooxygenase activity;oxidoreductase activity;oxidoreductase activity, acting on paired donors, with incorporation or reduction of molecular oxygen;oxidoreductase activity, acting on paired donors, with incorporation or reduction of molecular oxygen, NADH or NADPH as one donor, and incorporation of o…	cell part;cell projection;cytoplasmic part;Golgi apparatus;intracellular membrane-bounded organelle;intracellular organelle;intracellular organelle part;intracellular part;membrane;membrane-bounded organelle;mitochondrial inner membrane;mitochondrial membrane;mitochondrial part;mitochondrion;organelle;organelle inner membrane;organelle membrane;organelle part	Ubiquinone and other terpenoid-quinone biosynthesis	Cellprojection;Completeproteome;FAD;Flavoprotein;Golgiapparatus;Membrane;Mitochondrion;Mitochondrioninnermembrane;Monooxygenase;Oxidoreductase;Referenceproteome;Transitpeptide;Ubiquinonebiosynthesis	2.38e-27	1.13775	20		0.197194	0.0545212	0.0625017
B2RVY9	B2RVY9	Tmem182	Transmembrane protein 182	TM182_MOUSE		0.342663	0.030383	0.00114309	+	0.845971	1.21141	1.15096	1.1284	1.17768	0.694225	1.10728	1.46364	1.52998	1.29536	1.36212	1.31918	1.41488	1.32939			cell part;integral to membrane;intrinsic to membrane;membrane part		Completeproteome;Glycoprotein;Membrane;Referenceproteome;Signal;Transmembrane;Transmembranehelix	6.41e-11	1.01352	2		-0.0237068	0.0404829	0.7053
Q9DCW4	Q9DCW4	Etfb	Electron transfer flavoprotein subunit beta	ETFB_MOUSE		0.33339	0.0407254	0.00199169	+	6.75041	6.96644	6.54856	6.78946	6.46246	6.67203	6.58026	7.30176	7.06031	6.96977	6.99743	7.03118	6.88287	6.86005	metabolic process;oxidation-reduction process	electron carrier activity	cell part;cytoplasmic part;electron transfer flavoprotein complex;extracellular membrane-bounded organelle;extracellular organelle;extracellular region part;extracellular vesicular exosome;intracellular membrane-bounded organelle;intracellular organelle;intracellular organelle part;intracellular part;macromolecular complex;membrane-bounded organelle;membrane-bounded vesicle;mitochondrial electron…		Acetylation;Completeproteome;Directproteinsequencing;Electrontransport;FAD;Flavoprotein;Methylation;Mitochondrion;Phosphoprotein;Referenceproteome;Transport	1.12e-28	1.14621	27		0.244035	0.0705455	0.0399061
Q08857	Q08857	Cd36	Platelet glycoprotein 4	CD36_MOUSE		0.32971	0.0249474	0.000750397	+	2.33587	2.86044	2.625	2.59716	2.53855	2.63912	2.66706	2.85222	2.84147	2.8176	2.90312	3.04698	3.11925	2.99054	activation of immune response;activation of innate immune response;apoptotic cell clearance;biological adhesion;biological regulation;carboxylic acid transport;cell adhesion;cell recognition;cell surface receptor linked signaling pathway;cellular component organization;cellular component organization or biogenesis;cellular membrane organization;cellular process;cellular response to bacterial lipo…	binding;cargo receptor activity;high-density lipoprotein particle binding;lipid binding;lipoprotein particle binding;lipoprotein particle receptor activity;lipoteichoic acid binding;lipoteichoic acid receptor activity;low-density lipoprotein particle binding;low-density lipoprotein receptor activity;molecular transducer activity;pattern recognition receptor activity;protein-lipid complex binding;…	cell part;cell surface;cytoplasmic part;external side of plasma membrane;extracellular region part;extracellular space;Golgi apparatus;integral to membrane;intracellular membrane-bounded organelle;intracellular organelle;intracellular part;intrinsic to membrane;membrane;membrane part;membrane raft;membrane-bounded organelle;organelle;plasma membrane;plasma membrane part	Adipocytokine signaling pathway;ECM-receptor interaction;Fat digestion and absorption;Hematopoietic cell lineage;Malaria;Phagosome;PPAR signaling pathway	Celladhesion;Cellmembrane;Completeproteome;Disulfidebond;Glycoprotein;Lipoprotein;Membrane;Palmitate;Receptor;Referenceproteome;Transmembrane;Transmembranehelix;Transport	3.74e-28	1.14284	14		0.38732	0.131425	0.0702043
Q3TCD4;Q9WUR2;Q9WUR2-2	Q3TCD4;Q9WUR2;Q9WUR2-2	Eci2	Isoform of Q9WUR2, Enoyl-CoA delta isomerase 2, mitochondrial;Enoyl-CoA delta isomerase 2, mitochondrial;Isoform of Q9WUR2, Isoform 2 of Enoyl-CoA delta isomerase 2, mitochondrial	Q3TCD4_MOUSE;ECI2_MOUSE;ECI2-2_MOUSE		0.325176	0.00708333	8.83082e-05	+	1.84059	2.12883	1.9674	2.04196	1.79871	1.99809	2.14964	2.33623	2.19931	2.31577	2.26308	2.37784	2.31811	2.39112	carboxylic acid catabolic process;carboxylic acid metabolic process;catabolic process;cellular catabolic process;cellular ketone metabolic process;cellular lipid catabolic process;cellular lipid metabolic process;cellular metabolic process;cellular process;fatty acid beta-oxidation;fatty acid catabolic process;fatty acid metabolic process;fatty acid oxidation;lipid catabolic process;lipid metabol…	binding;carboxylic acid binding;catalytic activity;coenzyme binding;cofactor binding;dodecenoyl-CoA delta-isomerase activity;fatty acid binding;fatty-acyl-CoA binding;intramolecular oxidoreductase activity;intramolecular oxidoreductase activity, transposing C=C bonds;isomerase activity;lipid binding;monocarboxylic acid binding;protein binding;receptor binding	cell part;cytoplasmic part;intracellular membrane-bounded organelle;intracellular organelle;intracellular organelle lumen;intracellular organelle part;intracellular part;membrane;membrane-bounded organelle;membrane-enclosed lumen;microbody;microbody lumen;microbody part;mitochondrion;nuclear part;nucleoplasm;organelle;organelle lumen;organelle part;peroxisomal matrix;peroxisomal part;peroxisome	Fatty acid metabolism;Peroxisome	Acetylation;Alternativesplicing;Completeproteome;Isomerase;Mitochondrion;Peroxisome;Phosphoprotein;Proteomicsidentification;Referenceproteome;Transitpeptide	8.97e-28	1.14044	17		0.514192	0.077082	0.0061277
Q921G7	Q921G7	Etfdh	Electron transfer flavoprotein-ubiquinone oxidoreductase, mitochondrial	ETFD_MOUSE		0.324791	0.0249204	0.000745178	+	4.6538	4.86231	4.55205	4.78932	4.34326	4.7172	4.64364	4.94851	4.83103	4.97313	5.08204	5.08539	4.92744	4.9876	carboxylic acid catabolic process;carboxylic acid metabolic process;catabolic process;cellular catabolic process;cellular ketone metabolic process;cellular lipid catabolic process;cellular lipid metabolic process;cellular metabolic process;cellular process;electron transport chain;fatty acid beta-oxidation;fatty acid beta-oxidation using acyl-CoA dehydrogenase;fatty acid catabolic process;fatty a…	4 iron, 4 sulfur cluster binding;binding;catalytic activity;cation binding;cofactor binding;electron carrier activity;electron-transferring-flavoprotein dehydrogenase activity;ion binding;iron-sulfur cluster binding;metal cluster binding;metal ion binding;oxidoreductase activity;oxidoreductase activity, acting on the CH-NH group of donors;oxidoreductase activity, acting on the CH-NH group of dono…	cell part;cytoplasmic part;electron transfer flavoprotein complex;integral to membrane;integral to mitochondrial inner membrane;integral to mitochondrial membrane;integral to organelle membrane;intracellular membrane-bounded organelle;intracellular organelle;intracellular organelle part;intracellular part;intrinsic to membrane;intrinsic to mitochondrial inner membrane;intrinsic to organelle membr…		4Fe-4S;Acetylation;Completeproteome;Directproteinsequencing;Electrontransport;FAD;Flavoprotein;Iron;Iron-sulfur;Membrane;Metal-binding;Mitochondrion;Mitochondrioninnermembrane;Oxidoreductase;Phosphoprotein;Referenceproteome;Transitpeptide;Transport;Ubiquinone	2.26e-29	1.15154	41		0.568999	0.11093	0.0057624
Q4VAE3	Q4VAE3	Tmem65	Transmembrane protein 65	TMM65_MOUSE		0.322038	0.0141579	0.000269537	+	2.71358	2.87992	2.52309	2.92082	2.83447	2.84696	2.72407	3.03732	3.15398	2.9646	3.24396	3.18567	3.07472	3.03693			cell part;cytoplasmic part;integral to membrane;intracellular membrane-bounded organelle;intracellular organelle;intracellular part;intrinsic to membrane;membrane part;membrane-bounded organelle;mitochondrion;organelle		Completeproteome;Membrane;Referenceproteome;Transmembrane;Transmembranehelix	1.31e-27	1.13943	11		0.672317	0.137862	0.00776514
P97478	P97478	Coq7	5-demethoxyubiquinone hydroxylase, mitochondrial	COQ7_MOUSE		0.315439	0.0439796	0.00220418	+	1.69611	1.61244	1.31158	1.55154	1.49209	1.69801	1.38826	1.81863	1.82142	1.88856	2.07657	2.0107	1.64228	1.69994	age-dependent response to oxidative stress;anatomical structure formation involved in morphogenesis;anatomical structure morphogenesis;ATP synthesis coupled electron transport;biosynthetic process;cell differentiation;cell part morphogenesis;cellular biosynthetic process;cellular component morphogenesis;cellular component organization;cellular component organization at cellular level;cellular com…	binding;catalytic activity;cation binding;ion binding;metal ion binding;monooxygenase activity;oxidoreductase activity	cell part;cytoplasmic part;intracellular membrane-bounded organelle;intracellular organelle;intracellular organelle part;intracellular part;membrane;membrane-bounded organelle;mitochondrial inner membrane;mitochondrial membrane;mitochondrial part;mitochondrion;nucleus;organelle;organelle inner membrane;organelle membrane;organelle part	Ubiquinone and other terpenoid-quinone biosynthesis	Completeproteome;Iron;Membrane;Metal-binding;Mitochondrion;Mitochondrioninnermembrane;Monooxygenase;Oxidoreductase;Referenceproteome;Repeat;Transitpeptide;Ubiquinonebiosynthesis	5.33e-27	1.1356	12		0.403278	0.124691	0.0874356
A3KMP2	A3KMP2	Ttc38	Tetratricopeptide repeat protein 38	TTC38_MOUSE		0.312818	0.0168276	0.000369268	+	0.595487	0.567295	0.453453	0.630713	0.84938	0.743912	0.682516	1.11549	1.09687	0.818359	0.880019	0.899956	0.94455	0.95724			extracellular membrane-bounded organelle;extracellular organelle;extracellular region part;extracellular vesicular exosome;membrane-bounded organelle;membrane-bounded vesicle;organelle;vesicle		Alternativesplicing;Completeproteome;Referenceproteome;Repeat;TPRrepeat	1.51e-23	1.11465	12		0.325375	0.222772	0.411951
A0A1W2P7G5;A0A1W2P7J1;E9Q3H6	A0A1W2P7G5;A0A1W2P7J1;E9Q3H6	Coq10a	Isoform of E9Q3H6, Coenzyme Q10A;Isoform of E9Q3H6, Coenzyme Q10A;Coenzyme Q10A	A0A1W2P7G5_MOUSE;A0A1W2P7J1_MOUSE;E9Q3H6_MOUSE		0.306896	0.0138028	0.00024064	+	3.59645	3.686	3.49743	3.73789	3.48441	3.52424	3.61924	3.88901	4.04569	3.84889	3.95019	3.94461	3.65344	3.96209					Completeproteome;Proteomicsidentification;Referenceproteome	4.7e-27	1.13594	10		0.0297573	0.101832	0.852181
Q3U8Y1;Q9DCA2	Q3U8Y1;Q9DCA2	Mrps11	Isoform of Q9DCA2, 28S ribosomal protein S11, mitochondrial;28S ribosomal protein S11, mitochondrial	Q3U8Y1_MOUSE;RT11_MOUSE		0.298774	0.0230909	0.000670297	+	-1.9304	-1.61654	-1.70524	-1.8429	-1.71083	-1.51798	-1.75523	-1.49055	-1.47757	-1.56418	-1.49189	-1.2596	-1.34058	-1.36333	biosynthetic process;cellular biosynthetic process;cellular macromolecule biosynthetic process;cellular macromolecule metabolic process;cellular metabolic process;cellular process;cellular protein metabolic process;macromolecule biosynthetic process;macromolecule metabolic process;metabolic process;primary metabolic process;protein metabolic process;translation	structural constituent of ribosome;structural molecule activity	cell part;cytoplasmic part;intracellular membrane-bounded organelle;intracellular organelle;intracellular organelle part;intracellular part;macromolecular complex;membrane-bounded organelle;mitochondrial part;mitochondrial small ribosomal subunit;mitochondrion;organellar small ribosomal subunit;organelle;organelle part;ribonucleoprotein complex;small ribosomal subunit		Completeproteome;Mitochondrion;Proteomicsidentification;Referenceproteome;Ribonucleoprotein;Ribosomalprotein;Transitpeptide	1.68e-18	1.08159	3		#N/A	#N/A	#N/A
P01029	P01029	C4b	Complement C4-B	CO4B_MOUSE		0.295968	0.00123077	1.17423e-05	+	0.580134	0.538521	0.446598	0.510752	0.412142	0.577679	0.482407	0.843017	0.906037	0.670563	0.807738	0.715626	0.777067	0.899957	activation of immune response;biological regulation;complement activation;complement activation, classical pathway;defense response;humoral immune response;immune effector process;immune response;immune system process;inflammatory response;innate immune response;macromolecule metabolic process;metabolic process;positive regulation of biological process;positive regulation of immune response;posit…	endopeptidase inhibitor activity;endopeptidase regulator activity;enzyme inhibitor activity;enzyme regulator activity;peptidase inhibitor activity;peptidase regulator activity	extracellular region part;extracellular space	Complement and coagulation cascades;Staphylococcus aureus infection;Systemic lupus erythematosus	Cleavageonpairofbasicresidues;Complementpathway;Completeproteome;Disulfidebond;Glycoprotein;Immunity;Inflammatoryresponse;Innateimmunity;Referenceproteome;Secreted;Signal;Sulfation;Thioesterbond	5.17e-26	1.1296	26		#N/A	#N/A	#N/A
P63038	P63038	Hspd1	60 kDa heat shock protein, mitochondrial	CH60_MOUSE		0.294527	0.0167619	0.000348979	+	4.21058	4.43107	4.3437	4.42021	4.2904	4.43574	4.40042	4.75712	4.75385	4.49842	4.47103	4.81431	4.61374	4.68534	activation of caspase activity;activation of immune response;activation of innate immune response;adaptive immune response;adaptive immune response based on somatic recombination of immune receptors built from immunoglobulin superfamily domains;B cell activation;B cell activation involved in immune response;B cell cytokine production;B cell mediated immunity;B cell proliferation;biological regula…	adenyl nucleotide binding;adenyl ribonucleotide binding;ATP binding;binding;chaperone binding;double-stranded RNA binding;enzyme binding;lipopolysaccharide binding;nucleic acid binding;nucleotide binding;p53 binding;protein binding;purine nucleotide binding;purine ribonucleoside triphosphate binding;purine ribonucleotide binding;ribonucleotide binding;RNA binding;ubiquitin protein ligase binding	cell part;cell surface;coated pit;coated vesicle;cyclin-dependent protein kinase activating kinase holoenzyme complex;cytoplasm;cytoplasmic membrane-bounded vesicle;cytoplasmic part;cytoplasmic vesicle;cytosol;early endosome;endosome;extracellular membrane-bounded organelle;extracellular organelle;extracellular region part;extracellular space;extracellular vesicular exosome;intracellular membrane…	ko05152;RNA degradation;Type I diabetes mellitus	Acetylation;Alternativesplicing;ATP-binding;Chaperone;Completeproteome;Directproteinsequencing;Mitochondrion;Nucleotide-binding;Phosphoprotein;Referenceproteome;Transitpeptide	3.54e-29	1.15008	61		0.137337	0.10635	0.367607
Q8BND5;Q8BND5-2	Q8BND5;Q8BND5-2	Qsox1	Sulfhydryl oxidase 1;Isoform of Q8BND5, Isoform 2 of Sulfhydryl oxidase 1	QSOX1_MOUSE;QSOX1-2_MOUSE		0.293771	0.0231193	0.000662734	+	1.21056	1.28971	1.54428	1.3419	1.32872	1.45335	1.52391	1.78652	1.78096	1.67769	1.63388	1.64158	1.46052	1.76766	biological regulation;cell redox homeostasis;cellular homeostasis;cellular macromolecule metabolic process;cellular metabolic process;cellular process;cellular protein metabolic process;homeostatic process;macromolecule metabolic process;metabolic process;negative regulation of autophagy;negative regulation of biological process;negative regulation of catabolic process;negative regulation of cell…	catalytic activity;flavin-linked sulfhydryl oxidase activity;intramolecular oxidoreductase activity;intramolecular oxidoreductase activity, interconverting keto- and enol-groups;intramolecular oxidoreductase activity, transposing S-S bonds;isomerase activity;oxidoreductase activity;oxidoreductase activity, acting on a sulfur group of donors;oxidoreductase activity, acting on a sulfur group of don…	cell part;cytoplasmic part;endoplasmic reticulum;extracellular membrane-bounded organelle;extracellular organelle;extracellular region part;extracellular space;extracellular vesicular exosome;Golgi apparatus;Golgi apparatus part;integral to Golgi membrane;integral to membrane;integral to organelle membrane;intercellular bridge;intracellular membrane-bounded organelle;intracellular organelle;intra…		3D-structure;Alternativesplicing;Completeproteome;Disulfidebond;FAD;Flavoprotein;Glycoprotein;Golgiapparatus;Membrane;Oxidoreductase;Referenceproteome;Secreted;Signal;Transmembrane;Transmembranehelix	1.14e-25	1.12752	17		#N/A	#N/A	#N/A
Q8BFP9	Q8BFP9	Pdk1	[Pyruvate dehydrogenase (acetyl-transferring)] kinase isozyme 1, mitochondrial	PDK1_MOUSE		0.287433	0.014359	0.000278815	+	1.9673	2.14046	2.02551	2.2217	2.05985	2.27557	2.1544	2.52761	2.42121	2.22052	2.40056	2.49329	2.34117	2.45245	alcohol metabolic process;biological regulation;carbohydrate metabolic process;cell proliferation;cellular carbohydrate metabolic process;cellular macromolecule metabolic process;cellular metabolic process;cellular process;cellular protein metabolic process;cellular response to stimulus;glucose metabolic process;hexose metabolic process;induction of apoptosis;induction of apoptosis by intracellul…	adenyl nucleotide binding;adenyl ribonucleotide binding;ATP binding;binding;catalytic activity;kinase activity;nucleotide binding;phosphotransferase activity, alcohol group as acceptor;protein kinase activity;purine nucleotide binding;purine ribonucleoside triphosphate binding;purine ribonucleotide binding;pyruvate dehydrogenase (acetyl-transferring) kinase activity;ribonucleotide binding;transfe…	cell part;cytoplasmic part;intracellular membrane-bounded organelle;intracellular organelle;intracellular organelle part;intracellular part;macromolecular complex;membrane;membrane-bounded organelle;mitochondrial part;mitochondrial pyruvate dehydrogenase complex;mitochondrion;organelle;organelle part;plasma membrane;protein complex;pyruvate dehydrogenase complex	Fc epsilon RI signaling pathway;Hepatitis C;Neurotrophin signaling pathway;T cell receptor signaling pathway;Toxoplasmosis	ATP-binding;Carbohydratemetabolism;Completeproteome;Glucosemetabolism;Kinase;Mitochondrion;Nucleotide-binding;Phosphoprotein;Referenceproteome;Transferase;Transitpeptide	1.37e-26	1.13306	15		0.181119	0.0950654	0.30733
Q61425	Q61425	Hadh	Hydroxyacyl-coenzyme A dehydrogenase, mitochondrial	HCDH_MOUSE		0.286781	0.0489378	0.00261919	+	4.87045	5.23442	4.85252	5.03634	4.69735	5.09509	4.95826	5.2195	5.10651	5.41256	5.28751	5.19419	5.24568	5.28595	biological regulation;carboxylic acid catabolic process;carboxylic acid metabolic process;catabolic process;cellular catabolic process;cellular ketone metabolic process;cellular lipid catabolic process;cellular lipid metabolic process;cellular metabolic process;cellular process;fatty acid beta-oxidation;fatty acid catabolic process;fatty acid metabolic process;fatty acid oxidation;lipid catabolic…	3-hydroxyacyl-CoA dehydrogenase activity;binding;catalytic activity;coenzyme binding;cofactor binding;NAD binding;NAD+ binding;nucleotide binding;oxidoreductase activity;oxidoreductase activity, acting on CH-OH group of donors;oxidoreductase activity, acting on the CH-OH group of donors, NAD or NADP as acceptor	cell part;cytoplasm;cytoplasmic part;intracellular membrane-bounded organelle;intracellular organelle;intracellular organelle lumen;intracellular organelle part;intracellular part;membrane;membrane-bounded organelle;membrane-enclosed lumen;mitochondrial inner membrane;mitochondrial matrix;mitochondrial membrane;mitochondrial part;mitochondrion;nuclear part;nucleoplasm;organelle;organelle inner me…	Butanoate metabolism;Caprolactam degradation;Fatty acid elongation in mitochondria;Fatty acid metabolism;Geraniol degradation;Lysine degradation;Tryptophan metabolism;Valine, leucine and isoleucine degradation	Acetylation;Completeproteome;Fattyacidmetabolism;Lipidmetabolism;Mitochondrion;NAD;Oxidoreductase;Referenceproteome;Transitpeptide	3.18e-29	1.15043	28		0.595882	0.139473	0.0309473
Q8R2H9	Q8R2H9	Phospho1	Phosphoethanolamine/phosphocholine phosphatase	PHOP1_MOUSE		0.286058	0.00697872	8.45064e-05	+	0.381013	0.377998	0.234243	0.415754	0.246258	0.363817	0.385302	0.772016	0.734477	0.449059	0.634957	0.663374	0.572073	0.580836	anatomical structure development;biological regulation;biomineral tissue development;bone mineralization;bone mineralization involved in bone maturation;cellular metabolic process;cellular process;dephosphorylation;developmental process;endochondral ossification;metabolic process;multicellular organismal process;ossification;phosphate-containing compound metabolic process;phosphorus metabolic pro…	binding;catalytic activity;cation binding;hydrolase activity;hydrolase activity, acting on acid anhydrides;hydrolase activity, acting on acid anhydrides, in phosphorus-containing anhydrides;hydrolase activity, acting on ester bonds;ion binding;metal ion binding;phosphatase activity;phosphocholine phosphatase activity;phosphoethanolamine phosphatase activity;phosphoric ester hydrolase activity;pyr…	extracellular matrix;extracellular membrane-bounded organelle;extracellular organelle;extracellular region part;membrane-bounded organelle;organelle;proteinaceous extracellular matrix	Glycerophospholipid metabolism	Completeproteome;Hydrolase;Magnesium;Metal-binding;Mineralbalance;Referenceproteome	2.3e-26	1.13168	6		0.00180927	0.0395174	0.984429
P85094	P85094	Isoc2a	Isochorismatase domain-containing protein 2A	ISC2A_MOUSE		0.280401	0.0228519	0.000651833	+	0.785678	1.04012	1.10901	1.12588	1.00337	1.02639	0.959333	1.17927	1.21462	1.52147	1.3056	1.21488	1.24373	1.33301	biological regulation;posttranscriptional regulation of gene expression;protein destabilization;regulation of biological process;regulation of biological quality;regulation of gene expression;regulation of macromolecule metabolic process;regulation of metabolic process;regulation of protein stability	catalytic activity	cell part;cytoplasm;cytoplasmic part;intracellular membrane-bounded organelle;intracellular organelle;intracellular part;membrane-bounded organelle;mitochondrion;nucleus;organelle		Acetylation;Completeproteome;Cytoplasm;Mitochondrion;Nucleus;Referenceproteome;Transitpeptide	1.33e-22	1.10881	6		-0.0971063	0.0755838	0.455835
Q8R0Y8	Q8R0Y8	Slc25a42	Mitochondrial coenzyme A transporter SLC25A42	S2542_MOUSE		0.279571	0.0142933	0.000262512	+	-1.336	-1.13458	-1.12932	-1.15114	-1.40155	-1.19566	-1.06674	-0.949504	-0.916279	-0.999792	-0.806624	-0.901582	-1.03263	-0.851581	adenine nucleotide transport;ADP transport;AMP transport;ATP transport;cellular process;coenzyme A transmembrane transport;coenzyme A transport;coenzyme transport;cofactor transport;establishment of localization;metabolic process;nitrogen compound transport;nucleobase-containing compound transport;nucleotide transport;purine nucleotide transport;purine ribonucleotide transport;purine-containing c…	adenine nucleotide transmembrane transporter activity;adenosine-diphosphatase activity;ADP transmembrane transporter activity;AMP transmembrane transporter activity;ATP transmembrane transporter activity;catalytic activity;coenzyme A transmembrane transporter activity;coenzyme transporter activity;cofactor transporter activity;hydrolase activity;hydrolase activity, acting on acid anhydrides;hydro…	cell part;cytoplasmic part;integral to membrane;intracellular membrane-bounded organelle;intracellular organelle;intracellular organelle part;intracellular part;intrinsic to membrane;membrane;membrane part;membrane-bounded organelle;mitochondrial inner membrane;mitochondrial membrane;mitochondrial part;mitochondrion;nucleus;organelle;organelle inner membrane;organelle membrane;organelle part		Completeproteome;Membrane;Mitochondrion;Mitochondrioninnermembrane;Referenceproteome;Repeat;Transmembrane;Transmembranehelix;Transport	6.15e-21	1.0982	5		0.217972	0.111096	0.235658
Q64433	Q64433	Hspe1	10 kDa heat shock protein, mitochondrial	CH10_MOUSE		0.274128	0.0114706	0.000204437	+	5.02032	5.29211	5.18875	5.2462	5.09715	5.22594	5.16981	5.60168	5.56522	5.34782	5.39461	5.49755	5.37916	5.37314	cell differentiation;cellular developmental process;cellular macromolecule metabolic process;cellular metabolic process;cellular process;cellular protein metabolic process;developmental process;macromolecule metabolic process;metabolic process;osteoblast differentiation;primary metabolic process;protein folding;protein metabolic process	adenyl nucleotide binding;adenyl ribonucleotide binding;ATP binding;binding;chaperone binding;nucleotide binding;protein binding;purine nucleotide binding;purine ribonucleoside triphosphate binding;purine ribonucleotide binding;ribonucleotide binding	cell part;cytoplasmic part;extracellular membrane-bounded organelle;extracellular organelle;extracellular region part;extracellular vesicular exosome;intracellular membrane-bounded organelle;intracellular organelle;intracellular organelle lumen;intracellular organelle part;intracellular part;membrane;membrane-bounded organelle;membrane-bounded vesicle;membrane-enclosed lumen;mitochondrial matrix;…		Acetylation;Chaperone;Completeproteome;Directproteinsequencing;Mitochondrion;Phosphoprotein;Referenceproteome;Stressresponse	1.62e-28	1.14512	8		0.0320295	0.145686	0.869882
Q9CQW9	Q9CQW9	Ifitm3	Interferon-induced transmembrane protein 3	IFM3_MOUSE		0.273832	0.0466923	0.00247628	+	0.827685	0.682451	0.814341	0.714684	1.09699	0.729301	0.643969	1.14109	1.24216	0.94383	1.10097	1.01349	1.07004	0.914666	biological regulation;cardiac cell differentiation;cardiac muscle cell differentiation;cell differentiation;cell surface receptor linked signaling pathway;cellular component organization;cellular component organization or biogenesis;cellular developmental process;cellular membrane organization;cellular process;cellular response to chemical stimulus;cellular response to cytokine stimulus;cellular …		apical part of cell;cell part;cell surface;cytoplasm;cytoplasmic membrane-bounded vesicle;cytoplasmic part;cytoplasmic vesicle;endoplasmic reticulum;endosomal part;endosome membrane;extracellular membrane-bounded organelle;extracellular organelle;extracellular region part;extracellular vesicular exosome;integral to membrane;intracellular membrane-bounded organelle;intracellular organelle;intracel…		Antiviraldefense;Cellmembrane;Completeproteome;Endosome;Immunity;Innateimmunity;Isopeptidebond;Lipoprotein;Lysosome;Membrane;Palmitate;Phosphoprotein;Referenceproteome;Signal-anchor;Transmembrane;Transmembranehelix;Ublconjugation	3.4e-25	1.12463	5		#N/A	#N/A	#N/A
P54797;Q8BTN3	P54797;Q8BTN3	Tango2	Transport and Golgi organization 2 homolog;Isoform of P54797, DNA segment, Chr 16, human D22S680E, expressed, isoform CRA_c	TNG2_MOUSE;Q8BTN3_MOUSE		0.271673	0.0385792	0.0018284	+	-1.78495	-1.6825	-1.93217	-2.10736	-1.932	-1.74686	-1.82699	-1.49913	-1.72059	-1.40229	-1.65376	-1.55624	-1.67521	-1.60391			cell part;cytoplasmic part;intracellular membrane-bounded organelle;intracellular organelle;intracellular part;membrane-bounded organelle;mitochondrion;organelle		Completeproteome;Proteomicsidentification;Referenceproteome	3.44e-17	1.07194	5		#N/A	#N/A	#N/A
E9QNL5;P52840;Q91W19	E9QNL5;P52840;Q91W19	Sult1a1	Isoform of P52840, Sulfotransferase;Sulfotransferase 1A1;Isoform of P52840, Sulfotransferase	E9QNL5_MOUSE;ST1A1_MOUSE;Q91W19_MOUSE		0.270033	0.0259496	0.000827261	+	-1.04276	-1.36159	-1.15582	-1.26254	-1.02971	-1.20005	-0.984333	-0.801742	-0.801411	-0.974309	-0.856198	-0.975326	-0.945994	-0.7916	4-nitrophenol metabolic process;alcohol metabolic process;amine metabolic process;benzene-containing compound metabolic process;biological regulation;catecholamine metabolic process;catechol-containing compound metabolic process;cellular amine metabolic process;cellular aromatic compound metabolic process;cellular biogenic amine metabolic process;cellular hormone metabolic process;cellular metabo…	3'-phosphoadenosine 5'-phosphosulfate binding;adenyl nucleotide binding;aryl sulfotransferase activity;binding;catalytic activity;nucleotide binding;purine nucleotide binding;sulfotransferase activity;transferase activity;transferase activity, transferring sulfur-containing groups	cell part;cytoplasm;intracellular part	Sulfur metabolism	Completeproteome;Cytoplasm;Lipidmetabolism;Proteomicsidentification;Referenceproteome;Steroidmetabolism;Transferase	2.9e-15	1.05665	3		#N/A	#N/A	#N/A
Q9D517	Q9D517	Agpat3	1-acyl-sn-glycerol-3-phosphate acyltransferase gamma	PLCC_MOUSE		0.267615	0.000615385	3.61135e-06	+	1.05021	1.05292	1.16921	1.14791	1.02995	1.11887	1.15149	1.30036	1.30962	1.35027	1.43833	1.42243	1.31516	1.45767	acylglycerol biosynthetic process;acylglycerol metabolic process;biosynthetic process;CDP-diacylglycerol biosynthetic process;CDP-diacylglycerol metabolic process;cellular biosynthetic process;cellular lipid metabolic process;cellular metabolic process;cellular process;diacylglycerol biosynthetic process;diacylglycerol metabolic process;glycerol ether biosynthetic process;glycerol ether metabolic…	1-acylglycerol-3-phosphate O-acyltransferase activity;acylglycerol O-acyltransferase activity;catalytic activity;lysophosphatidic acid acyltransferase activity;lysophospholipid acyltransferase activity;O-acyltransferase activity;transferase activity;transferase activity, transferring acyl groups;transferase activity, transferring acyl groups other than amino-acyl groups	cell part;cytoplasmic part;endoplasmic reticulum;endoplasmic reticulum membrane;endoplasmic reticulum part;envelope;integral to membrane;intracellular membrane-bounded organelle;intracellular organelle;intracellular organelle part;intracellular part;intrinsic to membrane;membrane;membrane part;membrane-bounded organelle;nuclear envelope;nuclear part;organelle;organelle envelope;organelle membrane…	Glycerolipid metabolism;Glycerophospholipid metabolism	Acyltransferase;Completeproteome;Directproteinsequencing;Endoplasmicreticulum;Lipidbiosynthesis;Lipidmetabolism;Membrane;Nucleus;Phospholipidbiosynthesis;Phospholipidmetabolism;Referenceproteome;Transferase;Transmembrane;Transmembranehelix	2.32e-26	1.13165	10		0.172302	0.0644166	0.28724
Q9CQB4;Q9D855	Q9CQB4;Q9D855	Uqcrb	Isoform of Q9D855, Cytochrome b-c1 complex subunit 7;Cytochrome b-c1 complex subunit 7	Q9CQB4_MOUSE;QCR7_MOUSE		0.267452	0.029791	0.00107278	+	5.01751	5.3583	5.07607	5.16013	5.08956	5.28856	5.04312	5.56502	5.25558	5.35916	5.41801	5.51655	5.37015	5.42096	cellular metabolic process;cellular process;electron transport chain;generation of precursor metabolites and energy;metabolic process;mitochondrial electron transport, ubiquinol to cytochrome c;oxidation-reduction process;respiratory electron transport chain		cell part;cytoplasmic part;intracellular membrane-bounded organelle;intracellular organelle;intracellular organelle part;intracellular part;macromolecular complex;membrane;membrane part;membrane-bounded organelle;mitochondrial inner membrane;mitochondrial membrane;mitochondrial membrane part;mitochondrial part;mitochondrial respiratory chain complex III;mitochondrion;organelle;organelle inner mem…	Alzheimer's disease;Cardiac muscle contraction;Huntington's disease;Oxidative phosphorylation;Parkinson's disease	Acetylation;Completeproteome;Directproteinsequencing;Electrontransport;Membrane;Mitochondrion;Mitochondrioninnermembrane;Proteomicsidentification;Referenceproteome;Respiratorychain;Transport	2.73e-29	1.15095	13		0.284379	0.111101	0.0871477
Q2TPA8	Q2TPA8	Hsdl2	Hydroxysteroid dehydrogenase-like protein 2	HSDL2_MOUSE		0.266178	0.0352683	0.00150532	+	2.42828	2.47371	2.1867	2.28956	2.07127	2.254	2.25006	2.64269	2.46185	2.58783	2.61817	2.65587	2.42816	2.42224		catalytic activity;oxidoreductase activity	cell part;cytoplasmic part;intracellular membrane-bounded organelle;intracellular organelle;intracellular part;membrane;membrane-bounded organelle;microbody;mitochondrion;organelle;peroxisome		Acetylation;Completeproteome;NADP;Oxidoreductase;Peroxisome;Referenceproteome	1.08e-28	1.14635	29		0.663187	0.172099	0.0242123
Q8CC35-3	Q8CC35-3	Synpo	Isoform of Q8CC35, Isoform 3 of Synaptopodin	SYNPO-3_MOUSE		0.26428	0.00963934	0.000157204	+	2.48662	2.78759	2.43573	2.71915	2.54314	2.63981	2.61325	2.83258	2.88659	2.89079	2.8188	2.90629	2.87437	2.8658	biological regulation;cellular component organization;cellular component organization at cellular level;cellular component organization or biogenesis;cellular component organization or biogenesis at cellular level;cellular process;cortical cytoskeleton organization;cytoskeleton organization;organelle organization;positive regulation of actin filament bundle assembly;positive regulation of biologi…	actin binding;binding;cytoskeletal protein binding;protein binding	actin cytoskeleton;actin filament bundle;actomyosin;cell junction;cell part;cell projection;cell projection part;cell-cell junction;cytoplasm;cytoskeletal part;cytoskeleton;dendrite;dendritic spine;intracellular non-membrane-bounded organelle;intracellular organelle;intracellular organelle part;intracellular part;membrane;neuron projection;neuron spine;non-membrane-bounded organelle;occluding jun…		Actin-binding;Alternativesplicing;Celljunction;Cellmembrane;Cellprojection;Completeproteome;Cytoplasm;Cytoskeleton;Directproteinsequencing;Glycoprotein;Membrane;Phosphoprotein;Postsynapticcellmembrane;Referenceproteome;Synapse;Tightjunction	7e-29	1.14783	26		0.271649	0.0392702	0.00612168
H3BJ97;Q99JR5	H3BJ97;Q99JR5	Tinagl1	Isoform of Q99JR5, Tubulointerstitial nephritis antigen-like;Tubulointerstitial nephritis antigen-like	H3BJ97_MOUSE;TINAL_MOUSE		0.257049	0.00718367	9.01051e-05	+	2.1436	2.05744	2.24446	2.2336	2.12158	2.26076	2.26943	2.32845	2.36741	2.51944	2.48962	2.3953	2.47219	2.55779	biological adhesion;cell adhesion;cellular process;immune response;immune system process;response to stimulus	binding;carbohydrate binding;cargo receptor activity;catalytic activity;cysteine-type peptidase activity;extracellular matrix binding;hydrolase activity;laminin binding;pattern binding;peptidase activity;peptidase activity, acting on L-amino acid peptides;polysaccharide binding;protein binding;receptor activity;scavenger receptor activity	cell part;cytoplasm;extracellular matrix;extracellular membrane-bounded organelle;extracellular organelle;extracellular region part;extracellular space;extracellular vesicular exosome;intracellular part;membrane-bounded organelle;membrane-bounded vesicle;organelle;vesicle		Completeproteome;Disulfidebond;Glycoprotein;Proteomicsidentification;Referenceproteome;Secreted;Signal	1.03e-26	1.13382	9		0.528576	0.0761516	0.00961444
O35855	O35855	Bcat2	Branched-chain-amino-acid aminotransferase, mitochondrial	BCAT2_MOUSE		0.256545	0.0012	8.54194e-06	+	2.49851	2.65968	2.53972	2.58487	2.48359	2.63466	2.52773	2.80984	2.72118	2.92204	2.81193	2.86666	2.79929	2.79362	amine biosynthetic process;amine catabolic process;amine metabolic process;biological regulation;biosynthetic process;branched chain family amino acid biosynthetic process;branched chain family amino acid catabolic process;branched chain family amino acid metabolic process;carboxylic acid biosynthetic process;carboxylic acid catabolic process;carboxylic acid metabolic process;catabolic process;ce…	branched-chain-amino-acid transaminase activity;catalytic activity;L-isoleucine transaminase activity;L-leucine transaminase activity;L-valine transaminase activity;transaminase activity;transferase activity;transferase activity, transferring nitrogenous groups	cell part;cytoplasmic part;intracellular membrane-bounded organelle;intracellular organelle;intracellular part;membrane-bounded organelle;mitochondrion;organelle	Pantothenate and CoA biosynthesis;Valine, leucine and isoleucine biosynthesis;Valine, leucine and isoleucine degradation	Acetylation;Amino-acidbiosynthesis;Aminotransferase;Branched-chainaminoacidbiosynthesis;Completeproteome;Mitochondrion;Pyridoxalphosphate;Referenceproteome;Transferase;Transitpeptide	5.02e-27	1.13576	19		0.0513532	0.0321425	0.495684
Q5M8N4	Q5M8N4	Sdr39u1	Epimerase family protein SDR39U1	D39U1_MOUSE		0.25424	0.0371977	0.00170515	+	2.94163	3.32091	2.92686	3.15675	3.01691	3.1324	3.15541	3.41493	3.51112	3.28619	3.33095	3.33266	3.22747	3.32722		binding;catalytic activity;coenzyme binding;cofactor binding;oxidoreductase activity	cell part;intracellular membrane-bounded organelle;intracellular organelle;intracellular part;membrane-bounded organelle;nucleus;organelle		Alternativesplicing;Completeproteome;NADP;Oxidoreductase;Referenceproteome	2.74e-27	1.13737	8		#N/A	#N/A	#N/A
Q9QX60;Q9QX60-2	Q9QX60;Q9QX60-2	Dguok	Deoxyguanosine kinase, mitochondrial;Isoform of Q9QX60, Isoform 2 of Deoxyguanosine kinase, mitochondrial	DGUOK_MOUSE;DGUOK-2_MOUSE		0.25255	0.0181633	0.000469361	+	0.942128	0.923368	0.836433	1.10581	0.973236	1.0681	1.05025	1.2708	1.38149	1.08301	1.17938	1.32195	1.15302	1.27752	2'-deoxyribonucleotide metabolic process;biological regulation;biosynthetic process;cellular biosynthetic process;cellular macromolecule metabolic process;cellular metabolic process;cellular nitrogen compound biosynthetic process;cellular nitrogen compound metabolic process;cellular process;cellular protein metabolic process;deoxyribonucleoside metabolic process;deoxyribonucleoside monophosphate …	adenyl nucleotide binding;adenyl ribonucleotide binding;ATP binding;binding;catalytic activity;deoxyguanosine kinase activity;deoxynucleoside kinase activity;kinase activity;nucleobase-containing compound kinase activity;nucleoside kinase activity;nucleotide binding;purine nucleotide binding;purine ribonucleoside triphosphate binding;purine ribonucleotide binding;ribonucleotide binding;transferas…	cell part;cytoplasm;cytoplasmic part;cytosol;intracellular membrane-bounded organelle;intracellular organelle;intracellular part;membrane-bounded organelle;mitochondrion;nucleus;organelle	Purine metabolism	Alternativesplicing;ATP-binding;Completeproteome;Cytoplasm;Kinase;Mitochondrion;Nucleotide-binding;Referenceproteome;Transferase;Transitpeptide	1.25e-21	1.10269	7		0.0306826	0.342892	0.952825
D5MCW4;Q9CQ89	D5MCW4;Q9CQ89	Cuta	Isoform of Q9CQ89, Protein CutA;Protein CutA	D5MCW4_MOUSE;CUTA_MOUSE		0.245324	0.0489333	0.00262409	+	3.48607	3.523	3.36107	3.57702	3.4362	3.59418	3.49873	3.93979	3.89452	3.53724	3.85138	3.65952	3.6494	3.66169	localization;macromolecule localization;protein localization;response to chemical stimulus;response to inorganic substance;response to metal ion;response to stimulus	binding;enzyme binding;protein binding	cell part;extracellular membrane-bounded organelle;extracellular organelle;extracellular region part;extracellular vesicular exosome;membrane;membrane-bounded organelle;membrane-bounded vesicle;organelle;vesicle		Alternativesplicing;Completeproteome;Proteomicsidentification;Referenceproteome;Signal	4.03e-26	1.13025	1		0.00502558	0.0491718	0.973215
O09117-2	O09117-2	Sypl1	Isoform of O09117, Isoform 2 of Synaptophysin-like protein 1	SYPL1-2_MOUSE		0.241934	0.0174167	0.000438994	+	-0.48183	-0.407412	-0.682016	-0.507187	-0.479342	-0.609425	-0.479729	-0.177932	-0.154105	-0.280968	-0.442807	-0.329096	-0.284079	-0.284417		transporter activity	cell part;clathrin-coated vesicle;coated vesicle;cytoplasmic membrane-bounded vesicle;cytoplasmic part;cytoplasmic vesicle;cytoplasmic vesicle membrane;cytoplasmic vesicle part;extracellular membrane-bounded organelle;extracellular organelle;extracellular region part;extracellular vesicular exosome;integral to membrane;integral to organelle membrane;integral to synaptic vesicle membrane;intracell…		Alternativesplicing;Completeproteome;Cytoplasmicvesicle;Directproteinsequencing;Glycoprotein;Membrane;Referenceproteome;Transmembrane;Transmembranehelix	3.83e-24	1.11827	6		-0.0487918	0.0888179	0.854067
Q3ULD5	Q3ULD5	Mccc2	Methylcrotonoyl-CoA carboxylase beta chain, mitochondrial	MCCB_MOUSE		0.241925	0.0442412	0.00225906	+	1.69991	1.92044	1.64473	1.88637	1.58607	1.75137	1.84414	2.05642	2.10108	2.0254	2.04137	1.98749	1.77354	2.04119	amine catabolic process;amine metabolic process;branched chain family amino acid catabolic process;branched chain family amino acid metabolic process;carboxylic acid catabolic process;carboxylic acid metabolic process;catabolic process;cellular amine metabolic process;cellular amino acid catabolic process;cellular amino acid metabolic process;cellular catabolic process;cellular ketone metabolic p…	adenyl nucleotide binding;adenyl ribonucleotide binding;ATP binding;binding;catalytic activity;CoA carboxylase activity;ligase activity;ligase activity, forming carbon-carbon bonds;methylcrotonoyl-CoA carboxylase activity;nucleotide binding;purine nucleotide binding;purine ribonucleoside triphosphate binding;purine ribonucleotide binding;ribonucleotide binding	cell part;cytoplasmic part;intracellular membrane-bounded organelle;intracellular organelle;intracellular organelle lumen;intracellular organelle part;intracellular part;membrane-bounded organelle;membrane-enclosed lumen;mitochondrial matrix;mitochondrial part;mitochondrion;organelle;organelle lumen;organelle part	Valine, leucine and isoleucine degradation	Acetylation;ATP-binding;Completeproteome;Ligase;Mitochondrion;Nucleotide-binding;Referenceproteome;Transitpeptide	1.07e-26	1.13372	33		-0.0717811	0.0473687	0.397602
E9QPX1;P39061;P39061-1;P39061-2	E9QPX1;P39061;P39061-1;P39061-2	Col18a1	Isoform of P39061, Collagen alpha-1(XVIII) chain;Collagen alpha-1(XVIII) chain;Isoform of P39061, Isoform 2 of Collagen alpha-1(XVIII) chain;Isoform of P39061, Isoform 3 of Collagen alpha-1(XVIII) chain	E9QPX1_MOUSE;COIA1_MOUSE;COIA1-1_MOUSE;COIA1-2_MOUSE		0.233316	0.0276615	0.000966717	+	1.82518	1.94802	1.94574	2.10687	2.14591	1.99471	2.0524	2.33369	2.36538	2.13663	2.18432	2.17798	2.16555	2.2885	anatomical structure formation involved in morphogenesis;anatomical structure morphogenesis;angiogenesis;biological adhesion;biological regulation;cell adhesion;cell morphogenesis;cell morphogenesis involved in differentiation;cellular component morphogenesis;cellular component organization;cellular component organization at cellular level;cellular component organization or biogenesis;cellular co…	binding;cation binding;identical protein binding;ion binding;metal ion binding;protein binding;structural molecule activity	basement membrane;collagen;extracellular matrix;extracellular matrix part;extracellular membrane-bounded organelle;extracellular organelle;extracellular region part;extracellular space;extracellular vesicular exosome;membrane-bounded organelle;membrane-bounded vesicle;organelle;vesicle	Protein digestion and absorption	3D-structure;Alternativepromoterusage;Alternativesplicing;Celladhesion;Collagen;Completeproteome;Directproteinsequencing;Disulfidebond;Extracellularmatrix;Glycoprotein;Hydroxylation;Metal-binding;Phosphoprotein;Proteomicsidentification;Referenceproteome;Repeat;Secreted;Signal;Zinc	3.97e-28	1.14267	16		#N/A	#N/A	#N/A
Q9CR24	Q9CR24	Nudt8	Nucleoside diphosphate-linked moiety X motif 8	NUDT8_MOUSE		0.233165	0.0172235	0.000365685	+	0.748126	0.97123	0.890995	0.956495	0.79196	0.945032	0.863842	1.21737	1.23883	0.982849	1.04387	1.13436	1.06546	1.11708		binding;catalytic activity;cation binding;hydrolase activity;ion binding;metal ion binding	cell part;cytoplasmic part;intracellular membrane-bounded organelle;intracellular organelle;intracellular part;membrane-bounded organelle;mitochondrion;organelle		Completeproteome;Hydrolase;Magnesium;Manganese;Metal-binding;Mitochondrion;Referenceproteome;Transitpeptide	1.09e-25	1.12764	6		#N/A	#N/A	#N/A
Q78J03	Q78J03	Msrb2	Methionine-R-sulfoxide reductase B2, mitochondrial	MSRB2_MOUSE		0.230517	0.0394439	0.00189431	+	0.681941	0.921009	0.815868	0.982729	0.772192	0.9063	0.901133	1.07233	1.03578	0.980412	1.13766	1.26385	0.933714	1.17104	actin cytoskeleton organization;actin filament organization;actin filament polymerization;actin filament-based process;actin polymerization or depolymerization;cellular component assembly;cellular component assembly at cellular level;cellular component organization;cellular component organization at cellular level;cellular component organization or biogenesis;cellular component organization or bi…	actin binding;binding;catalytic activity;cation binding;cytoskeletal protein binding;ion binding;metal ion binding;oxidoreductase activity;oxidoreductase activity, acting on a sulfur group of donors;oxidoreductase activity, acting on a sulfur group of donors, disulfide as acceptor;peptide-methionine (R)-S-oxide reductase activity;protein binding;transition metal ion binding;zinc ion binding	cell part;cytoplasmic part;intracellular membrane-bounded organelle;intracellular organelle;intracellular part;membrane-bounded organelle;mitochondrion;organelle		3D-structure;Completeproteome;Metal-binding;Mitochondrion;Oxidoreductase;Referenceproteome;Transitpeptide;Zinc	3.13e-24	1.11882	7		#N/A	#N/A	#N/A
A0A494BAI5;P22315;Q544X6	A0A494BAI5;P22315;Q544X6	Fech	Isoform of P22315, Ferrochelatase;Ferrochelatase, mitochondrial;Isoform of P22315, Ferrochelatase	A0A494BAI5_MOUSE;HEMH_MOUSE;Q544X6_MOUSE		0.229906	0.0319205	0.00128558	+	2.35929	2.37715	2.15097	2.24695	2.15863	2.24633	2.30841	2.65652	2.63018	2.39285	2.53941	2.44818	2.39542	2.39452	alcohol metabolic process;biological regulation;biosynthetic process;cation homeostasis;cell differentiation;cellular aromatic compound metabolic process;cellular biosynthetic process;cellular component assembly;cellular component organization;cellular component organization or biogenesis;cellular developmental process;cellular metabolic process;cellular nitrogen compound biosynthetic process;cel…	2 iron, 2 sulfur cluster binding;binding;catalytic activity;cation binding;ferrochelatase activity;heme binding;ion binding;iron ion binding;iron-responsive element binding;iron-sulfur cluster binding;lyase activity;metal cluster binding;metal ion binding;mRNA binding;nucleic acid binding;RNA binding;tetrapyrrole binding;transition metal ion binding	cell part;cytoplasmic part;intracellular membrane-bounded organelle;intracellular organelle;intracellular organelle part;intracellular part;membrane;membrane-bounded organelle;mitochondrial inner membrane;mitochondrial membrane;mitochondrial part;mitochondrion;organelle;organelle inner membrane;organelle membrane;organelle part	Porphyrin and chlorophyll metabolism	2Fe-2S;Acetylation;Completeproteome;Directproteinsequencing;Diseasemutation;Hemebiosynthesis;Iron;Iron-sulfur;Lyase;Membrane;Metal-binding;Mitochondrion;Mitochondrioninnermembrane;Porphyrinbiosynthesis;Proteomicsidentification;Referenceproteome;Transitpeptide	1.21e-27	1.13963	21		-0.115937	0.0479636	0.288082
Q8JZQ2	Q8JZQ2	Afg3l2	AFG3-like protein 2	AFG32_MOUSE		0.229712	0.0116571	0.000215998	+	2.1915	2.39507	2.14987	2.23831	2.29187	2.16925	2.27994	2.49654	2.5954	2.36142	2.52972	2.49604	2.40031	2.44438	anatomical structure development;anatomical structure morphogenesis;axon ensheathment;axonogenesis;biological regulation;cell development;cell part morphogenesis;cell projection morphogenesis;cell projection organization;cellular component morphogenesis;cellular component organization;cellular component organization at cellular level;cellular component organization or biogenesis;cellular componen…	adenyl nucleotide binding;adenyl ribonucleotide binding;ATP binding;binding;catalytic activity;cation binding;endopeptidase activity;hydrolase activity;ion binding;metal ion binding;metalloendopeptidase activity;metallopeptidase activity;nucleotide binding;peptidase activity;peptidase activity, acting on L-amino acid peptides;purine nucleotide binding;purine ribonucleoside triphosphate binding;pu…	cell part;cytoplasmic part;integral to membrane;intracellular membrane-bounded organelle;intracellular organelle;intracellular organelle part;intracellular part;intrinsic to membrane;membrane;membrane part;membrane-bounded organelle;mitochondrial inner membrane;mitochondrial membrane;mitochondrial part;mitochondrion;organelle;organelle inner membrane;organelle membrane;organelle part		ATP-binding;Completeproteome;Directproteinsequencing;Diseasemutation;Hydrolase;Membrane;Metal-binding;Metalloprotease;Mitochondrion;Nucleotide-binding;Protease;Referenceproteome;Transmembrane;Transmembranehelix;Zinc	5.53e-26	1.12942	27		0.0662239	0.079684	0.538138
A0A087WRE7;Q8R0N6	A0A087WRE7;Q8R0N6	Adhfe1	Isoform of Q8R0N6, Hydroxyacid-oxoacid transhydrogenase, mitochondrial (Fragment);Hydroxyacid-oxoacid transhydrogenase, mitochondrial	A0A087WRE7_MOUSE;HOT_MOUSE		0.222908	0.00305882	2.37644e-05	+	0.798558	0.96982	0.739819	0.833261	0.709068	0.823383	0.825876	1.01118	1.01887	1.06409	1.09025	1.04602	1.01406	1.01568	establishment of localization;hydrogen transport;molecular hydrogen transport;transport	binding;catalytic activity;cation binding;hydroxyacid-oxoacid transhydrogenase activity;ion binding;metal ion binding;oxidoreductase activity;oxidoreductase activity, acting on CH-OH group of donors	cell part;cytoplasmic part;intracellular membrane-bounded organelle;intracellular organelle;intracellular part;membrane-bounded organelle;mitochondrion;organelle		Acetylation;Alternativesplicing;Completeproteome;Mitochondrion;Oxidoreductase;Proteomicsidentification;Referenceproteome;Transitpeptide	6.87e-26	1.12885	8		0.139468	0.0338048	0.360488
Q99MR8	Q99MR8	Mccc1	Methylcrotonoyl-CoA carboxylase subunit alpha, mitochondrial	MCCA_MOUSE		0.219049	0.0114545	0.000197073	+	2.73815	2.77295	2.64057	2.8217	2.62423	2.84468	2.72847	2.95751	3.03676	2.92252	3.00863	3.03341	2.86629	2.87897	amine catabolic process;amine metabolic process;branched chain family amino acid catabolic process;branched chain family amino acid metabolic process;carboxylic acid catabolic process;carboxylic acid metabolic process;catabolic process;cellular amine metabolic process;cellular amino acid catabolic process;cellular amino acid metabolic process;cellular catabolic process;cellular ketone metabolic p…	adenyl nucleotide binding;adenyl ribonucleotide binding;ATP binding;binding;biotin carboxylase activity;catalytic activity;cation binding;CoA carboxylase activity;ion binding;ligase activity;ligase activity, forming carbon-carbon bonds;ligase activity, forming carbon-nitrogen bonds;metal ion binding;methylcrotonoyl-CoA carboxylase activity;nucleotide binding;purine nucleotide binding;purine ribon…	3-methylcrotonyl-CoA carboxylase complex, mitochondrial;cell part;cytoplasmic part;intracellular membrane-bounded organelle;intracellular organelle;intracellular organelle lumen;intracellular organelle part;intracellular part;macromolecular complex;membrane;membrane-bounded organelle;membrane-enclosed lumen;mitochondrial inner membrane;mitochondrial matrix;mitochondrial membrane;mitochondrial par…	Valine, leucine and isoleucine degradation	Acetylation;ATP-binding;Biotin;Completeproteome;Ligase;Mitochondrion;Nucleotide-binding;Referenceproteome;Transitpeptide	3.51e-28	1.14302	30		-0.101337	0.0617365	0.38652
Q8VE91;Q8VE91-1;Q8VE91-2;Q8VE91-3	Q8VE91;Q8VE91-1;Q8VE91-2;Q8VE91-3	Retreg1	Reticulophagy regulator 1;Isoform of Q8VE91, Isoform 1 of Reticulophagy regulator 1;Isoform of Q8VE91, Isoform 2 of Reticulophagy regulator 1;Isoform of Q8VE91, Isoform 3 of Reticulophagy regulator 1	RETR1_MOUSE;RETR1-1_MOUSE;RETR1-2_MOUSE;RETR1-3_MOUSE		0.217165	0.0170233	0.000366932	+	-0.194722	-0.101221	-0.112299	-0.0969372	-0.133595	0.0426693	-0.0893726	0.0516539	0.0021944	0.0927029	0.134244	0.295187	0.102037	0.156661	multicellular organismal process;neurological system process;sensory perception;sensory perception of pain;system process		cell part;cis-Golgi network;cytoplasmic part;Golgi apparatus;Golgi apparatus part;integral to membrane;intracellular membrane-bounded organelle;intracellular organelle;intracellular organelle part;intracellular part;intrinsic to membrane;membrane part;membrane-bounded organelle;organelle;organelle part		Alternativesplicing;Completeproteome;Golgiapparatus;Membrane;Referenceproteome;Transmembrane;Transmembranehelix	1.03e-18	1.08311	3		#N/A	#N/A	#N/A
A2AL76;A2AL77;A2AL78;Q8BSY0-2;Q9CR06	A2AL76;A2AL77;A2AL78;Q8BSY0-2;Q9CR06	Asph	Isoform of Q8BSY0, Aspartyl/asparaginyl beta-hydroxylase;Isoform of Q8BSY0, Aspartyl/asparaginyl beta-hydroxylase (Fragment);Isoform of Q8BSY0, Aspartyl/asparaginyl beta-hydroxylase;Isoform of Q8BSY0, Isoform 2 of Aspartyl/asparaginyl beta-hydroxylase;Isoform of Q8BSY0, Aspartate-beta-hydroxylase, isoform CRA_a	A2AL76_MOUSE;A2AL77_MOUSE;A2AL78_MOUSE;ASPH-2_MOUSE;Q9CR06_MOUSE		0.216956	0.0304857	0.00114145	+	3.1925	3.4183	3.15448	3.30739	3.32588	3.25487	3.24872	3.64086	3.56522	3.31719	3.47721	3.48576	3.51093	3.42367	activation of store-operated calcium channel activity;anatomical structure development;anatomical structure morphogenesis;appendage morphogenesis;biological regulation;calcium ion transmembrane transport;calcium ion transport;cation transport;cellular macromolecule metabolic process;cellular metabolic process;cellular process;cellular protein metabolic process;cellular response to calcium ion;cel…	binding;calcium ion binding;catalytic activity;cation binding;ion binding;metal ion binding;oxidoreductase activity;oxidoreductase activity, acting on paired donors, with incorporation or reduction of molecular oxygen;oxidoreductase activity, acting on paired donors, with incorporation or reduction of molecular oxygen, 2-oxoglutarate as one donor, and incorporation of one atom each of oxygen into…	cell cortex part;cell part;cortical endoplasmic reticulum;cytoplasm;cytoplasmic part;endoplasmic reticulum;endoplasmic reticulum membrane;endoplasmic reticulum part;integral to endoplasmic reticulum membrane;integral to membrane;integral to organelle membrane;intracellular membrane-bounded organelle;intracellular organelle;intracellular organelle part;intracellular part;intrinsic to endoplasmic r…		Alternativesplicing;Calcium;Completeproteome;Dioxygenase;Disulfidebond;Endoplasmicreticulum;Glycoprotein;Iron;Membrane;Metal-binding;Oxidoreductase;Phosphoprotein;Proteomicsidentification;Referenceproteome;Repeat;Sarcoplasmicreticulum;Signal-anchor;TPRrepeat;Transmembrane;Transmembranehelix	5.82e-20	1.09174	2		-0.01016	0.0523349	0.96519
Q9CPX7	Q9CPX7	Mrps16	28S ribosomal protein S16, mitochondrial	RT16_MOUSE		0.216085	0.0448159	0.00229822	+	-0.465138	-0.225731	-0.416958	-0.349564	-0.366116	-0.44066	-0.433569	-0.0172567	0.0286589	-0.18631	-0.218768	-0.263271	-0.250206	-0.277987	biosynthetic process;cellular biosynthetic process;cellular component organization;cellular component organization at cellular level;cellular component organization or biogenesis;cellular component organization or biogenesis at cellular level;cellular macromolecule biosynthetic process;cellular macromolecule metabolic process;cellular metabolic process;cellular process;cellular protein metabolic …	structural constituent of ribosome;structural molecule activity	cell part;cytoplasm;cytoplasmic part;intracellular membrane-bounded organelle;intracellular organelle;intracellular organelle part;intracellular part;macromolecular complex;membrane-bounded organelle;mitochondrial part;mitochondrial small ribosomal subunit;mitochondrion;organellar small ribosomal subunit;organelle;organelle part;ribonucleoprotein complex;small ribosomal subunit		Completeproteome;Mitochondrion;Referenceproteome;Ribonucleoprotein;Ribosomalprotein;Transitpeptide	4.6e-19	1.08559	1		#N/A	#N/A	#N/A
A0A494BA32;Q61586	A0A494BA32;Q61586	Gpam	Isoform of Q61586, Glycerol-3-phosphate acyltransferase 1, mitochondrial;Glycerol-3-phosphate acyltransferase 1, mitochondrial	A0A494BA32_MOUSE;GPAT1_MOUSE		0.212716	0.0460194	0.00241443	+	-1.57292	-1.75471	-1.65229	-1.66361	-1.66795	-1.50211	-1.77289	-1.31605	-1.28726	-1.58568	-1.53161	-1.50461	-1.476	-1.39626	acyl-CoA metabolic process;acylglycerol biosynthetic process;acylglycerol metabolic process;biological regulation;biosynthetic process;carboxylic acid metabolic process;CDP-diacylglycerol biosynthetic process;CDP-diacylglycerol metabolic process;cellular biosynthetic process;cellular ketone metabolic process;cellular lipid metabolic process;cellular metabolic process;cellular process;chemical hom…	catalytic activity;glycerol-3-phosphate O-acyltransferase activity;O-acyltransferase activity;transferase activity;transferase activity, transferring acyl groups;transferase activity, transferring acyl groups other than amino-acyl groups	cell part;cytoplasmic part;integral to membrane;intracellular membrane-bounded organelle;intracellular organelle;intracellular organelle part;intracellular part;intrinsic to membrane;membrane;membrane part;membrane-bounded organelle;mitochondrial inner membrane;mitochondrial membrane;mitochondrial outer membrane;mitochondrial part;mitochondrion;organelle;organelle inner membrane;organelle membran…	Glycerolipid metabolism;Glycerophospholipid metabolism	Acetylation;Acyltransferase;Completeproteome;Lipidbiosynthesis;Lipidmetabolism;Membrane;Mitochondrion;Mitochondrionoutermembrane;Phospholipidbiosynthesis;Phospholipidmetabolism;Phosphoprotein;Referenceproteome;Transferase;Transitpeptide;Transmembrane;Transmembranehelix	8.34e-19	1.08377	5		#N/A	#N/A	#N/A
Q9CXI0	Q9CXI0	Coq5	2-methoxy-6-polyprenyl-1,4-benzoquinol methylase, mitochondrial	COQ5_MOUSE		0.211351	0.0372809	0.0017138	+	2.28613	2.53491	2.16962	2.30082	2.25678	2.27079	2.34027	2.63083	2.57864	2.55807	2.45421	2.4983	2.38579	2.53293	biosynthetic process;cellular biosynthetic process;cellular ketone metabolic process;cellular metabolic process;cellular process;coenzyme biosynthetic process;coenzyme metabolic process;cofactor biosynthetic process;cofactor metabolic process;metabolic process;methylation;one-carbon metabolic process;oxidoreduction coenzyme metabolic process;quinone cofactor biosynthetic process;quinone cofactor …	catalytic activity;methyltransferase activity;S-adenosylmethionine-dependent methyltransferase activity;transferase activity;transferase activity, transferring one-carbon groups	cell part;cytoplasmic part;intracellular membrane-bounded organelle;intracellular organelle;intracellular organelle part;intracellular part;membrane;membrane-bounded organelle;mitochondrial inner membrane;mitochondrial membrane;mitochondrial part;mitochondrion;organelle;organelle inner membrane;organelle membrane;organelle part	Ubiquinone and other terpenoid-quinone biosynthesis	Completeproteome;Membrane;Methyltransferase;Mitochondrion;Mitochondrioninnermembrane;Referenceproteome;S-adenosyl-L-methionine;Transferase;Transitpeptide;Ubiquinonebiosynthesis	1.12e-28	1.14623	22		0.219662	0.0802591	0.103689
Q8BIJ6	Q8BIJ6	Iars2	Isoleucine--tRNA ligase, mitochondrial	SYIM_MOUSE		0.210166	0.0463768	0.00243884	+	2.3221	2.52215	2.22669	2.38141	2.49796	2.34702	2.38011	2.70043	2.66498	2.44617	2.64049	2.6791	2.54705	2.47038	amine metabolic process;amino acid activation;biosynthetic process;carboxylic acid metabolic process;cellular amine metabolic process;cellular amino acid metabolic process;cellular biosynthetic process;cellular component organization;cellular component organization at cellular level;cellular component organization or biogenesis;cellular component organization or biogenesis at cellular level;cellu…	adenyl nucleotide binding;adenyl ribonucleotide binding;aminoacyl-tRNA editing activity;aminoacyl-tRNA ligase activity;ATP binding;binding;carboxylic ester hydrolase activity;catalytic activity;hydrolase activity;hydrolase activity, acting on ester bonds;isoleucine-tRNA ligase activity;ligase activity;ligase activity, forming aminoacyl-tRNA and related compounds;ligase activity, forming carbon-ox…	cell part;cytoplasm;cytoplasmic part;cytosol;intracellular membrane-bounded organelle;intracellular organelle;intracellular organelle lumen;intracellular organelle part;intracellular part;membrane-bounded organelle;membrane-enclosed lumen;mitochondrial matrix;mitochondrial part;mitochondrion;organelle;organelle lumen;organelle part	Aminoacyl-tRNA biosynthesis;Valine, leucine and isoleucine biosynthesis	Acetylation;Aminoacyl-tRNAsynthetase;ATP-binding;Completeproteome;Ligase;Mitochondrion;Nucleotide-binding;Proteinbiosynthesis;Referenceproteome;Transitpeptide	1.31e-27	1.13942	32		0.208335	0.0472312	0.0489138
E9Q4D0;F6XJP7;H3BJL4	E9Q4D0;F6XJP7;H3BJL4	Pcsk6	Isoform of F6XJP7, Proprotein convertase subtilisin/kexin type 6;Proprotein convertase subtilisin/kexin type 6;Isoform of F6XJP7, Proprotein convertase subtilisin/kexin type 6 (Fragment)	E9Q4D0_MOUSE;F6XJP7_MOUSE;H3BJL4_MOUSE		0.206134	0.03225	0.00136231	+	-1.82819	-1.90618	-2.00525	-1.75713	-2.01676	-1.88953	-1.95586	-1.68041	-1.5889	-1.66625	-1.64115	-1.77094	-1.69926	-1.86903	anterior/posterior axis specification;anterior/posterior axis specification, embryo;axis specification;biological regulation;cellular macromolecule metabolic process;cellular metabolic process;cellular process;determination of bilateral symmetry;determination of left/right symmetry;developmental process;embryonic axis specification;embryonic pattern specification;establishment of localization;est…	binding;carbohydrate binding;catalytic activity;endopeptidase activity;glycosaminoglycan binding;growth factor binding;heparin binding;hydrolase activity;nerve growth factor binding;neurotrophin binding;pattern binding;peptidase activity;peptidase activity, acting on L-amino acid peptides;polysaccharide binding;protein binding;serine hydrolase activity;serine-type endopeptidase activity;serine-ty…	cell part;cell surface;cytoplasmic part;extracellular matrix;extracellular region part;extracellular space;Golgi apparatus;intracellular membrane-bounded organelle;intracellular organelle;intracellular part;membrane-bounded organelle;organelle		Completeproteome;Hydrolase;Protease;Proteomicsidentification;Referenceproteome;Serineprotease	5.27e-13	1.03621	2		#N/A	#N/A	#N/A
Q91UZ5	Q91UZ5	Impa2	Inositol monophosphatase 2	IMPA2_MOUSE		0.204156	0.0397684	0.00193436	+	-0.948399	-0.833219	-1.04506	-0.888043	-0.922049	-0.981658	-0.930725	-0.789663	-0.665776	-0.928021	-0.695111	-0.541346	-0.767237	-0.732909	alcohol biosynthetic process;alcohol metabolic process;biosynthetic process;carbohydrate biosynthetic process;carbohydrate metabolic process;catabolic process;cellular biosynthetic process;cellular carbohydrate biosynthetic process;cellular carbohydrate metabolic process;cellular lipid metabolic process;cellular metabolic process;cellular process;dephosphorylation;glycerolipid metabolic process;g…	binding;catalytic activity;cation binding;hydrolase activity;hydrolase activity, acting on ester bonds;identical protein binding;inositol monophosphate phosphatase activity;inositol or phosphatidylinositol phosphatase activity;inositol phosphate phosphatase activity;ion binding;metal ion binding;phosphatase activity;phosphoric ester hydrolase activity;protein binding;protein dimerization activity…	cell part;cytoplasm;intracellular part	Inositol phosphate metabolism;Phosphatidylinositol signaling system;Streptomycin biosynthesis	Completeproteome;Hydrolase;Lithium;Magnesium;Metal-binding;Referenceproteome	5.05e-15	1.05461	4		#N/A	#N/A	#N/A
Q9CPP6	Q9CPP6	Ndufa5	NADH dehydrogenase [ubiquinone] 1 alpha subcomplex subunit 5	NDUA5_MOUSE		0.203119	0.0368276	0.00166141	+	3.70964	4.00555	3.85936	3.88479	3.72242	3.98377	3.84402	4.18723	3.9832	4.04038	4.05966	4.09441	4.06929	3.99722	cellular metabolic process;cellular process;electron transport chain;generation of precursor metabolites and energy;metabolic process;oxidation-reduction process;respiratory electron transport chain	catalytic activity;NADH dehydrogenase (quinone) activity;NADH dehydrogenase (ubiquinone) activity;NADH dehydrogenase activity;oxidoreductase activity;oxidoreductase activity, acting on NADH or NADPH;oxidoreductase activity, acting on NADH or NADPH, quinone or similar compound as acceptor	cell part;cytoplasmic part;intracellular membrane-bounded organelle;intracellular organelle;intracellular organelle part;intracellular part;macromolecular complex;membrane part;membrane-bounded organelle;mitochondrial membrane part;mitochondrial part;mitochondrial respiratory chain complex I;mitochondrion;NADH dehydrogenase complex;organelle;organelle part;protein complex;respiratory chain comple…	Alzheimer's disease;Huntington's disease;Oxidative phosphorylation;Parkinson's disease	Acetylation;Completeproteome;Directproteinsequencing;Electrontransport;Membrane;Mitochondrion;Mitochondrioninnermembrane;Referenceproteome;Respiratorychain;Transport	1.05e-28	1.14645	14		0.195131	0.0819366	0.125795
B8JJ66;B8JJ69	B8JJ66;B8JJ69	2310061I04Rik	Isoform of B8JJ69, MCG141136, isoform CRA_a;RIKEN cDNA 2310061I04 gene	B8JJ66_MOUSE;B8JJ69_MOUSE		0.203116	0.0202667	0.000557579	+	0.316321	0.58564	0.348833	0.426416	0.44733	0.434561	0.383097	0.606723	0.754624	0.628017	0.580914	0.64332	0.646114	0.504298			cell part;cytoplasmic part;intracellular membrane-bounded organelle;intracellular organelle;intracellular part;membrane-bounded organelle;mitochondrion;organelle		Completeproteome;Proteomicsidentification;Referenceproteome	3.47e-27	1.13675	5		#N/A	#N/A	#N/A
Q9D172	Q9D172	Gatd3a	Glutamine amidotransferase-like class 1 domain-containing protein 3A, mitochondrial	GAL3A_MOUSE		0.201786	0.01968	0.000513629	+	4.31997	4.41732	4.41435	4.36445	4.36769	4.47076	4.44723	4.78871	4.6605	4.58013	4.51352	4.62159	4.55712	4.4927			cell part;cytoplasmic part;intracellular membrane-bounded organelle;intracellular organelle;intracellular part;membrane-bounded organelle;mitochondrion;organelle		Acetylation;Completeproteome;Directproteinsequencing;Mitochondrion;Referenceproteome;Transitpeptide	1.51e-29	1.15299	17		#N/A	#N/A	#N/A
Q8CCM6-2	Q8CCM6-2	Timm21	Isoform of Q8CCM6, Isoform 2 of Mitochondrial import inner membrane translocase subunit Tim21	TIM21-2_MOUSE		0.201291	0.0202308	0.000553106	+	-0.73054	-0.547207	-0.659073	-0.636755	-0.730291	-0.492603	-0.513647	-0.337707	-0.419873	-0.351515	-0.492541	-0.4639	-0.441185	-0.394357	cellular component assembly;cellular component assembly at cellular level;cellular component biogenesis;cellular component organization;cellular component organization at cellular level;cellular component organization or biogenesis;cellular component organization or biogenesis at cellular level;cellular macromolecular complex assembly;cellular macromolecular complex subunit organization;cellular …		cell part;cytoplasmic part;integral to membrane;intracellular membrane-bounded organelle;intracellular organelle;intracellular organelle part;intracellular part;intrinsic to membrane;macromolecular complex;membrane part;membrane-bounded organelle;mitochondrial inner membrane presequence translocase complex;mitochondrial membrane part;mitochondrial part;mitochondrion;organelle;organelle part;prote…		Alternativesplicing;Completeproteome;Membrane;Mitochondrion;Proteintransport;Referenceproteome;Transitpeptide;Translocation;Transmembrane;Transmembranehelix;Transport	9.12e-20	1.09041	5		0.027488	0.12977	0.883049
E9Q8T1	E9Q8T1	Tacc2	Isoform of Q9JJG0, Transforming acidic coiled-coil-containing protein 2	E9Q8T1_MOUSE		0.200843	0	6.72227e-07	+	0.0910826	0.211761	0.192059	0.15654	0.208786	0.227802	0.211605	0.375781	0.379149	0.337082	0.428679	0.419477	0.378002	0.387366	anatomical structure development;astral microtubule organization;biological regulation;cell differentiation;cell proliferation;cellular component organization;cellular component organization at cellular level;cellular component organization or biogenesis;cellular component organization or biogenesis at cellular level;cellular developmental process;cellular localization;cellular process;cerebral c…	binding;hormone receptor binding;nuclear hormone receptor binding;protein binding;protein domain specific binding;receptor binding	cell part;cytoplasm;cytoskeleton;intracellular membrane-bounded organelle;intracellular non-membrane-bounded organelle;intracellular organelle;intracellular organelle part;intracellular part;membrane-bounded organelle;microtubule cytoskeleton;non-membrane-bounded organelle;nuclear part;nucleolus;nucleoplasm;nucleus;organelle;organelle part		Completeproteome;Proteomicsidentification;Referenceproteome	8.03e-24	1.11631	41		0.0522374	0.0763905	0.679379
Q8BH95	Q8BH95	Echs1	Enoyl-CoA hydratase, mitochondrial	ECHM_MOUSE		0.193815	0.016	0.000317475	+	4.25584	4.19713	4.18664	4.13366	4.12086	4.1549	4.30839	4.37464	4.38729	4.49458	4.25226	4.45782	4.35419	4.39334	carboxylic acid catabolic process;carboxylic acid metabolic process;catabolic process;cellular catabolic process;cellular ketone metabolic process;cellular lipid catabolic process;cellular lipid metabolic process;cellular metabolic process;cellular process;fatty acid beta-oxidation;fatty acid catabolic process;fatty acid metabolic process;fatty acid oxidation;lipid catabolic process;lipid metabol…	carbon-oxygen lyase activity;catalytic activity;enoyl-CoA hydratase activity;hydro-lyase activity;lyase activity	cell part;cytoplasmic part;extracellular membrane-bounded organelle;extracellular organelle;extracellular region part;extracellular vesicular exosome;intracellular membrane-bounded organelle;intracellular organelle;intracellular organelle lumen;intracellular organelle part;intracellular part;membrane-bounded organelle;membrane-bounded vesicle;membrane-enclosed lumen;mitochondrial matrix;mitochond…	Aminobenzoate degradation;Benzoate degradation;beta-Alanine metabolism;Butanoate metabolism;Caprolactam degradation;Fatty acid elongation in mitochondria;Fatty acid metabolism;Lysine degradation;Propanoate metabolism;Tryptophan metabolism;Valine, leucine and isoleucine degradation	Acetylation;Completeproteome;Directproteinsequencing;Fattyacidmetabolism;Lipidmetabolism;Lyase;Mitochondrion;Phosphoprotein;Referenceproteome;Transitpeptide	2.77e-28	1.14364	22		0.0390273	0.0626079	0.676548
P61082	P61082	Ube2m	NEDD8-conjugating enzyme Ubc12	UBC12_MOUSE		0.192934	0.0310685	0.0012112	+	1.91857	2.15623	1.88798	1.9218	1.91639	2.09378	1.88749	2.16534	2.16442	2.06933	2.20304	2.22599	2.18613	2.11852	biological regulation;cellular macromolecule metabolic process;cellular metabolic process;cellular process;cellular protein metabolic process;macromolecule metabolic process;macromolecule modification;metabolic process;positive regulation of apoptosis;positive regulation of biological process;positive regulation of cell death;positive regulation of cellular process;positive regulation of neuron a…	acid-amino acid ligase activity;adenyl nucleotide binding;adenyl ribonucleotide binding;ATP binding;binding;catalytic activity;ligase activity;ligase activity, forming carbon-nitrogen bonds;NEDD8 ligase activity;nucleotide binding;protein-glutamic acid ligase activity;purine nucleotide binding;purine ribonucleoside triphosphate binding;purine ribonucleotide binding;ribonucleotide binding;ribosoma…	cell part;cytoplasm;extracellular membrane-bounded organelle;extracellular organelle;extracellular region part;extracellular vesicular exosome;intracellular part;membrane-bounded organelle;membrane-bounded vesicle;organelle;vesicle	Ubiquitin mediated proteolysis	Acetylation;ATP-binding;Completeproteome;Ligase;Nucleotide-binding;Phosphoprotein;Referenceproteome;Ublconjugationpathway	8.68e-25	1.12216	8		0.247006	0.104667	0.228207
Q9D2R8	Q9D2R8	Mrps33	28S ribosomal protein S33, mitochondrial	RT33_MOUSE		0.190838	0.00948387	0.000158636	+	-0.942533	-0.868318	-0.817019	-0.816339	-0.829077	-0.754587	-0.859828	-0.604569	-0.537469	-0.663252	-0.601319	-0.678898	-0.743302	-0.723022			cell part;cytoplasmic part;intracellular membrane-bounded organelle;intracellular non-membrane-bounded organelle;intracellular organelle;intracellular part;macromolecular complex;membrane-bounded organelle;mitochondrion;non-membrane-bounded organelle;organelle;ribonucleoprotein complex;ribosome		Acetylation;Completeproteome;Mitochondrion;Referenceproteome;Ribonucleoprotein;Ribosomalprotein	3.77e-24	1.11832	2		#N/A	#N/A	#N/A
P56480	P56480	Atp5f1b	ATP synthase subunit beta, mitochondrial	ATPB_MOUSE		0.186533	0.00704	9.51633e-05	+	8.96121	9.15914	9.04711	8.98942	8.9815	9.12774	9.03012	9.2082	9.22717	9.15884	9.22203	9.29346	9.23538	9.25688	anatomical structure formation involved in morphogenesis;angiogenesis;ATP biosynthetic process;ATP hydrolysis coupled proton transport;ATP metabolic process;ATP synthesis coupled proton transport;biological regulation;biosynthetic process;cation homeostasis;cation transport;cell differentiation;cellular biosynthetic process;cellular cation homeostasis;cellular chemical homeostasis;cellular develo…	active transmembrane transporter activity;adenyl nucleotide binding;adenyl ribonucleotide binding;ATP binding;ATPase activity;ATPase activity, coupled;ATPase activity, coupled to movement of substances;ATPase activity, coupled to transmembrane movement of ions;ATPase activity, coupled to transmembrane movement of substances;binding;catalytic activity;cation transmembrane transporter activity;cati…	cell part;cell surface;cytoplasmic part;extracellular membrane-bounded organelle;extracellular organelle;extracellular region part;extracellular vesicular exosome;intracellular membrane-bounded organelle;intracellular non-membrane-bounded organelle;intracellular organelle;intracellular organelle part;intracellular part;macromolecular complex;membrane;membrane part;membrane-bounded organelle;membr…	Alzheimer's disease;Huntington's disease;Oxidative phosphorylation;Parkinson's disease	Acetylation;ATP-binding;ATPsynthesis;CF(1);Completeproteome;Directproteinsequencing;Glycoprotein;Hydrogeniontransport;Hydrolase;Iontransport;Membrane;Mitochondrion;Mitochondrioninnermembrane;Nucleotide-binding;Phosphoprotein;Referenceproteome;Transitpeptide;Transport	1.51e-30	1.16123	85		#N/A	#N/A	#N/A
Q99KU0	Q99KU0	Vmp1	Vacuole membrane protein 1	VMP1_MOUSE		0.185561	0.0396108	0.00187564	+	0.318801	0.300522	0.326374	0.423096	0.20278	0.42239	0.43125	0.535335	0.457101	0.683765	0.454024	0.510771	0.458321	0.62482	autophagy;biological adhesion;biological regulation;catabolic process;cell adhesion;cell junction assembly;cell junction organization;cell-cell adhesion;cellular catabolic process;cellular component assembly;cellular component assembly at cellular level;cellular component organization;cellular component organization at cellular level;cellular component organization or biogenesis;cellular componen…		autophagic vacuole membrane;cell part;cytoplasmic part;endoplasmic reticulum;endoplasmic reticulum-Golgi intermediate compartment membrane;integral to membrane;intracellular membrane-bounded organelle;intracellular organelle;intracellular organelle part;intracellular part;intrinsic to membrane;membrane;membrane part;membrane-bounded organelle;organelle;organelle membrane;organelle part;plasma mem…		Acetylation;Autophagy;Celladhesion;Cellmembrane;Completeproteome;Endoplasmicreticulum;Membrane;Referenceproteome;Transmembrane;Transmembranehelix;Vacuole	1.86e-15	1.05826	3		#N/A	#N/A	#N/A
Q9D2G2	Q9D2G2	Dlst	Dihydrolipoyllysine-residue succinyltransferase component of 2-oxoglutarate dehydrogenase complex, mitochondrial	ODO2_MOUSE		0.182723	0.0401667	0.00196709	+	5.85519	6.10262	5.85714	6.01689	5.93479	6.05952	5.93526	6.24279	6.2201	6.04047	6.16281	6.15679	6.05769	6.15981	acetyl-CoA catabolic process;acetyl-CoA metabolic process;amine catabolic process;amine metabolic process;aspartate family amino acid catabolic process;aspartate family amino acid metabolic process;carboxylic acid catabolic process;carboxylic acid metabolic process;catabolic process;cellular amine metabolic process;cellular amino acid catabolic process;cellular amino acid metabolic process;cellul…	catalytic activity;dihydrolipoyllysine-residue succinyltransferase activity;S-acyltransferase activity;S-succinyltransferase activity;succinyltransferase activity;transferase activity;transferase activity, transferring acyl groups;transferase activity, transferring acyl groups other than amino-acyl groups	cell part;cytoplasmic part;extracellular membrane-bounded organelle;extracellular organelle;extracellular region part;extracellular vesicular exosome;intracellular membrane-bounded organelle;intracellular organelle;intracellular part;macromolecular complex;membrane;membrane-bounded organelle;membrane-bounded vesicle;mitochondrion;myelin sheath;nucleus;organelle;oxoglutarate dehydrogenase complex;…	Citrate cycle (TCA cycle);Lysine degradation	Acetylation;Acyltransferase;Alternativesplicing;Completeproteome;Directproteinsequencing;Lipoyl;Mitochondrion;Referenceproteome;Transferase;Transitpeptide;Tricarboxylicacidcycle	2.05e-29	1.15187	28		0.042333	0.0399769	0.604309
Q9D023	Q9D023	Mpc2	Mitochondrial pyruvate carrier 2	MPC2_MOUSE		0.182276	0.024036	0.00070063	+	2.9559	3.06664	3.03826	3.13262	3.0454	3.1308	3.17178	3.3264	3.28556	3.13489	3.35764	3.18605	3.2513	3.27548	anion transport;carboxylic acid metabolic process;carboxylic acid transport;cellular ketone metabolic process;cellular metabolic process;cellular process;establishment of localization;establishment of localization in cell;intracellular transport;ion transport;metabolic process;mitochondrial pyruvate transport;mitochondrial transport;monocarboxylic acid metabolic process;monocarboxylic acid transp…		cell part;cytoplasmic part;integral to membrane;intracellular membrane-bounded organelle;intracellular organelle;intracellular organelle part;intracellular part;intrinsic to membrane;membrane;membrane part;membrane-bounded organelle;mitochondrial inner membrane;mitochondrial membrane;mitochondrial part;mitochondrion;nucleus;organelle;organelle inner membrane;organelle membrane;organelle part		Acetylation;Completeproteome;Membrane;Mitochondrion;Mitochondrioninnermembrane;Referenceproteome;Transmembrane;Transmembranehelix;Transport	1.07e-28	1.14638	11		0.138211	0.0895936	0.467045
B1AW21;Q9Z2C5	B1AW21;Q9Z2C5	Mtm1	Isoform of Q9Z2C5, Myotubularin;Myotubularin	B1AW21_MOUSE;MTM1_MOUSE		0.179902	0.0318389	0.00126182	+	0.160832	0.380241	0.23197	0.417107	0.312929	0.293638	0.325169	0.503409	0.506286	0.323494	0.550328	0.518696	0.476397	0.502593	anatomical structure homeostasis;anatomical structure morphogenesis;biological regulation;cell part morphogenesis;cellular component morphogenesis;cellular component organization;cellular component organization at cellular level;cellular component organization or biogenesis;cellular component organization or biogenesis at cellular level;cellular developmental process;cellular homeostasis;cellular…	binding;catalytic activity;hydrolase activity;hydrolase activity, acting on ester bonds;inositol or phosphatidylinositol phosphatase activity;intermediate filament binding;lipid binding;lipid phosphatase activity;phosphatase activity;phosphatidylinositol binding;phosphatidylinositol bisphosphate phosphatase activity;phosphatidylinositol monophosphate phosphatase activity;phosphatidylinositol-3,5-…	cell part;cell projection;contractile fiber part;cytoplasm;cytoplasmic part;endosome;extracellular membrane-bounded organelle;extracellular organelle;extracellular region part;extracellular vesicular exosome;filopodium;I band;intracellular membrane-bounded organelle;intracellular organelle;intracellular part;late endosome;membrane;membrane-bounded organelle;membrane-bounded vesicle;organelle;orga…		Cellmembrane;Cellprojection;Completeproteome;Cytoplasm;Endosome;Hydrolase;Lipidmetabolism;Membrane;Phosphoprotein;Proteinphosphatase;Proteintransport;Proteomicsidentification;Referenceproteome;Transport	1.3e-23	1.11503	10		0.176706	0.124999	0.372811
E9Q8N5;F7DCH5;Q08EB5;Q08EB6;Q8BRT1	E9Q8N5;F7DCH5;Q08EB5;Q08EB6;Q8BRT1	Clasp2	Isoform of Q8BRT1, CLIP-associating protein 2;Isoform of Q8BRT1, CLIP-associating protein 2;Isoform of Q8BRT1, CLIP-associating protein 2;Isoform of Q8BRT1, CLIP-associating protein 2;CLIP-associating protein 2	E9Q8N5_MOUSE;F7DCH5_MOUSE;Q08EB5_MOUSE;Q08EB6_MOUSE;CLAP2_MOUSE		0.178214	0.0320789	0.0013002	+	-0.343373	-0.178219	-0.413099	-0.278961	-0.188557	-0.283844	-0.391811	-0.180619	-0.113528	-0.109501	-0.0750036	-0.0523109	-0.0673828	-0.232022	biological regulation;cell cycle;cell cycle phase;cell cycle process;cell division;cell migration;cell motility;cellular component movement;cellular component organization;cellular component organization at cellular level;cellular component organization or biogenesis;cellular component organization or biogenesis at cellular level;cellular process;cytoskeleton organization;establishment or mainten…	binding;cytoskeletal protein binding;microtubule binding;microtubule plus-end binding;protein binding;tubulin binding	cell cortex;cell part;cell projection membrane;cell projection part;chromosomal part;condensed chromosome kinetochore;cytoplasmic microtubule;cytoplasmic part;cytoskeletal part;Golgi apparatus;Golgi apparatus part;intracellular membrane-bounded organelle;intracellular non-membrane-bounded organelle;intracellular organelle;intracellular organelle part;intracellular part;kinetochore;leading edge me…		Alternativesplicing;Cellcycle;Celldivision;Cellmembrane;Cellprojection;Centromere;Chromosome;Coiledcoil;Completeproteome;Cytoplasm;Cytoskeleton;Golgiapparatus;Kinetochore;Meiosis;Membrane;Microtubule;Mitosis;Phosphoprotein;Proteomicsidentification;Referenceproteome;Repeat	1.34e-21	1.10248	4		#N/A	#N/A	#N/A
P50285	P50285	Fmo1	Dimethylaniline monooxygenase [N-oxide-forming] 1	FMO1_MOUSE		0.176841	0.0370233	0.00164903	+	0.238986	0.542171	0.288681	0.513199	0.475786	0.42453	0.430191	0.60098	0.61081	0.638016	0.583341	0.579313	0.574465	0.564507	cellular metabolic process;cellular nitrogen compound metabolic process;cellular process;coenzyme metabolic process;cofactor metabolic process;drug metabolic process;heterocycle metabolic process;metabolic process;NADP metabolic process;NADPH oxidation;nicotinamide nucleotide metabolic process;nitrogen compound metabolic process;nucleobase-containing compound metabolic process;nucleobase-containi…	binding;catalytic activity;coenzyme binding;cofactor binding;flavin adenine dinucleotide binding;flavin-containing monooxygenase activity;monooxygenase activity;NADP binding;nucleotide binding;oxidoreductase activity;oxidoreductase activity, acting on paired donors, with incorporation or reduction of molecular oxygen;oxidoreductase activity, acting on paired donors, with incorporation or reductio…	cell part;cytoplasmic part;endoplasmic reticulum membrane;endoplasmic reticulum part;integral to membrane;intracellular organelle part;intracellular part;intrinsic to membrane;membrane;membrane part;organelle membrane;organelle part	Drug metabolism - cytochrome P450;Methane metabolism	Completeproteome;Directproteinsequencing;Endoplasmicreticulum;FAD;Flavoprotein;Membrane;Microsome;Monooxygenase;NADP;Oxidoreductase;Referenceproteome;Transmembrane	4.11e-23	1.11196	17		-0.439357	0.153891	0.213069
A0A0R4J275;Q7TMF3	A0A0R4J275;Q7TMF3	Ndufa12	Isoform of Q7TMF3, NADH dehydrogenase [ubiquinone] 1 alpha subcomplex subunit 12;NADH dehydrogenase [ubiquinone] 1 alpha subcomplex subunit 12	A0A0R4J275_MOUSE;NDUAC_MOUSE		0.175841	0.0295588	0.00108006	+	4.51924	4.67303	4.56075	4.52176	4.49887	4.68615	4.60029	4.88581	4.70744	4.64098	4.79397	4.76542	4.78502	4.71235	response to chemical stimulus;response to oxidative stress;response to stimulus;response to stress	catalytic activity;electron carrier activity;NADH dehydrogenase (quinone) activity;NADH dehydrogenase (ubiquinone) activity;NADH dehydrogenase activity;oxidoreductase activity;oxidoreductase activity, acting on NADH or NADPH;oxidoreductase activity, acting on NADH or NADPH, quinone or similar compound as acceptor	cell part;cytoplasm;cytoplasmic part;intracellular membrane-bounded organelle;intracellular organelle;intracellular organelle part;intracellular part;macromolecular complex;membrane part;membrane-bounded organelle;mitochondrial membrane part;mitochondrial part;mitochondrial respiratory chain complex I;mitochondrion;NADH dehydrogenase complex;organelle;organelle part;protein complex;respiratory ch…	Alzheimer's disease;Huntington's disease;Oxidative phosphorylation;Parkinson's disease	Acetylation;Completeproteome;Electrontransport;Membrane;Mitochondrion;Mitochondrioninnermembrane;Referenceproteome;Respiratorychain;Transport	1.62e-28	1.14512	23		-0.00253259	0.0719922	0.9814
D3YY63;E9PX91;F6TVX7;F7C386;Q8BSF4	D3YY63;E9PX91;F6TVX7;F7C386;Q8BSF4	Pisd;Pisd;Gm20671;Pisd;Pisd	Isoform of Q8BSF4, Phosphatidylserine decarboxylase proenzyme, mitochondrial;Isoform of Q8BSF4, Phosphatidylserine decarboxylase proenzyme, mitochondrial;Predicted gene 20671 (Fragment);Isoform of Q8BSF4, Phosphatidylserine decarboxylase proenzyme, mitochondrial (Fragment);Phosphatidylserine decarboxylase proenzyme, mitochondrial	D3YY63_MOUSE;E9PX91_MOUSE;F6TVX7_MOUSE;F7C386_MOUSE;PISD_MOUSE		0.17414	0.0311329	0.00117789	+	-1.00602	-1.04166	-0.918838	-0.852636	-0.876651	-0.816647	-0.874502	-0.662741	-0.659274	-0.793769	-0.792491	-0.718531	-0.841045	-0.700126	alcohol metabolic process;amine biosynthetic process;amine metabolic process;biosynthetic process;cellular amine metabolic process;cellular biogenic amine biosynthetic process;cellular biogenic amine metabolic process;cellular biosynthetic process;cellular lipid metabolic process;cellular metabolic process;cellular nitrogen compound biosynthetic process;cellular nitrogen compound metabolic proces…	carbon-carbon lyase activity;carboxy-lyase activity;catalytic activity;lyase activity;phosphatidylserine decarboxylase activity	cell part;cytoplasmic part;intracellular membrane-bounded organelle;intracellular organelle;intracellular part;membrane-bounded organelle;mitochondrion;nucleus;organelle	Glycerophospholipid metabolism	Completeproteome;Decarboxylase;Lipidbiosynthesis;Lipidmetabolism;Lyase;Mitochondrion;Phospholipidbiosynthesis;Phospholipidmetabolism;Pyruvate;Referenceproteome;Zymogen	3.82e-17	1.0716	3		#N/A	#N/A	#N/A
Q14C51	Q14C51	Ptcd3	Pentatricopeptide repeat domain-containing protein 3, mitochondrial	PTCD3_MOUSE		0.172155	0.048891	0.00262713	+	0.697413	0.747349	0.747761	0.856165	0.630085	0.715698	0.721462	1.00745	1.03217	0.828577	0.88659	0.964823	0.824642	0.776765	biological regulation;biosynthetic process;cellular biosynthetic process;cellular component organization;cellular component organization at cellular level;cellular component organization or biogenesis;cellular component organization or biogenesis at cellular level;cellular macromolecule biosynthetic process;cellular macromolecule metabolic process;cellular metabolic process;cellular process;cellu…	binding;nucleic acid binding;ribonucleoprotein binding;ribosomal small subunit binding;RNA binding;rRNA binding	cell part;cytoplasmic part;intracellular membrane-bounded organelle;intracellular organelle;intracellular part;membrane-bounded organelle;mitochondrion;organelle		Acetylation;Completeproteome;Mitochondrion;Referenceproteome;Repeat;RNA-binding;rRNA-binding;Transitpeptide;Translationregulation	1.67e-25	1.12651	14		-0.171206	0.22527	0.650966
E9PZ16	E9PZ16	Hspg2	Isoform of Q05793, Basement membrane-specific heparan sulfate proteoglycan core protein	E9PZ16_MOUSE		0.166451	0.0363373	0.00157109	+	3.73275	3.83876	3.60225	3.78974	3.61302	3.74369	3.68893	3.93447	3.89161	3.83447	3.89743	3.98446	3.82141	3.81045	anatomical structure development;anatomical structure morphogenesis;brain development;cardiac muscle tissue development;cartilage development;cartilage development involved in endochondral bone morphogenesis;cell differentiation;cellular component organization;cellular component organization at cellular level;cellular component organization or biogenesis;cellular component organization or biogene…	binding;protein binding;protein C-terminus binding	adherens junction;anchoring junction;basal lamina;basement membrane;cell junction;cell-substrate adherens junction;cell-substrate junction;extracellular matrix;extracellular matrix part;extracellular membrane-bounded organelle;extracellular organelle;extracellular region part;extracellular space;extracellular vesicular exosome;focal adhesion;membrane-bounded organelle;membrane-bounded vesicle;org…	ECM-receptor interaction	Completeproteome;Disulfidebond;Proteomicsidentification;Referenceproteome;Repeat	1.04e-28	1.14649	160		0.055458	0.023177	0.313115
Q61292	Q61292	Lamb2	Laminin subunit beta-2	LAMB2_MOUSE		0.162342	0.00331429	2.66917e-05	+	3.89785	3.95601	3.90518	3.97476	3.87219	3.98607	4.01648	4.08343	4.10808	4.18984	4.08061	4.08919	4.08858	4.1052	anatomical structure development;anatomical structure morphogenesis;astrocyte development;axon extension;axon extension involved in development;axon extension involved in regeneration;axon guidance;biological adhesion;cell adhesion;cell development;cell growth;cell morphogenesis;cell morphogenesis involved in differentiation;cell projection organization;cellular component morphogenesis;cellular c…	binding;integrin binding;protein binding;protein complex binding;receptor binding	basal lamina;basement membrane;extracellular matrix part;extracellular membrane-bounded organelle;extracellular organelle;extracellular region;extracellular region part;extracellular vesicular exosome;laminin complex;laminin-3 complex;macromolecular complex;membrane-bounded organelle;membrane-bounded vesicle;organelle;protein complex;synapse;vesicle	Amoebiasis;ECM-receptor interaction;Focal adhesion;Pathways in cancer;Small cell lung cancer;Toxoplasmosis	Basementmembrane;Celladhesion;Coiledcoil;Completeproteome;Disulfidebond;Extracellularmatrix;Glycoprotein;LamininEGF-likedomain;Referenceproteome;Repeat;Secreted;Signal	3.84e-28	1.14276	67		-0.102	0.0316306	0.128194
Q8BWM0	Q8BWM0	Ptges2	Prostaglandin E synthase 2	PGES2_MOUSE		0.161214	0.00468293	4.88953e-05	+	2.71612	2.6635	2.62492	2.69684	2.65256	2.66901	2.76848	2.90888	2.91986	2.79775	2.79781	2.83024	2.81437	2.85102	biological regulation;biosynthetic process;carboxylic acid biosynthetic process;carboxylic acid metabolic process;cell redox homeostasis;cellular biosynthetic process;cellular homeostasis;cellular ketone metabolic process;cellular lipid metabolic process;cellular metabolic process;cellular process;establishment of localization;fatty acid biosynthetic process;fatty acid metabolic process;homeostat…	amine binding;amino acid binding;binding;carboxylic acid binding;catalytic activity;cation binding;disulfide oxidoreductase activity;DNA binding;electron carrier activity;glutathione binding;heme binding;intramolecular oxidoreductase activity;ion binding;iron ion binding;isomerase activity;lyase activity;metal ion binding;modified amino acid binding;nucleic acid binding;oxidoreductase activity;ox…	cell part;cytoplasmic part;cytosol;Golgi apparatus part;Golgi membrane;integral to membrane;intracellular membrane-bounded organelle;intracellular organelle;intracellular organelle part;intracellular part;intrinsic to membrane;membrane;membrane part;membrane-bounded organelle;mitochondrion;nucleus;organelle;organelle membrane;organelle part	Arachidonic acid metabolism	Completeproteome;Cytoplasm;Fattyacidbiosynthesis;Fattyacidmetabolism;Golgiapparatus;Isomerase;Lipidbiosynthesis;Lipidmetabolism;Membrane;Nucleus;Prostaglandinbiosynthesis;Prostaglandinmetabolism;Referenceproteome;Transmembrane;Transmembranehelix	4.51e-27	1.13605	20		0.426436	0.130801	0.0571747
Q99MN9	Q99MN9	Pccb	Propionyl-CoA carboxylase beta chain, mitochondrial	PCCB_MOUSE		0.158328	0.0482593	0.00265782	+	2.74247	2.93071	2.77953	2.72033	2.66229	2.85622	2.7403	2.95541	2.86508	3.04516	2.95393	2.93287	2.84932	2.93836	metabolic process	adenyl nucleotide binding;adenyl ribonucleotide binding;ATP binding;binding;catalytic activity;CoA carboxylase activity;ligase activity;ligase activity, forming carbon-carbon bonds;nucleotide binding;propionyl-CoA carboxylase activity;purine nucleotide binding;purine ribonucleoside triphosphate binding;purine ribonucleotide binding;ribonucleotide binding	cell part;cytoplasmic part;intracellular membrane-bounded organelle;intracellular organelle;intracellular organelle lumen;intracellular organelle part;intracellular part;membrane-bounded organelle;membrane-enclosed lumen;mitochondrial matrix;mitochondrial part;mitochondrion;organelle;organelle lumen;organelle part	Carbon fixation pathways in prokaryotes;Glyoxylate and dicarboxylate metabolism;Propanoate metabolism;Valine, leucine and isoleucine degradation	Acetylation;ATP-binding;Completeproteome;Ligase;Mitochondrion;Nucleotide-binding;Phosphoprotein;Referenceproteome;Transitpeptide	1.72e-27	1.13864	29		0.204872	0.0348706	0.0755937
P12787	P12787	Cox5a	Cytochrome c oxidase subunit 5A, mitochondrial	COX5A_MOUSE		0.155133	0.0484093	0.00265007	+	7.25202	7.43983	7.23441	7.37392	7.31227	7.36127	7.36069	7.60875	7.44364	7.39397	7.48631	7.59249	7.45016	7.44502		binding;catalytic activity;cation binding;cation transmembrane transporter activity;cytochrome-c oxidase activity;heme-copper terminal oxidase activity;hydrogen ion transmembrane transporter activity;inorganic cation transmembrane transporter activity;ion binding;ion transmembrane transporter activity;metal ion binding;monovalent inorganic cation transmembrane transporter activity;oxidoreductase …	cell part;cytoplasmic part;extracellular membrane-bounded organelle;extracellular organelle;extracellular region part;extracellular vesicular exosome;intracellular membrane-bounded organelle;intracellular organelle;intracellular organelle part;intracellular part;membrane;membrane-bounded organelle;membrane-bounded vesicle;mitochondrial inner membrane;mitochondrial membrane;mitochondrial part;mito…	Alzheimer's disease;Cardiac muscle contraction;Huntington's disease;Oxidative phosphorylation;Parkinson's disease	Acetylation;Completeproteome;Directproteinsequencing;Heme;Iron;Membrane;Metal-binding;Mitochondrion;Mitochondrioninnermembrane;Phosphoprotein;Referenceproteome;Transitpeptide	4.27e-29	1.14947	19		0.305378	0.0920457	0.036546
P50136;Q3U3J1	P50136;Q3U3J1	Bckdha	2-oxoisovalerate dehydrogenase subunit alpha, mitochondrial;Isoform of P50136, 2-oxoisovalerate dehydrogenase subunit alpha	ODBA_MOUSE;Q3U3J1_MOUSE		0.153125	0.0175824	0.000420268	+	1.27584	1.27136	1.31263	1.28275	1.17973	1.35396	1.38939	1.39819	1.40539	1.53406	1.40962	1.48801	1.43436	1.4679	amine catabolic process;amine metabolic process;branched chain family amino acid catabolic process;branched chain family amino acid metabolic process;carboxylic acid catabolic process;carboxylic acid metabolic process;catabolic process;cellular amine metabolic process;cellular amino acid catabolic process;cellular amino acid metabolic process;cellular catabolic process;cellular ketone metabolic p…	3-methyl-2-oxobutanoate dehydrogenase (2-methylpropanoyl-transferring) activity;alpha-ketoacid dehydrogenase activity;binding;catalytic activity;cation binding;ion binding;metal ion binding;oxidoreductase activity;oxidoreductase activity, acting on the aldehyde or oxo group of donors;oxidoreductase activity, acting on the aldehyde or oxo group of donors, disulfide as acceptor	cell part;cytoplasmic part;dihydrolipoyl dehydrogenase complex;intracellular membrane-bounded organelle;intracellular organelle;intracellular organelle part;intracellular part;macromolecular complex;membrane-bounded organelle;mitochondrial alpha-ketoglutarate dehydrogenase complex;mitochondrial part;mitochondrial tricarboxylic acid cycle enzyme complex;mitochondrion;organelle;organelle part;prote…	Valine, leucine and isoleucine degradation	Acetylation;Completeproteome;Metal-binding;Mitochondrion;Oxidoreductase;Phosphoprotein;Potassium;Proteomicsidentification;Referenceproteome;Thiaminepyrophosphate;Transitpeptide	4.2e-25	1.12408	16		0.0845568	0.0559507	0.505004
A0A0R4J023;Q9JLZ3	A0A0R4J023;Q9JLZ3	Auh	Isoform of Q9JLZ3, Methylglutaconyl-CoA hydratase, mitochondrial;Methylglutaconyl-CoA hydratase, mitochondrial	A0A0R4J023_MOUSE;AUHM_MOUSE		0.152947	0.0373855	0.00173408	+	1.87045	1.98825	1.83427	1.90718	1.76735	1.86602	1.94211	2.13373	2.06117	2.00583	1.94451	2.10077	1.95794	2.0423	amine catabolic process;amine metabolic process;branched chain family amino acid catabolic process;branched chain family amino acid metabolic process;carboxylic acid catabolic process;carboxylic acid metabolic process;catabolic process;cellular amine metabolic process;cellular amino acid catabolic process;cellular amino acid metabolic process;cellular catabolic process;cellular ketone metabolic p…	binding;carbon-oxygen lyase activity;catalytic activity;enoyl-CoA hydratase activity;hydro-lyase activity;lyase activity;methylglutaconyl-CoA hydratase activity;mRNA 3'-UTR binding;mRNA binding;nucleic acid binding;RNA binding	cell part;cytoplasmic part;intracellular membrane-bounded organelle;intracellular organelle;intracellular part;membrane-bounded organelle;mitochondrion;organelle	Valine, leucine and isoleucine degradation	Acetylation;Alternativesplicing;Branched-chainaminoacidcatabolism;Completeproteome;Lyase;Mitochondrion;Referenceproteome;RNA-binding;Transitpeptide	3.38e-25	1.12465	8		-0.0674155	0.096212	0.670068
Q8BIW1	Q8BIW1	Prune1	Exopolyphosphatase PRUNE1	PRUN1_MOUSE		0.152872	0.0371976	0.00161176	+	0.033206	0.226912	0.144369	0.227171	0.126188	0.0886688	0.252514	0.358502	0.401065	0.327045	0.290303	0.242701	0.247549	0.301967	catabolic process;cellular catabolic process;cellular metabolic process;cellular process;metabolic process;phosphate-containing compound metabolic process;phosphorus metabolic process;polyphosphate catabolic process;polyphosphate metabolic process	binding;catalytic activity;cation binding;exopolyphosphatase activity;hydrolase activity;hydrolase activity, acting on acid anhydrides;hydrolase activity, acting on acid anhydrides, in phosphorus-containing anhydrides;inorganic diphosphatase activity;ion binding;metal ion binding;pyrophosphatase activity	adherens junction;anchoring junction;cell junction;cell part;cell-substrate adherens junction;cell-substrate junction;cytoplasm;focal adhesion;intracellular membrane-bounded organelle;intracellular organelle;intracellular part;membrane-bounded organelle;nucleus;organelle	Purine metabolism	Acetylation;Celljunction;Completeproteome;Cytoplasm;Hydrolase;Manganese;Metal-binding;Nucleus;Referenceproteome	2.22e-26	1.13177	11		#N/A	#N/A	#N/A
Q8BXV2	Q8BXV2	Bri3bp	BRI3-binding protein	BRI3B_MOUSE		0.1472	0.0321519	0.00134634	+	-1.44463	-1.37411	-1.48913	-1.37022	-1.34987	-1.41357	-1.50677	-1.29854	-1.3797	-1.24865	-1.16729	-1.21618	-1.27668	-1.33085			cell part;cytoplasmic part;integral to membrane;intracellular membrane-bounded organelle;intracellular organelle;intracellular organelle part;intracellular part;intrinsic to membrane;membrane;membrane part;membrane-bounded organelle;mitochondrial membrane;mitochondrial outer membrane;mitochondrial part;mitochondrion;organelle;organelle membrane;organelle outer membrane;organelle part;outer membra…		Coiledcoil;Completeproteome;Membrane;Mitochondrion;Mitochondrionoutermembrane;Proto-oncogene;Referenceproteome;Transmembrane;Transmembranehelix	1.54e-18	1.08186	2		#N/A	#N/A	#N/A
P67778	P67778	Phb	Prohibitin	PHB_MOUSE		0.141284	0.043697	0.0022206	+	4.03031	4.2041	3.97711	3.99738	3.9762	4.03094	4.01817	4.16771	4.24868	4.12742	4.19915	4.23084	4.15857	4.09083	anatomical structure morphogenesis;apoptosis;biological regulation;biosynthetic process;cell death;cell differentiation;cellular biosynthetic process;cellular component organization;cellular component organization at cellular level;cellular component organization or biogenesis;cellular component organization or biogenesis at cellular level;cellular developmental process;cellular macromolecule bio…	binding;DNA binding;enzyme binding;histone deacetylase binding;nucleic acid binding;nucleic acid binding transcription factor activity;protein binding;regulatory region DNA binding;regulatory region nucleic acid binding;sequence-specific DNA binding RNA polymerase II transcription factor activity;sequence-specific DNA binding transcription factor activity;transcription regulatory region DNA bindi…	cell part;cell surface;cytoplasm;cytoplasmic part;extracellular membrane-bounded organelle;extracellular organelle;extracellular region part;extracellular vesicular exosome;extrinsic to membrane;extrinsic to mitochondrial outer membrane;extrinsic to organelle membrane;integral to membrane;integral to plasma membrane;intracellular membrane-bounded organelle;intracellular organelle;intracellular or…		Acetylation;Coiledcoil;Completeproteome;Directproteinsequencing;DNAsynthesis;Membrane;Mitochondrion;Mitochondrioninnermembrane;Phosphoprotein;Referenceproteome	9.18e-29	1.14693	30		0.184876	0.0820001	0.158968
Q64727	Q64727	Vcl	Vinculin	VINC_MOUSE		0.139806	0.0303944	0.00114933	+	3.01046	3.10481	2.98199	3.10903	3.10296	3.06743	3.05394	3.29069	3.21251	3.23445	3.12751	3.25477	3.08603	3.20329	adherens junction assembly;adherens junction organization;anatomical structure morphogenesis;apical junction assembly;axon extension;biological adhesion;biological regulation;cell adhesion;cell growth;cell junction assembly;cell junction organization;cell projection assembly;cell projection organization;cell-cell adhesion;cell-cell junction assembly;cell-cell junction organization;cell-matrix adh…	alpha-catenin binding;binding;dystroglycan binding;glycoprotein binding;protein binding;structural molecule activity	actin cytoskeleton;adherens junction;anchoring junction;cell junction;cell part;cell-cell adherens junction;cell-cell junction;cell-substrate adherens junction;cell-substrate junction;contractile fiber part;costamere;cytoplasm;cytoplasmic part;cytoskeleton;extracellular membrane-bounded organelle;extracellular organelle;extracellular region part;extracellular vesicular exosome;fascia adherens;foc…	Adherens junction;Amoebiasis;Bacterial invasion of epithelial cells;Focal adhesion;Leukocyte transendothelial migration;Regulation of actin cytoskeleton;Shigellosis	Acetylation;Actin-binding;Celladhesion;Celljunction;Cellmembrane;Completeproteome;Cytoplasm;Cytoskeleton;Directproteinsequencing;Lipoprotein;Membrane;Palmitate;Phosphoprotein;Referenceproteome;Repeat	1.56e-28	1.14525	73		-0.0393289	0.0478028	0.546965
Q5SVT1;Q5SVT2;Q99PP9;Q99PP9-2;Q99PP9-3	Q5SVT1;Q5SVT2;Q99PP9;Q99PP9-2;Q99PP9-3	Trim16	Isoform of Q99PP9, Tripartite motif-containing protein 16;Isoform of Q99PP9, Tripartite motif-containing protein 16;Tripartite motif-containing protein 16;Isoform of Q99PP9, Isoform 2 of Tripartite motif-containing protein 16;Isoform of Q99PP9, Isoform 3 of Tripartite motif-containing protein 16	Q5SVT1_MOUSE;Q5SVT2_MOUSE;TRI16_MOUSE;TRI16-2_MOUSE;TRI16-3_MOUSE		0.13879	0.0321509	0.00135333	+	-0.601798	-0.657369	-0.628859	-0.599607	-0.471346	-0.636801	-0.621811	-0.439952	-0.447734	-0.588512	-0.503921	-0.447874	-0.396154	-0.421912	biological regulation;cellular component organization;cellular component organization at cellular level;cellular component organization or biogenesis;cellular component organization or biogenesis at cellular level;cellular macromolecule metabolic process;cellular metabolic process;cellular process;cellular protein metabolic process;chromatin modification;chromatin organization;chromosome organiza…	binding;cation binding;cytokine binding;DNA binding;growth factor binding;interleukin-1 binding;ion binding;metal ion binding;NACHT domain binding;nucleic acid binding;protein binding;protein domain specific binding;transition metal ion binding;zinc ion binding	cell part;cytoplasm;intracellular organelle part;intracellular part;nuclear body;nuclear part;nucleoplasm part;organelle part;PML body		Alternativesplicing;Coiledcoil;Completeproteome;Cytoplasm;Metal-binding;Proteomicsidentification;Referenceproteome;Repeat;Zinc;Zinc-finger	4.1e-20	1.09276	4		#N/A	#N/A	#N/A
D3Z5Y0;Q925F2	D3Z5Y0;Q925F2	Esam	Isoform of Q925F2, Endothelial cell-selective adhesion molecule (Fragment);Endothelial cell-selective adhesion molecule	D3Z5Y0_MOUSE;ESAM_MOUSE		0.137083	0.026	0.000850186	+	-1.09855	-1.09424	-1.06725	-1.02623	-1.02371	-1.16853	-1.04993	-0.885255	-0.838175	-0.964018	-0.954617	-1.04177	-0.961254	-0.923769	biological adhesion;calcium-independent cell-cell adhesion;cell adhesion;cell-cell adhesion;cellular process;homophilic cell adhesion		adherens junction;anchoring junction;cell junction;cell part;cell-cell junction;extracellular membrane-bounded organelle;extracellular organelle;extracellular region part;extracellular vesicular exosome;integral to membrane;intrinsic to membrane;membrane;membrane part;membrane-bounded organelle;membrane-bounded vesicle;occluding junction;organelle;plasma membrane;tight junction;vesicle	Cell adhesion molecules (CAMs);Leukocyte transendothelial migration	Celladhesion;Celljunction;Cellmembrane;Completeproteome;Disulfidebond;Glycoprotein;Immunoglobulindomain;Membrane;Proteomicsidentification;Referenceproteome;Repeat;Signal;Tightjunction;Transmembrane;Transmembranehelix	1.52e-22	1.10845	5		#N/A	#N/A	#N/A
A0A0R4J1G9;E9QN92;Q8CI59;Q8CI59-2	A0A0R4J1G9;E9QN92;Q8CI59;Q8CI59-2	Steap3	Isoform of Q8CI59, Metalloreductase STEAP3;Isoform of Q8CI59, Metalloreductase STEAP3;Metalloreductase STEAP3;Isoform of Q8CI59, Isoform 2 of Metalloreductase STEAP3	A0A0R4J1G9_MOUSE;E9QN92_MOUSE;STEA3_MOUSE;STEA3-2_MOUSE		0.136347	0.0321242	0.00136541	+	0.417825	0.466879	0.481861	0.293863	0.51737	0.438593	0.383545	0.564807	0.642247	0.527988	0.559098	0.516685	0.611311	0.532229	apoptosis;biological regulation;cation homeostasis;cation transport;cell cycle;cell death;cellular process;chemical homeostasis;copper ion import;copper ion transmembrane transport;copper ion transport;death;establishment of localization;establishment of localization in cell;establishment of protein localization;homeostatic process;ion homeostasis;ion transmembrane transport;ion transport;iron io…	binding;catalytic activity;cation binding;cupric reductase activity;ferric-chelate reductase activity;ion binding;metal ion binding;oxidoreductase activity;oxidoreductase activity, oxidizing metal ions;oxidoreductase activity, oxidizing metal ions, NAD or NADP as acceptor	cell part;cytoplasmic part;endosomal part;endosome;endosome membrane;integral to membrane;integral to plasma membrane;intracellular membrane-bounded organelle;intracellular organelle;intracellular organelle part;intracellular part;intrinsic to membrane;intrinsic to plasma membrane;late endosome;membrane;membrane part;membrane-bounded organelle;multivesicular body;organelle;organelle membrane;orga…	p53 signaling pathway	Alternativesplicing;Apoptosis;Cellcycle;Completeproteome;Copper;Endosome;FAD;Flavoprotein;Glycoprotein;Iontransport;Iron;Irontransport;Membrane;Metal-binding;NADP;Oxidoreductase;Phosphoprotein;Proteomicsidentification;Referenceproteome;Transmembrane;Transmembranehelix;Transport	4.75e-19	1.08548	4		#N/A	#N/A	#N/A
O35129	O35129	Phb2	Prohibitin-2	PHB2_MOUSE		0.115695	0.0310621	0.00119644	+	4.18241	4.1717	4.11394	4.13583	4.0617	4.19774	4.05844	4.29341	4.2609	4.16657	4.25967	4.29677	4.23831	4.216	anatomical structure development;anatomical structure morphogenesis;biological regulation;biosynthetic process;branching involved in mammary gland duct morphogenesis;branching morphogenesis of a tube;cellular biosynthetic process;cellular macromolecule biosynthetic process;cellular macromolecule metabolic process;cellular metabolic process;cellular nitrogen compound metabolic process;cellular pro…		cell part;cell surface;cytoplasmic part;extracellular membrane-bounded organelle;extracellular organelle;extracellular region part;extracellular vesicular exosome;intracellular membrane-bounded organelle;intracellular organelle;intracellular organelle part;intracellular part;macromolecular complex;membrane;membrane-bounded organelle;membrane-bounded vesicle;mitochondrial inner membrane;mitochondr…		Acetylation;Coiledcoil;Completeproteome;Cytoplasm;Directproteinsequencing;Membrane;Mitochondrion;Mitochondrioninnermembrane;Nucleus;Phosphoprotein;Receptor;Referenceproteome;Repressor;Transcription;Transcriptionregulation	2.92e-28	1.14351	25		0.26472	0.10794	0.180055
Q8CIB5	Q8CIB5	Fermt2	Fermitin family homolog 2	FERM2_MOUSE		0.110077	0.0248621	0.000763572	+	1.44918	1.51119	1.44854	1.49907	1.55431	1.5291	1.50433	1.59685	1.57255	1.61949	1.54354	1.70931	1.62509	1.59943	anatomical structure morphogenesis;biological adhesion;biological regulation;cell adhesion;cell junction assembly;cell junction organization;cell morphogenesis;cell morphogenesis involved in differentiation;cell surface receptor linked signaling pathway;cell-matrix adhesion;cell-substrate adhesion;cell-substrate junction assembly;cellular component assembly;cellular component assembly at cellular…	binding;lipid binding;phosphatidylinositol binding;phosphatidylinositol-3,4,5-trisphosphate binding;phospholipid binding	adherens junction;anchoring junction;cell cortex;cell junction;cell part;cell projection membrane;cell projection part;cell surface;cell-substrate adherens junction;cell-substrate junction;contractile fiber part;cytoplasm;cytoplasmic part;cytoskeleton;extrinsic to internal side of plasma membrane;extrinsic to membrane;extrinsic to plasma membrane;focal adhesion;I band;intracellular membrane-bound…		Celladhesion;Celljunction;Cellmembrane;Cellprojection;Cellshape;Completeproteome;Cytoplasm;Cytoskeleton;Lipid-binding;Membrane;Nucleus;Phosphoprotein;Referenceproteome;Wntsignalingpathway	6e-27	1.13529	27		-0.19163	0.0980988	0.277519
E9QAJ9;Q3UIA2;Q3UIA2-2;Q3UIA2-3;Q3UIA2-4	E9QAJ9;Q3UIA2;Q3UIA2-2;Q3UIA2-3;Q3UIA2-4	Arhgap17	Isoform of Q3UIA2, Rho GTPase-activating protein 17;Rho GTPase-activating protein 17;Isoform of Q3UIA2, Isoform 2 of Rho GTPase-activating protein 17;Isoform of Q3UIA2, Isoform 3 of Rho GTPase-activating protein 17;Isoform of Q3UIA2, Isoform 4 of Rho GTPase-activating protein 17	E9QAJ9_MOUSE;RHG17_MOUSE;RHG17-2_MOUSE;RHG17-3_MOUSE;RHG17-4_MOUSE		-0.100795	0.0485822	0.00263547	-	0.126357	0.0817318	0.0875816	0.119091	0.221172	0.101501	0.125357	0.0511999	0.0867167	-0.0195637	-0.0301695	0.0905895	-0.0261421	0.00459957	actin cytoskeleton organization;actin filament organization;actin filament-based process;biological regulation;calcium ion-dependent exocytosis;cellular component organization;cellular component organization at cellular level;cellular component organization or biogenesis;cellular component organization or biogenesis at cellular level;cellular process;cellular response to stimulus;cytoskeleton org…	enzyme activator activity;enzyme regulator activity;GTPase activator activity;GTPase regulator activity;nucleoside-triphosphatase regulator activity	cell junction;cell part;cell-cell junction;cytoplasm;intracellular part;membrane;occluding junction;plasma membrane;tight junction		Alternativesplicing;Celljunction;Completeproteome;Cytoplasm;GTPaseactivation;Membrane;Phosphoprotein;Proteomicsidentification;Referenceproteome;SH3-binding;Tightjunction	1.96e-25	1.12609	6		#N/A	#N/A	#N/A
Q9D0F3	Q9D0F3	Lman1	Protein ERGIC-53	LMAN1_MOUSE		-0.102408	0.04408	0.0022642	-	1.06931	1.05127	1.0149	0.970642	1.05762	1.00694	1.01833	0.809453	0.996749	0.979202	0.928681	0.921806	0.897217	0.93905	biological regulation;cellular component organization;cellular component organization at cellular level;cellular component organization or biogenesis;cellular component organization or biogenesis at cellular level;cellular process;endoplasmic reticulum organization;ER to Golgi vesicle-mediated transport;establishment of localization;establishment of localization in cell;establishment of protein l…	binding;carbohydrate binding;cation binding;ion binding;metal ion binding	cell part;coated vesicle;contractile fiber part;cytoplasmic membrane-bounded vesicle;cytoplasmic part;cytoplasmic vesicle;endoplasmic reticulum membrane;endoplasmic reticulum part;endoplasmic reticulum-Golgi intermediate compartment;endoplasmic reticulum-Golgi intermediate compartment membrane;ER to Golgi transport vesicle;extracellular membrane-bounded organelle;extracellular organelle;extracell…	Protein processing in endoplasmic reticulum	Completeproteome;Disulfidebond;Endoplasmicreticulum;ER-Golgitransport;Golgiapparatus;Lectin;Membrane;Metal-binding;Phosphoprotein;Proteintransport;Referenceproteome;Signal;Transmembrane;Transmembranehelix;Transport	4.82e-25	1.12372	15		-0.0788935	0.0570254	0.473458
Q8BMA6	Q8BMA6	Srp68	Signal recognition particle subunit SRP68	SRP68_MOUSE		-0.104373	0.0204906	0.000566545	-	0.198821	0.0743523	0.102774	0.0789089	0.117908	0.0312462	0.126829	-0.00166035	-0.0532312	0.0231934	0.0300932	0.0112076	0.00672531	-0.0161009	cotranslational protein targeting to membrane;establishment of localization;establishment of localization in cell;establishment of protein localization;establishment of protein localization in endoplasmic reticulum;establishment of protein localization to organelle;intracellular protein transport;intracellular transport;protein targeting;protein targeting to ER;protein targeting to membrane;prote…	7S RNA binding;binding;endoplasmic reticulum signal peptide binding;nucleic acid binding;peptide binding;ribonucleoprotein binding;RNA binding;signal recognition particle binding;signal sequence binding	adherens junction;anchoring junction;cell junction;cell part;cell-substrate adherens junction;cell-substrate junction;cytoplasm;cytoplasmic part;endoplasmic reticulum;focal adhesion;intracellular membrane-bounded organelle;intracellular non-membrane-bounded organelle;intracellular organelle;intracellular organelle part;intracellular part;macromolecular complex;membrane-bounded organelle;non-membr…	Protein export	Acetylation;Completeproteome;Cytoplasm;Nucleus;Phosphoprotein;Referenceproteome;Ribonucleoprotein;RNA-binding;Signalrecognitionparticle	3.08e-24	1.11886	10		0.160963	0.200364	0.647519
F6UP77;F7CUP3;Q8JZV7	F6UP77;F7CUP3;Q8JZV7	Amdhd2	Isoform of Q8JZV7, N-acetylglucosamine-6-phosphate deacetylase;Isoform of Q8JZV7, N-acetylglucosamine-6-phosphate deacetylase;N-acetylglucosamine-6-phosphate deacetylase	F6UP77_MOUSE;F7CUP3_MOUSE;NAGA_MOUSE		-0.116789	0.0325679	0.00139419	-	-1.3083	-1.45579	-1.37023	-1.36278	-1.41247	-1.32114	-1.38324	-1.52541	-1.55984	-1.43295	-1.50083	-1.51715	-1.49372	-1.40157	alcohol catabolic process;alcohol metabolic process;amino sugar catabolic process;amino sugar metabolic process;carbohydrate catabolic process;carbohydrate metabolic process;carboxylic acid metabolic process;catabolic process;cellular carbohydrate catabolic process;cellular carbohydrate metabolic process;cellular ketone metabolic process;cellular metabolic process;cellular process;glucosamine met…	binding;catalytic activity;cation binding;deacetylase activity;hydrolase activity;hydrolase activity, acting on carbon-nitrogen (but not peptide) bonds;hydrolase activity, acting on carbon-nitrogen (but not peptide) bonds, in linear amides;ion binding;metal ion binding;N-acetylglucosamine-6-phosphate deacetylase activity	cell part;intracellular membrane-bounded organelle;intracellular organelle;intracellular part;membrane-bounded organelle;nucleus;organelle	Amino sugar and nucleotide sugar metabolism	Carbohydratemetabolism;Completeproteome;Hydrolase;Metal-binding;Proteomicsidentification;Referenceproteome	5.52e-15	1.05428	2		#N/A	#N/A	#N/A
Q9CRD2	Q9CRD2	Emc2	ER membrane protein complex subunit 2	EMC2_MOUSE		-0.121231	0.0383204	0.00178828	-	0.410449	0.510679	0.467279	0.526766	0.512491	0.464207	0.575403	0.34962	0.260589	0.377832	0.385501	0.436707	0.368917	0.43949			cell part;cytoplasm;cytoplasmic part;endoplasmic reticulum;ER membrane protein complex;intracellular membrane-bounded organelle;intracellular non-membrane-bounded organelle;intracellular organelle;intracellular organelle part;intracellular part;macromolecular complex;membrane-bounded organelle;mitochondrion;non-membrane-bounded organelle;nuclear part;nucleolus;organelle;organelle part;protein com…		Acetylation;Completeproteome;Cytoplasm;Nucleus;Referenceproteome;Repeat;TPRrepeat	5.92e-17	1.07016	4		0.0669869	0.0928443	0.688843
D3YVF8;D3Z4C3;O88939;O88939-2	D3YVF8;D3Z4C3;O88939;O88939-2	Zbtb7a	Isoform of O88939, Zinc finger and BTB domain-containing protein 7A (Fragment);Isoform of O88939, Zinc finger and BTB domain-containing protein 7A;Zinc finger and BTB domain-containing protein 7A;Isoform of O88939, Isoform 2 of Zinc finger and BTB domain-containing protein 7A	D3YVF8_MOUSE;D3Z4C3_MOUSE;ZBT7A_MOUSE;ZBT7A-2_MOUSE		-0.128469	0.0321783	0.00133842	-	-1.20168	-1.23462	-1.2057	-1.34413	-1.18821	-1.26261	-1.22737	-1.39235	-1.3962	-1.28118	-1.28682	-1.45458	-1.3657	-1.38677	anatomical structure development;biological regulation;cartilage development;cell differentiation;cellular developmental process;cellular process;developmental process;negative regulation of biological process;negative regulation of biosynthetic process;negative regulation of cellular biosynthetic process;negative regulation of cellular macromolecule biosynthetic process;negative regulation of ce…	binding;cation binding;core promoter proximal region DNA binding;core promoter proximal region sequence-specific DNA binding;DNA binding;enzyme binding;histone acetyltransferase binding;ion binding;metal ion binding;nucleic acid binding;nucleic acid binding transcription factor activity;protein binding;regulatory region DNA binding;regulatory region nucleic acid binding;RNA polymerase II core pro…	cell part;intracellular membrane-bounded organelle;intracellular organelle;intracellular part;membrane-bounded organelle;nucleus;organelle		Alternativesplicing;Completeproteome;Developmentalprotein;Differentiation;DNA-binding;Metal-binding;Nucleus;Phosphoprotein;Proteomicsidentification;Referenceproteome;Repeat;Repressor;Transcription;Transcriptionregulation;Zinc;Zinc-finger	3.96e-17	1.07148	2		#N/A	#N/A	#N/A
P68040	P68040	Rack1	Receptor of activated protein C kinase 1	RACK1_MOUSE		-0.12946	0.0393978	0.00187583	-	4.50616	4.4746	4.4921	4.38717	4.30156	4.48792	4.40075	4.30167	4.31095	4.3613	4.351	4.30437	4.27928	4.23548	activation of caspase activity;anatomical structure morphogenesis;biological regulation;carbohydrate homeostasis;cell cycle;cell differentiation;cellular chemical homeostasis;cellular developmental process;cellular glucose homeostasis;cellular homeostasis;cellular process;cellular response to carbohydrate stimulus;cellular response to chemical stimulus;cellular response to glucose stimulus;cellul…	apoptotic protease activator activity;binding;binding, bridging;caspase activator activity;caspase regulator activity;channel inhibitor activity;channel regulator activity;enzyme activator activity;enzyme binding;enzyme inhibitor activity;enzyme regulator activity;identical protein binding;ion channel inhibitor activity;kinase binding;kinase inhibitor activity;kinase regulator activity;peptidase …	cell body;cell part;cell projection;cytoplasm;cytoplasmic part;cytoskeleton;cytosol;dendrite;extracellular membrane-bounded organelle;extracellular organelle;extracellular region part;extracellular vesicular exosome;intracellular membrane-bounded organelle;intracellular non-membrane-bounded organelle;intracellular organelle;intracellular organelle part;intracellular part;macromolecular complex;me…	Measles	Acetylation;Apoptosis;Biologicalrhythms;Cellcycle;Cellmembrane;Cellprojection;Completeproteome;Cytoplasm;Cytoskeleton;Developmentalprotein;Directproteinsequencing;Gastrulation;Growthregulation;Membrane;Nucleus;Phosphoprotein;Referenceproteome;Repeat;Translationregulation;WDrepeat	8.51e-29	1.1472	22		#N/A	#N/A	#N/A
E9QAS4;E9QAS5;Q6PDQ2	E9QAS4;E9QAS5;Q6PDQ2	Chd4	Isoform of Q6PDQ2, Chromodomain-helicase-DNA-binding protein 4;Isoform of Q6PDQ2, Chromodomain-helicase-DNA-binding protein 4;Chromodomain-helicase-DNA-binding protein 4	E9QAS4_MOUSE;E9QAS5_MOUSE;CHD4_MOUSE		-0.134588	0.043797	0.00221	-	-0.0102949	-0.137245	0.0277996	-0.00490189	-0.130878	-0.0420837	-0.119576	-0.272738	-0.229007	-0.151831	-0.239686	-0.206964	-0.0918808	-0.167188	ATP-dependent chromatin remodeling;biological regulation;biosynthetic process;cellular biosynthetic process;cellular component assembly;cellular component assembly at cellular level;cellular component organization;cellular component organization at cellular level;cellular component organization or biogenesis;cellular component organization or biogenesis at cellular level;cellular macromolecule bi…	adenyl nucleotide binding;adenyl ribonucleotide binding;ATP binding;ATPase activity;ATPase activity, coupled;ATP-dependent helicase activity;binding;catalytic activity;cation binding;core promoter proximal region DNA binding;core promoter proximal region sequence-specific DNA binding;DNA binding;enhancer binding;enhancer sequence-specific DNA binding;helicase activity;hydrolase activity;hydrolase…	cell part;centrosome;chromatin;chromatin remodeling complex;chromosomal part;cytoplasm;cytoplasmic part;cytoskeletal part;histone deacetylase complex;intracellular membrane-bounded organelle;intracellular non-membrane-bounded organelle;intracellular organelle;intracellular organelle part;intracellular part;macromolecular complex;membrane;membrane-bounded organelle;microtubule organizing center;no…		Acetylation;ATP-binding;Chromatinregulator;Completeproteome;Cytoplasm;Cytoskeleton;DNA-binding;Helicase;Hydrolase;Metal-binding;Nucleotide-binding;Nucleus;Phosphoprotein;Proteomicsidentification;Referenceproteome;Repeat;Transcription;Transcriptionregulation;Zinc;Zinc-finger	3e-24	1.11893	27		#N/A	#N/A	#N/A
E9QPD7;G5E8R3;Q05920	E9QPD7;G5E8R3;Q05920	Pcx;Pcx;Pc	Isoform of Q05920, Pyruvate carboxylase;Isoform of Q05920, Pyruvate carboxylase;Pyruvate carboxylase, mitochondrial	E9QPD7_MOUSE;G5E8R3_MOUSE;PYC_MOUSE		-0.143654	0.0301314	0.00110656	-	1.80233	1.79955	1.90168	1.88063	1.82668	1.87979	1.98523	1.72996	1.60077	1.77923	1.73509	1.71998	1.72248	1.78279	alcohol biosynthetic process;alcohol metabolic process;biological regulation;biosynthetic process;carbohydrate biosynthetic process;carbohydrate metabolic process;carboxylic acid metabolic process;cellular biosynthetic process;cellular carbohydrate biosynthetic process;cellular carbohydrate metabolic process;cellular ketone metabolic process;cellular metabolic process;cellular process;dicarboxyli…	adenyl nucleotide binding;adenyl ribonucleotide binding;ATP binding;binding;biotin binding;biotin carboxylase activity;carboxylic acid binding;catalytic activity;cation binding;DNA binding;ion binding;ligase activity;ligase activity, forming carbon-carbon bonds;ligase activity, forming carbon-nitrogen bonds;metal ion binding;monocarboxylic acid binding;nucleic acid binding;nucleotide binding;puri…	cell part;cytoplasm;cytoplasmic part;intracellular membrane-bounded organelle;intracellular organelle;intracellular organelle lumen;intracellular organelle part;intracellular part;membrane;membrane-bounded organelle;membrane-enclosed lumen;mitochondrial inner membrane;mitochondrial matrix;mitochondrial membrane;mitochondrial part;mitochondrion;organelle;organelle inner membrane;organelle lumen;or…	Citrate cycle (TCA cycle);Pyruvate metabolism	Acetylation;ATP-binding;Biotin;Completeproteome;Gluconeogenesis;Ligase;Lipidbiosynthesis;Lipidmetabolism;Manganese;Metal-binding;Mitochondrion;Multifunctionalenzyme;Nucleotide-binding;Phosphoprotein;Proteomicsidentification;Pyruvate;Referenceproteome;Transitpeptide	9.56e-25	1.12192	31		-0.255546	0.06662	0.0699482
Q61655;Q8BZY3;Q8R3C7	Q61655;Q8BZY3;Q8R3C7	Ddx19a;Ddx19b;Ddx19b	ATP-dependent RNA helicase DDX19A;DEAD (Asp-Glu-Ala-Asp) box polypeptide 19b;Isoform of Q8BZY3, DEAD (Asp-Glu-Ala-Asp) box polypeptide 19b	DD19A_MOUSE;Q8BZY3_MOUSE;Q8R3C7_MOUSE		-0.146418	0.0370909	0.00169421	-	-0.157388	-0.316067	-0.132202	-0.258587	-0.244436	-0.175177	-0.224365	-0.478238	-0.372725	-0.279371	-0.402427	-0.30555	-0.296715	-0.398124	biological regulation;cellular macromolecule metabolic process;cellular metabolic process;cellular nitrogen compound metabolic process;cellular process;establishment of localization;establishment of localization in cell;establishment of protein localization;establishment of RNA localization;intracellular transport;macromolecule metabolic process;metabolic process;mRNA export from nucleus;mRNA tra…	adenyl nucleotide binding;adenyl ribonucleotide binding;ATP binding;ATPase activity;ATPase activity, coupled;ATP-dependent helicase activity;ATP-dependent RNA helicase activity;binding;catalytic activity;helicase activity;hydrolase activity;hydrolase activity, acting on acid anhydrides;hydrolase activity, acting on acid anhydrides, in phosphorus-containing anhydrides;nucleic acid binding;nucleosi…	cell part;cytoplasm;envelope;extracellular membrane-bounded organelle;extracellular organelle;extracellular region part;extracellular vesicular exosome;intracellular non-membrane-bounded organelle;intracellular organelle;intracellular organelle part;intracellular part;macromolecular complex;membrane;membrane part;membrane-bounded organelle;membrane-bounded vesicle;non-membrane-bounded organelle;n…		Acetylation;ATP-binding;Completeproteome;Cytoplasm;Helicase;Hydrolase;Membrane;mRNAtransport;Nuclearporecomplex;Nucleotide-binding;Nucleus;Proteintransport;Proteomicsidentification;Referenceproteome;RNA-binding;Translocation;Transport	7.35e-21	1.0977	4		0.257954	0.115261	0.158687
P61979;P61979-2	P61979;P61979-2	Hnrnpk	Heterogeneous nuclear ribonucleoprotein K;Isoform of P61979, Isoform 2 of Heterogeneous nuclear ribonucleoprotein K	HNRPK_MOUSE;HNRPK-2_MOUSE		-0.159675	0.0137778	0.000248449	-	4.1554	4.10722	4.01829	4.08345	3.98832	4.11017	4.07178	3.93591	3.91448	3.9836	3.97936	3.8901	3.90389	3.80955	biological regulation;cellular macromolecule metabolic process;cellular metabolic process;cellular nitrogen compound metabolic process;cellular process;macromolecule metabolic process;metabolic process;mRNA metabolic process;mRNA processing;negative regulation of biological process;negative regulation of cellular metabolic process;negative regulation of cellular process;negative regulation of mac…	binding;core promoter proximal region DNA binding;core promoter proximal region sequence-specific DNA binding;DNA binding;nucleic acid binding;nucleic acid binding transcription factor activity;regulatory region DNA binding;regulatory region nucleic acid binding;RNA binding;RNA polymerase II core promoter proximal region sequence-specific DNA binding;RNA polymerase II core promoter proximal regio…	adherens junction;anchoring junction;catalytic step 2 spliceosome;cell junction;cell part;cell projection;cell-substrate adherens junction;cell-substrate junction;chromatin;chromosomal part;cytoplasm;cytoskeletal part;extracellular membrane-bounded organelle;extracellular organelle;extracellular region part;extracellular vesicular exosome;focal adhesion;intracellular non-membrane-bounded organell…	Spliceosome	Acetylation;Activator;Alternativesplicing;Celljunction;Cellprojection;Completeproteome;Cytoplasm;Directproteinsequencing;DNA-binding;Glycoprotein;Isopeptidebond;Methylation;mRNAprocessing;mRNAsplicing;Nucleus;Phosphoprotein;Referenceproteome;Repeat;Repressor;Ribonucleoprotein;RNA-binding;Spliceosome;Transcription;Transcriptionregulation;Ublconjugation	8.77e-29	1.14711	32		-0.099627	0.0454248	0.170407
O70551	O70551	Srpk1	SRSF protein kinase 1	SRPK1_MOUSE		-0.166182	0.028391	0.00101445	-	-1.07329	-1.13688	-1.03869	-1.15304	-1.21503	-1.12054	-1.0818	-1.27106	-1.35333	-1.27064	-1.41524	-1.29921	-1.17541	-1.19766	biological regulation;cell differentiation;cellular developmental process;cellular macromolecule metabolic process;cellular metabolic process;cellular nitrogen compound metabolic process;cellular process;cellular protein metabolic process;cellular response to stimulus;chromosome segregation;developmental process;intracellular signal transduction;macromolecule metabolic process;macromolecule modif…	adenyl nucleotide binding;adenyl ribonucleotide binding;ATP binding;binding;catalytic activity;cation binding;ion binding;kinase activity;magnesium ion binding;metal ion binding;nucleotide binding;phosphotransferase activity, alcohol group as acceptor;protein kinase activity;protein serine/threonine kinase activity;purine nucleotide binding;purine ribonucleoside triphosphate binding;purine ribonu…	cell part;cytoplasm;cytoplasmic part;endoplasmic reticulum;intracellular membrane-bounded organelle;intracellular organelle;intracellular organelle part;intracellular part;membrane;membrane-bounded organelle;nuclear matrix;nuclear part;nucleoplasm;nucleus;organelle;organelle part;plasma membrane		ATP-binding;Chromosomepartition;Completeproteome;Cytoplasm;Differentiation;Directproteinsequencing;Endoplasmicreticulum;Kinase;Microsome;mRNAprocessing;mRNAsplicing;Nucleotide-binding;Nucleus;Phosphoprotein;Referenceproteome;Serine/threonine-proteinkinase;Transferase	5.33e-19	1.08513	7		#N/A	#N/A	#N/A
Q7TNV0	Q7TNV0	Dek	Protein DEK	DEK_MOUSE		-0.167009	0.0259333	0.000836162	-	0.94118	0.861631	0.99712	0.868551	0.848318	0.976048	1.03533	0.752101	0.680045	0.885883	0.711999	0.752779	0.810835	0.765473	biological regulation;cellular component organization;cellular component organization at cellular level;cellular component organization or biogenesis;cellular component organization or biogenesis at cellular level;cellular process;chromatin modification;chromatin organization;chromosome organization;organelle organization;regulation of biological process;regulation of cellular metabolic process;r…	binding;DNA binding;histone binding;nucleic acid binding;protein binding	cell part;contractile fiber;cytoplasmic part;intracellular membrane-bounded organelle;intracellular non-membrane-bounded organelle;intracellular organelle;intracellular part;membrane-bounded organelle;non-membrane-bounded organelle;nucleus;organelle		Chromatinregulator;Completeproteome;DNA-binding;Nucleus;Phosphoprotein;Referenceproteome	1.06e-25	1.12772	7		-0.143266	0.103314	0.3618
A0A0G2JG95;Q8BX10;Q8BX10-2	A0A0G2JG95;Q8BX10;Q8BX10-2	Pgam5	Isoform of Q8BX10, Serine/threonine-protein phosphatase PGAM5, mitochondrial (Fragment);Serine/threonine-protein phosphatase PGAM5, mitochondrial;Isoform of Q8BX10, Isoform 2 of Serine/threonine-protein phosphatase PGAM5, mitochondrial	A0A0G2JG95_MOUSE;PGAM5_MOUSE;PGAM5-2_MOUSE		-0.167806	0.0201553	0.000542976	-	-0.307229	-0.331322	-0.331379	-0.287422	-0.404032	-0.267241	-0.163866	-0.473613	-0.545484	-0.419846	-0.464057	-0.546629	-0.416126	-0.401381	biological regulation;cell death;cellular localization;cellular macromolecule localization;cellular metabolic process;cellular process;cellular protein localization;cellular response to stimulus;death;dephosphorylation;intracellular signal transduction;localization;macromolecule localization;metabolic process;necroptosis;necrotic cell death;phosphate-containing compound metabolic process;phosphor…	binding;catalytic activity;enzyme activator activity;enzyme regulator activity;GTPase activator activity;GTPase regulator activity;hydrolase activity;hydrolase activity, acting on ester bonds;molecular transducer activity;nucleoside-triphosphatase regulator activity;phosphatase activity;phosphoprotein phosphatase activity;phosphoric ester hydrolase activity;protein binding;protein complex binding…	cell part;cytoplasmic part;integral to membrane;intracellular membrane-bounded organelle;intracellular organelle;intracellular organelle part;intracellular part;intrinsic to membrane;membrane;membrane part;membrane-bounded organelle;mitochondrial membrane;mitochondrial outer membrane;mitochondrial part;mitochondrion;organelle;organelle membrane;organelle outer membrane;organelle part;outer membra…		Acetylation;Alternativesplicing;Completeproteome;Hydrolase;Membrane;Mitochondrion;Mitochondrionoutermembrane;Necrosis;Phosphoprotein;Referenceproteome;Transmembrane;Transmembranehelix	7.32e-23	1.11042	4		0.060554	0.0812152	0.581196
G5E8R4;Q922D4;Q922D4-2	G5E8R4;Q922D4;Q922D4-2	Ppp6r3	Isoform of Q922D4, SAPS domain family, member 3, isoform CRA_c;Serine/threonine-protein phosphatase 6 regulatory subunit 3;Isoform of Q922D4, Isoform 2 of Serine/threonine-protein phosphatase 6 regulatory subunit 3	G5E8R4_MOUSE;PP6R3_MOUSE;PP6R3-2_MOUSE		-0.17	0.0398942	0.00193083	-	-0.563104	-0.68469	-0.637842	-0.640898	-0.773198	-0.625257	-0.605131	-0.858586	-0.941027	-0.649666	-0.831148	-0.866131	-0.814574	-0.758988	biological regulation;regulation of biological process;regulation of catalytic activity;regulation of cellular metabolic process;regulation of cellular process;regulation of dephosphorylation;regulation of hydrolase activity;regulation of metabolic process;regulation of molecular function;regulation of phosphatase activity;regulation of phosphate metabolic process;regulation of phosphoprotein pho…	binding;enzyme binding;phosphatase binding;protein binding;protein phosphatase binding	cell part;cytoplasm;intracellular organelle part;intracellular part;membrane;nuclear part;nucleoplasm;organelle part;plasma membrane		Alternativesplicing;Completeproteome;Cytoplasm;Nucleus;Phosphoprotein;Proteomicsidentification;Referenceproteome	7.36e-23	1.1104	12		0.283914	0.080138	0.0646829
Q921C5;Q921C5-2	Q921C5;Q921C5-2	Bicd2	Protein bicaudal D homolog 2;Isoform of Q921C5, Isoform 2 of Protein bicaudal D homolog 2	BICD2_MOUSE;BICD2-2_MOUSE		-0.170919	0.00848276	0.000130005	-	-1.74091	-1.76367	-1.77532	-1.65997	-1.63804	-1.78364	-1.71592	-1.9226	-1.92954	-1.89977	-1.79375	-1.84577	-1.96972	-1.91275	biological regulation;cellular component movement;cellular component organization;cellular component organization at cellular level;cellular component organization or biogenesis;cellular component organization or biogenesis at cellular level;cellular process;cytoskeleton organization;cytoskeleton-dependent intracellular transport;establishment of localization;establishment of localization in cell…	binding;enzyme binding;GTPase binding;protein binding;Rab GTPase binding;Ras GTPase binding;small GTPase binding	cell part;cytoplasm;cytoplasmic part;cytoplasmic vesicle;cytoskeleton;Golgi apparatus;intracellular membrane-bounded organelle;intracellular non-membrane-bounded organelle;intracellular organelle;intracellular part;membrane;membrane-bounded organelle;non-membrane-bounded organelle;organelle;plasma membrane;vesicle		Acetylation;Alternativesplicing;Coiledcoil;Completeproteome;Cytoplasm;Cytoskeleton;Golgiapparatus;Phosphoprotein;Referenceproteome	1.21e-17	1.07534	4		#N/A	#N/A	#N/A
A0A087WQJ5;A0A087WRC2;Q9D937	A0A087WQJ5;A0A087WRC2;Q9D937	1810009A15Rik;Gm49416;	Isoform of Q9D937, RIKEN cDNA 1810009A15 gene;Predicted gene, 49416;Uncharacterized protein C11orf98 homolog	A0A087WQJ5_MOUSE;A0A087WRC2_MOUSE;CK098_MOUSE		-0.176847	0.0497919	0.00279988	-	-1.44637	-1.5213	-1.44018	-1.48574	-1.15092	-1.41838	-1.43907	-1.61399	-1.60386	-1.56465	-1.62793	-1.54368	-1.57804	-1.60775	cellular macromolecule metabolic process;cellular metabolic process;cellular nitrogen compound metabolic process;cellular process;macromolecule metabolic process;metabolic process;ncRNA metabolic process;ncRNA processing;nitrogen compound metabolic process;nucleic acid metabolic process;nucleobase-containing compound metabolic process;primary metabolic process;RNA metabolic process;RNA processing…		cell part;integrator complex;intracellular membrane-bounded organelle;intracellular organelle;intracellular organelle part;intracellular part;macromolecular complex;membrane;membrane-bounded organelle;nuclear part;nucleoplasm part;nucleus;organelle;organelle part;protein complex		Completeproteome;Referenceproteome	3.21e-06	0.892191	1		#N/A	#N/A	#N/A
P70441	P70441	Slc9a3r1	Na(+)/H(+) exchange regulatory cofactor NHE-RF1	NHRF1_MOUSE		-0.180676	0.0392391	0.00186059	-	1.12606	0.912819	1.02067	1.15993	1.10896	1.01697	1.01415	0.784963	0.791732	0.774647	0.924344	0.973389	0.953985	0.891768	acid secretion;actin cytoskeleton organization;actin filament-based process;activation of adenylate cyclase activity;activation of adenylate cyclase activity by dopamine receptor signaling pathway;activation of adenylate cyclase activity by G-protein signaling pathway;activation of phospholipase C activity;activation of phospholipase C activity by dopamine receptor signaling pathway;activation of…	adrenergic receptor binding;beta-2 adrenergic receptor binding;beta-catenin binding;binding;channel regulator activity;chloride channel regulator activity;dopamine receptor binding;enzyme binding;G-protein-coupled receptor binding;growth factor receptor binding;PDZ domain binding;phosphatase binding;protein binding;protein domain specific binding;protein self-association;receptor binding	apical part of cell;apical plasma membrane;brush border membrane;cell part;cell periphery;cell projection;cell projection membrane;cell projection part;centrosome;cytoplasm;cytoplasmic part;cytoskeletal part;endomembrane system;extracellular membrane-bounded organelle;extracellular organelle;extracellular region part;extracellular vesicular exosome;filopodium;intracellular membrane-bounded organe…		Acetylation;Alternativesplicing;Cellmembrane;Cellprojection;Completeproteome;Cytoplasm;Membrane;Phosphoprotein;Referenceproteome;Repeat;Wntsignalingpathway	2.17e-21	1.10115	12		#N/A	#N/A	#N/A
Q8BG81	Q8BG81	Poldip3	Polymerase delta-interacting protein 3	PDIP3_MOUSE		-0.181866	0.0400209	0.00195734	-	-1.45034	-1.57025	-1.37615	-1.3825	-1.31463	-1.32315	-1.24677	-1.63033	-1.61815	-1.51617	-1.57619	-1.59047	-1.55301	-1.45254	biological regulation;establishment of localization;establishment of localization in cell;establishment of RNA localization;intracellular transport;mRNA export from nucleus;mRNA transport;nuclear export;nuclear transport;nucleic acid transport;nucleobase-containing compound transport;nucleocytoplasmic transport;poly(A)+ mRNA export from nucleus;positive regulation of biological process;positive r…	binding;nucleotide binding	cell part;cytoplasm;intracellular membrane-bounded organelle;intracellular organelle;intracellular organelle part;intracellular part;membrane-bounded organelle;nuclear body;nuclear part;nuclear speck;nucleoplasm;nucleoplasm part;organelle;organelle part		Acetylation;Completeproteome;Cytoplasm;mRNAtransport;Nucleus;Phosphoprotein;Referenceproteome;RNA-binding;Translationregulation;Transport	1.49e-17	1.07466	4		#N/A	#N/A	#N/A
A2AWT5;A2AWT6;A2AWT7;P25976;P25976-2	A2AWT5;A2AWT6;A2AWT7;P25976;P25976-2	Ubtf	Isoform of P25976, Nucleolar transcription factor 1;Isoform of P25976, Nucleolar transcription factor 1;Isoform of P25976, Nucleolar transcription factor 1;Nucleolar transcription factor 1;Isoform of P25976, Isoform UBF2 of Nucleolar transcription factor 1	A2AWT5_MOUSE;A2AWT6_MOUSE;A2AWT7_MOUSE;UBF1_MOUSE;UBF1-2_MOUSE		-0.183081	0.0374286	0.00162465	-	-0.408639	-0.574932	-0.435537	-0.567167	-0.484228	-0.456015	-0.312706	-0.701883	-0.726595	-0.56753	-0.678416	-0.680669	-0.653051	-0.512649	biological regulation;biosynthetic process;cellular biosynthetic process;cellular component organization;cellular component organization at cellular level;cellular component organization or biogenesis;cellular component organization or biogenesis at cellular level;cellular macromolecule metabolic process;cellular metabolic process;cellular nitrogen compound metabolic process;cellular process;chro…	binding;chromatin binding;DNA binding;nucleic acid binding	cell part;fibrillar center;intracellular non-membrane-bounded organelle;intracellular organelle;intracellular organelle part;intracellular part;non-membrane-bounded organelle;nuclear part;nucleolar part;nucleolus;organelle;organelle part		3D-structure;Acetylation;Activator;Alternativesplicing;Completeproteome;DNA-binding;Nucleus;Phosphoprotein;Proteomicsidentification;Referenceproteome;Repeat;Transcription;Transcriptionregulation	4.47e-21	1.09911	8		#N/A	#N/A	#N/A
A0A1L1SS60;Q8BH79;Q8BH79-2;Q8BH79-3;Q8BH79-4	A0A1L1SS60;Q8BH79;Q8BH79-2;Q8BH79-3;Q8BH79-4	Ano10	Isoform of Q8BH79, Anoctamin;Anoctamin-10;Isoform of Q8BH79, Isoform 2 of Anoctamin-10;Isoform of Q8BH79, Isoform 3 of Anoctamin-10;Isoform of Q8BH79, Isoform 4 of Anoctamin-10	A0A1L1SS60_MOUSE;ANO10_MOUSE;ANO10-2_MOUSE;ANO10-3_MOUSE;ANO10-4_MOUSE		-0.183778	0.0322092	0.0013111	-	0.051877	0.0592995	-0.037899	0.0344296	-0.105295	-0.156229	0.086916	-0.26394	-0.216001	-0.0664997	-0.248368	-0.244576	-0.17502	-0.138944	anion transport;cation transport;chloride transport;establishment of localization;inorganic anion transport;ion transport;transport	anion channel activity;anion transmembrane transporter activity;calcium activated cation channel activity;cation channel activity;cation transmembrane transporter activity;channel activity;chloride channel activity;gated channel activity;intracellular calcium activated chloride channel activity;ion channel activity;ion gated channel activity;ion transmembrane transporter activity;passive transmem…	cell part;integral to membrane;intracellular;intrinsic to membrane;membrane;membrane part;plasma membrane		Alternativesplicing;Cellmembrane;Completeproteome;Membrane;Referenceproteome;Transmembrane;Transmembranehelix	7.26e-26	1.12871	4		#N/A	#N/A	#N/A
G3UZ44;P63013;P63013-2	G3UZ44;P63013;P63013-2	Prrx1	Isoform of P63013, Paired mesoderm homeobox protein 1;Paired mesoderm homeobox protein 1;Isoform of P63013, Isoform 2 of Paired mesoderm homeobox protein 1	G3UZ44_MOUSE;PRRX1_MOUSE;PRRX1-2_MOUSE		-0.186146	0.0238929	0.000706989	-	-1.90002	-2.02635	-1.93205	-1.96124	-1.91837	-1.87094	-1.79982	-2.25122	-2.12137	-2.16572	-2.03064	-2.03377	-2.06302	-2.04607	anatomical structure development;anatomical structure morphogenesis;appendage morphogenesis;artery morphogenesis;biological regulation;blood vessel morphogenesis;cartilage development;cell fate determination;cellular developmental process;cellular process;developmental process;embryonic appendage morphogenesis;embryonic cranial skeleton morphogenesis;embryonic limb morphogenesis;embryonic morphog…	binding;DNA binding;HMG box domain binding;nucleic acid binding;protein binding;protein binding transcription factor activity;protein domain specific binding;RNA polymerase II transcription coactivator activity;RNA polymerase II transcription cofactor activity;RNA polymerase II transcription factor binding transcription factor activity;RNA polymerase II transcription factor binding transcription …	cell part;intracellular membrane-bounded organelle;intracellular non-membrane-bounded organelle;intracellular organelle;intracellular organelle part;intracellular part;membrane-bounded organelle;non-membrane-bounded organelle;nuclear part;nucleolus;nucleus;organelle;organelle part		Acetylation;Alternativesplicing;Completeproteome;Developmentalprotein;DNA-binding;Homeobox;Nucleus;Phosphoprotein;Proteomicsidentification;Referenceproteome	3.6e-17	1.0718	1		#N/A	#N/A	#N/A
Q8CHP5;Q8CHP5-2	Q8CHP5;Q8CHP5-2	Pym1	Partner of Y14 and mago;Isoform of Q8CHP5, Isoform 2 of Partner of Y14 and mago	PYM1_MOUSE;PYM1-2_MOUSE		-0.187165	0.0142857	0.000273669	-	-0.598672	-0.664112	-0.688194	-0.770916	-0.725353	-0.782642	-0.63619	-0.896848	-0.925072	-0.803691	-0.844365	-0.795541	-0.930894	-0.979822	biological regulation;catabolic process;cellular catabolic process;cellular macromolecule catabolic process;cellular macromolecule metabolic process;cellular metabolic process;cellular nitrogen compound metabolic process;cellular process;macromolecule catabolic process;macromolecule metabolic process;metabolic process;mRNA catabolic process;mRNA metabolic process;nitrogen compound metabolic proce…	binding;ribonucleoprotein binding;ribosome binding	cell part;cytoplasm;exon-exon junction complex;intracellular non-membrane-bounded organelle;intracellular organelle;intracellular organelle part;intracellular part;macromolecular complex;non-membrane-bounded organelle;nuclear part;nucleolus;nucleoplasm;organelle;organelle part;protein complex	mRNA surveillance pathway;RNA transport	Acetylation;Alternativesplicing;Coiledcoil;Completeproteome;Cytoplasm;Nonsense-mediatedmRNAdecay;Nucleus;Phosphoprotein;Referenceproteome;Translationregulation	9.3e-22	1.10349	3		#N/A	#N/A	#N/A
Q9EPM5;Q9EPM5-2	Q9EPM5;Q9EPM5-2	Sync	Syncoilin;Isoform of Q9EPM5, Isoform 2 of Syncoilin	SYNCI_MOUSE;SYNCI-2_MOUSE		-0.187777	0.0265312	0.000908309	-	1.61543	1.58837	1.59627	1.57171	1.4797	1.5691	1.66348	1.23119	1.32628	1.50894	1.39945	1.44438	1.36136	1.49802	cellular process;intermediate filament-based process	structural molecule activity	cell part;contractile fiber part;cytoplasm;cytoplasmic part;cytoskeletal part;cytosol;intermediate filament;intracellular organelle part;intracellular part;macromolecular complex;membrane;neuromuscular junction;organelle part;perinuclear region of cytoplasm;plasma membrane;protein complex;sarcolemma;synapse;Z disc		Alternativesplicing;Coiledcoil;Completeproteome;Cytoplasm;Intermediatefilament;Phosphoprotein;Referenceproteome	3.78e-26	1.13042	18		-0.208442	0.200446	0.453109
O54692	O54692	Zw10	Centromere/kinetochore protein zw10 homolog	ZW10_MOUSE		-0.189111	0.0362424	0.00155911	-	-2.93014	-2.96943	-2.87541	-3.05605	-2.86541	-3.01721	-2.92771	-3.04271	-3.08477	-3.03315	-3.27577	-3.21365	-3.07802	-3.23707	biological regulation;cell cycle checkpoint;cell cycle process;cell division;cellular component assembly;cellular component organization;cellular component organization at cellular level;cellular component organization or biogenesis;cellular component organization or biogenesis at cellular level;cellular localization;cellular macromolecule localization;cellular process;cellular protein localizati…		cell part;chromosomal part;condensed chromosome kinetochore;cytoplasm;cytoplasmic part;cytoskeletal part;endoplasmic reticulum;endoplasmic reticulum membrane;endoplasmic reticulum part;intracellular membrane-bounded organelle;intracellular non-membrane-bounded organelle;intracellular organelle;intracellular organelle part;intracellular part;kinetochore;kinetochore microtubule;macromolecular compl…		Acetylation;Cellcycle;Celldivision;Centromere;Chromosome;Coiledcoil;Completeproteome;Cytoplasm;Cytoskeleton;Endoplasmicreticulum;ER-Golgitransport;Kinetochore;Membrane;Mitosis;Proteintransport;Referenceproteome;Transport	2.53e-09	0.991619	3		#N/A	#N/A	#N/A
A0A0R4IZW9;Q9DCT5	A0A0R4IZW9;Q9DCT5	Sdf2	Isoform of Q9DCT5, Stromal cell-derived factor 2;Stromal cell-derived factor 2	A0A0R4IZW9_MOUSE;SDF2_MOUSE		-0.204226	0.0485981	0.00264977	-	-0.90902	-1.05986	-0.863994	-0.968189	-0.812241	-1.04254	-0.852294	-1.06804	-1.1729	-0.961142	-1.30812	-1.14371	-1.16408	-1.11973			cell part;extracellular region;membrane		Completeproteome;Referenceproteome;Repeat;Secreted;Signal	2.07e-16	1.06595	4		#N/A	#N/A	#N/A
P49769	P49769	Psen1	Presenilin-1	PSN1_MOUSE		-0.216651	0.0385333	0.00178754	-	-1.07628	-1.07065	-1.12032	-1.00553	-1.19086	-1.19022	-1.06789	-1.42814	-1.45527	-1.23154	-1.41864	-1.35595	-1.22103	-1.12776	acidic amino acid transport;activation of immune response;activation of MAPKK activity;activation of protein kinase activity;amine transport;amino acid transport;amyloid precursor protein catabolic process;amyloid precursor protein metabolic process;anatomical structure development;anatomical structure formation involved in morphogenesis;anatomical structure morphogenesis;anion transport;anterior…	aspartic-type endopeptidase activity;aspartic-type peptidase activity;beta-catenin binding;binding;cadherin binding;calcium channel activity;catalytic activity;cation channel activity;cation transmembrane transporter activity;cell adhesion molecule binding;channel activity;endopeptidase activity;hydrolase activity;ion channel activity;ion transmembrane transporter activity;passive transmembrane t…	aggresome;apical plasma membrane;axon;cell body;cell cortex;cell part;cell projection;cell projection part;cell surface;centrosome;chromosomal part;ciliary rootlet;cilium part;contractile fiber part;cytoplasmic part;cytoplasmic vesicle;cytoskeletal part;dendrite;dendritic shaft;endoplasmic reticulum;endoplasmic reticulum membrane;endoplasmic reticulum part;gamma-secretase complex;Golgi apparatus;…	Alzheimer's disease;Neurotrophin signaling pathway;Notch signaling pathway;Wnt signaling pathway	Alternativesplicing;Apoptosis;Celladhesion;Completeproteome;Endoplasmicreticulum;Golgiapparatus;Hydrolase;Membrane;Notchsignalingpathway;Phosphoprotein;Protease;Referenceproteome;Transmembrane;Transmembranehelix	5.08e-11	1.01473	1		#N/A	#N/A	#N/A
P52875	P52875	Tmem165	Transmembrane protein 165	TM165_MOUSE		-0.22323	0.0333252	0.00143204	-	-1.21125	-1.27384	-1.07146	-1.06198	-1.04376	-1.2421	-1.14275	-1.46795	-1.53402	-1.36879	-1.42805	-1.26557	-1.24946	-1.2959	biological regulation;calcium ion homeostasis;calcium ion transport;carbohydrate metabolic process;cation homeostasis;cation transport;cellular calcium ion homeostasis;cellular carbohydrate metabolic process;cellular cation homeostasis;cellular chemical homeostasis;cellular divalent inorganic cation homeostasis;cellular homeostasis;cellular ion homeostasis;cellular macromolecule metabolic process…		cell part;cytoplasmic part;early endosome membrane;endosomal part;endosome membrane;Golgi apparatus;Golgi apparatus part;Golgi membrane;integral to membrane;intracellular membrane-bounded organelle;intracellular organelle;intracellular organelle part;intracellular part;intrinsic to membrane;late endosome membrane;lysosomal membrane;membrane;membrane part;membrane-bounded organelle;organelle;organ…		Coiledcoil;Completeproteome;Endosome;Golgiapparatus;Lysosome;Membrane;Referenceproteome;Signal;Transmembrane;Transmembranehelix	5.79e-16	1.0624	2		#N/A	#N/A	#N/A
A0A140LI56;A0A140LIM2;A0A140LJF3;Q9DCH6	A0A140LI56;A0A140LIM2;A0A140LJF3;Q9DCH6	Zfand6	Isoform of Q9DCH6, AN1-type zinc finger protein 6 (Fragment);Isoform of Q9DCH6, AN1-type zinc finger protein 6 (Fragment);Isoform of Q9DCH6, AN1-type zinc finger protein 6 (Fragment);AN1-type zinc finger protein 6	A0A140LI56_MOUSE;A0A140LIM2_MOUSE;A0A140LJF3_MOUSE;ZFAN6_MOUSE		-0.225139	0.0249043	0.000759687	-	-0.0351458	-0.000627518	-0.138004	0.0596237	-0.0621014	-0.100311	0.0308228	-0.376292	-0.410724	-0.145067	-0.223044	-0.164232	-0.161427	-0.340934	apoptosis;biological regulation;cell death;cellular process;cellular response to chemical stimulus;cellular response to cytokine stimulus;cellular response to organic substance;cellular response to stimulus;cellular response to tumor necrosis factor;death;establishment of localization;establishment of localization in cell;establishment of protein localization;establishment of protein localization…	binding;cation binding;DNA binding;ion binding;metal ion binding;nucleic acid binding;polyubiquitin binding;protein binding;small conjugating protein binding;transition metal ion binding;ubiquitin binding;zinc ion binding	cell part;cytoplasm;intracellular part		Acetylation;Apoptosis;Completeproteome;Cytoplasm;Metal-binding;Phosphoprotein;Proteintransport;Referenceproteome;Transport;Zinc;Zinc-finger	3.57e-20	1.09316	1		#N/A	#N/A	#N/A
G3X9V0;P97372	G3X9V0;P97372	Psme2	Isoform of P97372, MCG22048, isoform CRA_a;Proteasome activator complex subunit 2	G3X9V0_MOUSE;PSME2_MOUSE		-0.226215	0.0415876	0.00204672	-	1.616	1.37957	1.60078	1.54787	1.34274	1.44939	1.28979	1.1583	1.14306	1.29477	1.28144	1.22982	1.35901	1.17623			cell part;intracellular part;macromolecular complex;proteasome activator complex;protein complex	Antigen processing and presentation;Proteasome	Acetylation;Completeproteome;Phosphoprotein;Proteasome;Proteomicsidentification;Referenceproteome	1.84e-25	1.12625	10		-0.0765318	0.0700746	0.602603
Q6ZQI3	Q6ZQI3	Mlec	Malectin	MLEC_MOUSE		-0.227848	0.00109091	1.04413e-05	-	0.838008	0.857758	0.80024	0.74464	0.723135	0.760386	0.744698	0.473804	0.53914	0.666857	0.523479	0.616426	0.518839	0.535384	carbohydrate metabolic process;metabolic process;primary metabolic process	binding;carbohydrate binding;enzyme binding;protein binding	cell part;cytoplasmic part;endoplasmic reticulum;endoplasmic reticulum membrane;endoplasmic reticulum part;integral to membrane;intracellular membrane-bounded organelle;intracellular organelle;intracellular organelle part;intracellular part;intrinsic to membrane;membrane;membrane part;membrane-bounded organelle;organelle;organelle membrane;organelle part		Carbohydratemetabolism;Completeproteome;Endoplasmicreticulum;Glycoprotein;Membrane;Referenceproteome;Signal;Transmembrane;Transmembranehelix	1.59e-25	1.12664	12		-0.292517	0.0288088	0.0434718
P70698	P70698	Ctps1	CTP synthase 1	PYRG1_MOUSE		-0.233961	0.0114203	0.000205651	-	-0.389438	-0.499422	-0.457232	-0.522837	-0.477829	-0.465984	-0.407461	-0.641057	-0.889688	-0.595133	-0.758578	-0.735125	-0.650759	-0.587592	amine metabolic process;B cell activation;B cell proliferation;biosynthetic process;carboxylic acid metabolic process;cell activation;cell proliferation;cellular amine metabolic process;cellular amino acid metabolic process;cellular biosynthetic process;cellular ketone metabolic process;cellular metabolic process;cellular nitrogen compound biosynthetic process;cellular nitrogen compound metabolic…	adenyl nucleotide binding;adenyl ribonucleotide binding;ATP binding;binding;catalytic activity;CTP synthase activity;ligase activity;ligase activity, forming carbon-nitrogen bonds;nucleotide binding;purine nucleotide binding;purine ribonucleoside triphosphate binding;purine ribonucleotide binding;ribonucleotide binding	cell part;membrane	Pyrimidine metabolism	Acetylation;ATP-binding;Completeproteome;Glutamineamidotransferase;Immunity;Ligase;Nucleotide-binding;Phosphoprotein;Pyrimidinebiosynthesis;Referenceproteome	8.36e-21	1.09733	6		#N/A	#N/A	#N/A
P62965	P62965	Crabp1	Cellular retinoic acid-binding protein 1	RABP1_MOUSE		-0.254473	0.0446535	0.00230189	-	1.46535	1.05814	1.38291	1.23927	1.33511	1.26875	1.37308	1.04659	0.825374	1.10568	1.07774	1.00658	1.19938	1.07997		binding;carboxylic acid binding;isoprenoid binding;lipid binding;monocarboxylic acid binding;retinal binding;retinoic acid binding;retinoid binding;retinol binding;transporter activity;vitamin binding	cell part;cytoplasm;cytoplasmic part;cytosol;intracellular part		3D-structure;Completeproteome;Cytoplasm;Referenceproteome;Retinol-binding;Transport;VitaminA	1.46e-27	1.13912	6		#N/A	#N/A	#N/A
Q9Z0V7	Q9Z0V7	Timm17b	Mitochondrial import inner membrane translocase subunit Tim17-B	TI17B_MOUSE		-0.254842	0.0372398	0.00164839	-	-1.18589	-1.38886	-1.35279	-1.2081	-1.40063	-1.48073	-1.24932	-1.57865	-1.75489	-1.41653	-1.69572	-1.63218	-1.52338	-1.44887	establishment of localization;establishment of localization in cell;establishment of protein localization;intracellular protein transport;intracellular transport;protein transport;transport	active transmembrane transporter activity;macromolecule transmembrane transporter activity;P-P-bond-hydrolysis-driven protein transmembrane transporter activity;P-P-bond-hydrolysis-driven transmembrane transporter activity;primary active transmembrane transporter activity;protein transmembrane transporter activity;protein transporter activity;substrate-specific transmembrane transporter activity;…	cell part;cytoplasmic part;integral to membrane;integral to mitochondrial inner membrane;integral to mitochondrial membrane;integral to organelle membrane;intracellular membrane-bounded organelle;intracellular organelle;intracellular organelle part;intracellular part;intrinsic to membrane;intrinsic to mitochondrial inner membrane;intrinsic to organelle membrane;macromolecular complex;membrane;mem…		Completeproteome;Membrane;Mitochondrion;Mitochondrioninnermembrane;Proteintransport;Referenceproteome;Translocation;Transmembrane;Transmembranehelix;Transport	1.07e-21	1.1031	3		#N/A	#N/A	#N/A
Q00612	Q00612	G6pdx	Glucose-6-phosphate 1-dehydrogenase X	G6PD1_MOUSE		-0.257065	0.00126316	8.13746e-06	-	2.83421	2.6839	2.71776	2.70337	2.73059	2.64628	2.6771	2.51359	2.39293	2.46449	2.47838	2.47668	2.53267	2.33501	alcohol biosynthetic process;alcohol catabolic process;alcohol metabolic process;amine metabolic process;anatomical structure development;angiotensin mediated vasoconstriction involved in regulation of systemic arterial blood pressure;biological regulation;biosynthetic process;carbohydrate biosynthetic process;carbohydrate catabolic process;carbohydrate metabolic process;carboxylic acid metabolic…	binding;carbohydrate binding;catalytic activity;coenzyme binding;cofactor binding;glucose binding;glucose-6-phosphate dehydrogenase activity;identical protein binding;monosaccharide binding;NADP binding;nucleotide binding;oxidoreductase activity;oxidoreductase activity, acting on CH-OH group of donors;oxidoreductase activity, acting on the CH-OH group of donors, NAD or NADP as acceptor;protein bi…	cell part;centrosome;cytoplasm;cytoplasmic part;cytoskeletal part;cytosol;extracellular membrane-bounded organelle;extracellular organelle;extracellular region part;extracellular vesicular exosome;internal side of plasma membrane;intracellular membrane-bounded organelle;intracellular non-membrane-bounded organelle;intracellular organelle;intracellular organelle part;intracellular part;membrane;me…	Glutathione metabolism;Pentose phosphate pathway	Acetylation;Carbohydratemetabolism;Completeproteome;Directproteinsequencing;Glucosemetabolism;NADP;Oxidoreductase;Phosphoprotein;Referenceproteome	9.62e-27	1.134	28		0.160349	0.137929	0.44233
O35345;Q4FJZ2	O35345;Q4FJZ2	Kpna6	Importin subunit alpha-7;Isoform of O35345, Importin subunit alpha	IMA7_MOUSE;Q4FJZ2_MOUSE		-0.25933	0.0323636	0.00132324	-	0.269212	0.366825	0.286531	0.425533	0.162445	0.309359	0.369114	-0.0312967	-0.194158	0.250355	0.0323248	0.0778484	0.0858192	0.152816	biological regulation;establishment of localization;establishment of localization in cell;establishment of protein localization;intracellular protein transport;intracellular transport;maternal process involved in female pregnancy;multicellular organismal process;multicellular organismal reproductive process;nuclear import;nuclear transport;nucleocytoplasmic transport;positive regulation of biolog…	protein transporter activity;substrate-specific transporter activity;transporter activity	cell part;cytoplasm;intracellular membrane-bounded organelle;intracellular organelle;intracellular part;membrane;membrane-bounded organelle;nucleus;organelle		Acetylation;Completeproteome;Cytoplasm;Phosphoprotein;Proteintransport;Proteomicsidentification;Referenceproteome;Repeat;Transport	2.33e-23	1.11349	2		#N/A	#N/A	#N/A
Q5SRY7;Q5SRY7-2;Q5SRY7-3;Q5SRY7-4	Q5SRY7;Q5SRY7-2;Q5SRY7-3;Q5SRY7-4	Fbxw11	F-box/WD repeat-containing protein 11;Isoform of Q5SRY7, Isoform 2 of F-box/WD repeat-containing protein 11;Isoform of Q5SRY7, Isoform 3 of F-box/WD repeat-containing protein 11;Isoform of Q5SRY7, Isoform 4 of F-box/WD repeat-containing protein 11	FBW1B_MOUSE;FBW1B-2_MOUSE;FBW1B-3_MOUSE;FBW1B-4_MOUSE		-0.260276	0.0487926	0.00270714	-	-2.39637	-2.22225	-2.38885	-2.19938	-2.04201	-2.33467	-2.27721	-2.68915	-2.68366	-2.39887	-2.52695	-2.40331	-2.5959	-2.38483	biological regulation;catabolic process;cell cycle;cell surface receptor linked signaling pathway;cellular catabolic process;cellular macromolecule catabolic process;cellular macromolecule metabolic process;cellular metabolic process;cellular process;cellular protein metabolic process;cellular response to stimulus;dephosphorylation;macromolecule catabolic process;macromolecule metabolic process;m…	acid-amino acid ligase activity;catalytic activity;ligase activity;ligase activity, forming carbon-nitrogen bonds;small conjugating protein ligase activity;ubiquitin-protein ligase activity	cell part;centrosome;cullin-RING ubiquitin ligase complex;cytoplasm;cytoplasmic part;cytoskeletal part;cytosol;intracellular membrane-bounded organelle;intracellular non-membrane-bounded organelle;intracellular organelle;intracellular organelle part;intracellular part;macromolecular complex;membrane-bounded organelle;microtubule organizing center;non-membrane-bounded organelle;nucleus;organelle;o…	Circadian rhythm - mammal;Hedgehog signaling pathway;Oocyte meiosis;Shigellosis;Ubiquitin mediated proteolysis;Wnt signaling pathway	Alternativesplicing;Biologicalrhythms;Cellcycle;Completeproteome;Cytoplasm;Nucleus;Referenceproteome;Repeat;Ublconjugationpathway;WDrepeat;Wntsignalingpathway	1.43e-08	0.978714	1		#N/A	#N/A	#N/A
A0A338P6P6;D4AFX6;Q6ZQK5	A0A338P6P6;D4AFX6;Q6ZQK5	Acap2	Isoform of Q6ZQK5, Arf-GAP with coiled-coil, ANK repeat and PH domain-containing protein 2;Isoform of Q6ZQK5, Arf-GAP with coiled-coil, ANK repeat and PH domain-containing protein 2;Arf-GAP with coiled-coil, ANK repeat and PH domain-containing protein 2	A0A338P6P6_MOUSE;D4AFX6_MOUSE;ACAP2_MOUSE		-0.265764	0.0257521	0.000836882	-	-0.840137	-0.928152	-0.732277	-0.808674	-0.921826	-0.81326	-0.767736	-1.19831	-1.32294	-0.905399	-1.1557	-1.08241	-0.987424	-1.02023	actin filament-based process;biological regulation;cellular process;positive regulation of catalytic activity;positive regulation of GTPase activity;positive regulation of hydrolase activity;positive regulation of molecular function;regulation of biological process;regulation of catabolic process;regulation of catalytic activity;regulation of cellular catabolic process;regulation of cellular meta…	binding;cation binding;enzyme activator activity;enzyme binding;enzyme regulator activity;GTPase activator activity;GTPase binding;GTPase regulator activity;ion binding;metal ion binding;nucleoside-triphosphatase regulator activity;protein binding;Rab GTPase binding;Ras GTPase binding;small GTPase binding;transition metal ion binding;zinc ion binding	cell part;cell projection;cytoplasmic part;endosomal part;endosome membrane;intracellular organelle part;intracellular part;membrane;organelle membrane;organelle part;ruffle	Endocytosis	Alternativesplicing;ANKrepeat;Coiledcoil;Completeproteome;Endosome;GTPaseactivation;Membrane;Metal-binding;Phosphoprotein;Referenceproteome;Repeat;Zinc;Zinc-finger	3.69e-21	1.09965	8		#N/A	#N/A	#N/A
A0A3B2W4E4;A0A3B2WB50;Q3TDP9;Q8K482	A0A3B2W4E4;A0A3B2WB50;Q3TDP9;Q8K482	Emilin2	Isoform of Q8K482, EMILIN-2;Isoform of Q8K482, EMILIN-2;Isoform of Q8K482, EMILIN-2;EMILIN-2	A0A3B2W4E4_MOUSE;A0A3B2WB50_MOUSE;Q3TDP9_MOUSE;EMIL2_MOUSE		-0.267062	0.00568889	6.71873e-05	-	-0.00684071	-0.240639	-0.149223	-0.205526	0.0439987	-0.0665932	-0.0908661	-0.409978	-0.371371	-0.340023	-0.351317	-0.456274	-0.269306	-0.386853	biological adhesion;cell adhesion;cellular process		collagen;extracellular matrix;extracellular matrix part;extracellular region;extracellular region part;proteinaceous extracellular matrix		Celladhesion;Coiledcoil;Collagen;Completeproteome;Disulfidebond;Extracellularmatrix;Glycoprotein;Phosphoprotein;Referenceproteome;Secreted;Signal	1.57e-20	1.09553	7		0.457498	0.128362	0.0812754
Q8CI75;Q8CI75-2	Q8CI75;Q8CI75-2	Dis3l2	DIS3-like exonuclease 2;Isoform of Q8CI75, Isoform 2 of DIS3-like exonuclease 2	DI3L2_MOUSE;DI3L2-2_MOUSE		-0.271781	0.0493945	0.00274303	-	-1.26015	-1.33077	-1.35299	-1.36229	-1.30546	-1.33698	-1.13896	-1.45262	-1.50346	-1.46717	-1.57401	-1.70831	-1.39218	-1.8923	biological regulation;catabolic process;cell cycle phase;cell cycle process;cell division;cellular catabolic process;cellular component organization;cellular component organization at cellular level;cellular component organization or biogenesis;cellular component organization or biogenesis at cellular level;cellular macromolecule catabolic process;cellular macromolecule metabolic process;cellular…	3'-5' exonuclease activity;3'-5'-exoribonuclease activity;binding;catalytic activity;cation binding;exonuclease activity;exonuclease activity, active with either ribo- or deoxyribonucleic acids and producing 5'-phosphomonoesters;exoribonuclease activity;exoribonuclease activity, producing 5'-phosphomonoesters;hydrolase activity;hydrolase activity, acting on ester bonds;ion binding;magnesium ion b…	cell part;cytoplasm;cytoplasmic exosome (RNase complex);cytoplasmic mRNA processing body;cytoplasmic part;exosome (RNase complex);intracellular non-membrane-bounded organelle;intracellular organelle;intracellular organelle part;intracellular part;macromolecular complex;non-membrane-bounded organelle;nuclear exosome (RNase complex);nuclear part;organelle;organelle part;protein complex;ribonucleopr…		3D-structure;Acetylation;Alternativesplicing;Cellcycle;Celldivision;Completeproteome;Cytoplasm;Exonuclease;Hydrolase;Magnesium;Metal-binding;Mitosis;Nuclease;Phosphoprotein;Referenceproteome;RNA-binding;Tumorsuppressor	2.61e-20	1.09406	5		#N/A	#N/A	#N/A
P62264	P62264	Rps14	40S ribosomal protein S14	RS14_MOUSE		-0.275058	0.0436308	0.00217144	-	3.94209	3.75066	3.81	3.7331	3.50738	3.81249	3.90264	3.61529	3.35828	3.71039	3.41069	3.51675	3.48475	3.43681	biological regulation;biosynthetic process;cell differentiation;cellular biosynthetic process;cellular component assembly;cellular component assembly at cellular level;cellular component organization;cellular component organization at cellular level;cellular component organization or biogenesis;cellular component organization or biogenesis at cellular level;cellular developmental process;cellular…	binding;mRNA 5'-UTR binding;mRNA binding;nucleic acid binding;RNA binding;structural constituent of ribosome;structural molecule activity;translation regulator activity	adherens junction;anchoring junction;cell junction;cell part;cell-substrate adherens junction;cell-substrate junction;cytoplasm;cytoplasmic part;cytosolic small ribosomal subunit;extracellular membrane-bounded organelle;extracellular organelle;extracellular region part;extracellular vesicular exosome;focal adhesion;intracellular membrane-bounded organelle;intracellular non-membrane-bounded organe…	Ribosome	Completeproteome;Phosphoprotein;Referenceproteome;Ribonucleoprotein;Ribosomalprotein	2.7e-28	1.14369	10		-0.329663	0.0775572	0.0765622
A0A1B0GRU8;Q9R1C7;Q9R1C7-2	A0A1B0GRU8;Q9R1C7;Q9R1C7-2	Prpf40a	Isoform of Q9R1C7, Pre-mRNA-processing factor 40 homolog A;Pre-mRNA-processing factor 40 homolog A;Isoform of Q9R1C7, Isoform 2 of Pre-mRNA-processing factor 40 homolog A	A0A1B0GRU8_MOUSE;PR40A_MOUSE;PR40A-2_MOUSE		-0.275725	0.0370286	0.00167948	-	-0.231858	-0.352175	-0.190809	-0.175592	-0.284172	-0.340149	-0.154036	-0.750583	-0.767011	-0.422306	-0.461614	-0.419369	-0.395845	-0.442136	biological regulation;cell migration;cell motility;cellular component movement;cellular component organization;cellular component organization at cellular level;cellular component organization or biogenesis;cellular component organization or biogenesis at cellular level;cellular macromolecule metabolic process;cellular metabolic process;cellular nitrogen compound metabolic process;cellular proces…	binding;proline-rich region binding;protein binding	cell part;cytoplasm;intracellular organelle part;intracellular part;membrane;nuclear body;nuclear matrix;nuclear part;nuclear speck;nucleoplasm;nucleoplasm part;organelle part	Spliceosome	Acetylation;Alternativesplicing;Completeproteome;mRNAprocessing;mRNAsplicing;Nucleus;Phosphoprotein;Referenceproteome;Repeat	1.06e-12	1.03315	2		#N/A	#N/A	#N/A
O55125	O55125	Nipsnap1	Protein NipSnap homolog 1	NIPS1_MOUSE		-0.276401	0.0264882	0.000901129	-	-0.949865	-0.946763	-0.91752	-0.887259	-0.840641	-1.0292	-0.880521	-1.30123	-1.42437	-0.973392	-1.15122	-1.31419	-1.08028	-1.1419	multicellular organismal process;neurological system process;sensory perception;sensory perception of pain;system process	binding;neurotransmitter binding	cell part;cytoplasmic part;intracellular membrane-bounded organelle;intracellular organelle;intracellular organelle part;intracellular part;membrane;membrane-bounded organelle;mitochondrial inner membrane;mitochondrial membrane;mitochondrial part;mitochondrion;organelle;organelle inner membrane;organelle membrane;organelle part;synapse part;synaptic membrane		Acetylation;Completeproteome;Directproteinsequencing;Phosphoprotein;Referenceproteome	2.91e-16	1.06478	1		#N/A	#N/A	#N/A
Q64669	Q64669	Nqo1	NAD(P)H dehydrogenase [quinone] 1	NQO1_MOUSE		-0.28065	0.00859259	0.000122723	-	1.4484	1.44063	1.33708	1.40069	1.59139	1.25937	1.41159	1.14988	1.12818	0.992794	1.25084	1.20477	1.06631	1.13183	aging;biological regulation;developmental process;negative regulation of catalytic activity;negative regulation of molecular function;positive regulation of apoptosis;positive regulation of biological process;positive regulation of cell death;positive regulation of cellular process;positive regulation of neuron apoptosis;positive regulation of programmed cell death;regulation of apoptosis;regulat…	antioxidant activity;binding;catalytic activity;identical protein binding;NAD(P)H dehydrogenase (quinone) activity;oxidoreductase activity;oxidoreductase activity, acting on NADH or NADPH;oxidoreductase activity, acting on NADH or NADPH, quinone or similar compound as acceptor;oxidoreductase activity, acting on superoxide radicals as acceptor;protein binding;superoxide dismutase activity	cell body;cell part;cytoplasm;cytoplasmic part;cytosol;extracellular membrane-bounded organelle;extracellular organelle;extracellular region part;extracellular vesicular exosome;intracellular part;membrane-bounded organelle;membrane-bounded vesicle;neuronal cell body;organelle;vesicle		3D-structure;Acetylation;Completeproteome;Cytoplasm;Directproteinsequencing;FAD;Flavoprotein;NAD;NADP;Oxidoreductase;Referenceproteome	5.58e-27	1.13548	15		-0.173013	0.191693	0.529359
A0A1B0GT81;A0A1B0GTA4;Q07813	A0A1B0GT81;A0A1B0GTA4;Q07813	Bax	Isoform of Q07813, Apoptosis regulator BAX;Isoform of Q07813, Apoptosis regulator BAX (Fragment);Apoptosis regulator BAX	A0A1B0GT81_MOUSE;A0A1B0GTA4_MOUSE;BAX_MOUSE		-0.280857	0.0175054	0.000426028	-	-0.407083	-0.372858	-0.358856	-0.340538	-0.477072	-0.339867	-0.207766	-0.787866	-0.830991	-0.469357	-0.648642	-0.625935	-0.569841	-0.537406	activation of caspase activity;activation of caspase activity by cytochrome c;anatomical structure development;anatomical structure homeostasis;anatomical structure morphogenesis;apoptosis;apoptosis in response to endoplasmic reticulum stress;apoptotic mitochondrial changes;appendage morphogenesis;B cell activation;B cell apoptosis;B cell homeostasis;B cell homeostatic proliferation;B cell negati…	BH domain binding;BH3 domain binding;binding;channel activity;death domain binding;identical protein binding;lipid binding;passive transmembrane transporter activity;protein binding;protein dimerization activity;protein domain specific binding;protein heterodimerization activity;protein homodimerization activity;transmembrane transporter activity;transporter activity	BAX complex;Bcl-2 family protein complex;cell part;cytoplasm;cytoplasmic part;cytosol;endoplasmic reticulum;endoplasmic reticulum membrane;endoplasmic reticulum part;envelope;extracellular membrane-bounded organelle;extracellular organelle;extracellular region part;extracellular vesicular exosome;integral to membrane;intracellular;intracellular membrane-bounded organelle;intracellular organelle;i…	Amyotrophic lateral sclerosis (ALS);Apoptosis;Colorectal cancer;Huntington's disease;ko05152;Neurotrophin signaling pathway;p53 signaling pathway;Pathways in cancer;Prion diseases;Protein processing in endoplasmic reticulum	3D-structure;Acetylation;Alternativesplicing;Apoptosis;Completeproteome;Cytoplasm;Membrane;Mitochondrion;Mitochondrionoutermembrane;Referenceproteome;Transmembrane;Transmembranehelix	9.78e-23	1.10964	3		#N/A	#N/A	#N/A
Q6ZQM8	Q6ZQM8	Ugt1a7c	UDP-glucuronosyltransferase 1-7C	UD17C_MOUSE		-0.284837	0.013589	0.000249248	-	-0.141864	-0.185514	-0.0375061	-0.198368	0.0214691	-0.234964	0.0086689	-0.277183	-0.328485	-0.464983	-0.42632	-0.47101	-0.268978	-0.524978	alcohol metabolic process;aromatic compound biosynthetic process;biosynthetic process;carbohydrate metabolic process;carboxylic acid metabolic process;cellular aromatic compound metabolic process;cellular biosynthetic process;cellular carbohydrate metabolic process;cellular glucuronidation;cellular ketone metabolic process;cellular metabolic process;cellular process;cellular response to chemical …	catalytic activity;glucuronosyltransferase activity;transferase activity;transferase activity, transferring glycosyl groups;transferase activity, transferring hexosyl groups;UDP-glycosyltransferase activity	cell part;cytoplasmic part;endoplasmic reticulum membrane;endoplasmic reticulum part;integral to membrane;intracellular organelle part;intracellular part;intrinsic to membrane;membrane;membrane part;organelle membrane;organelle part	Ascorbate and aldarate metabolism;Drug metabolism - cytochrome P450;Drug metabolism - other enzymes;Metabolism of xenobiotics by cytochrome P450;Other types of O-glycan biosynthesis;Pentose and glucuronate interconversions;Porphyrin and chlorophyll metabolism;Retinol metabolism;Starch and sucrose metabolism;Steroid hormone biosynthesis	Alternativesplicing;Completeproteome;Endoplasmicreticulum;Glycoprotein;Glycosyltransferase;Membrane;Microsome;Referenceproteome;Signal;Transferase;Transmembrane;Transmembranehelix	2.25e-21	1.10105	5		#N/A	#N/A	#N/A
F6QCP8;P09470	F6QCP8;P09470	Ace	Isoform of P09470, Angiotensin-converting enzyme (Fragment);Angiotensin-converting enzyme	F6QCP8_MOUSE;ACE_MOUSE		-0.288103	0.0162439	0.000329838	-	-0.889101	-0.837135	-0.867724	-1.03147	-0.771821	-0.75057	-0.791899	-1.22962	-1.08207	-1.06249	-1.17418	-1.34054	-1.08873	-0.978816	acid secretion;anatomical structure development;arachidonic acid secretion;beta-amyloid metabolic process;biological regulation;carboxylic acid transport;catabolic process;cell proliferation;cell proliferation in bone marrow;cellular catabolic process;cellular macromolecule metabolic process;cellular metabolic process;cellular process;circulatory system process;developmental process;endocrine pro…	actin binding;anion binding;binding;bradykinin receptor binding;carboxypeptidase activity;catalytic activity;cation binding;chloride ion binding;cytoskeletal protein binding;drug binding;endopeptidase activity;enzyme binding;exopeptidase activity;G-protein-coupled receptor binding;hydrolase activity;ion binding;kinase binding;metal ion binding;metallopeptidase activity;mitogen-activated protein k…	cell part;cytoplasm;cytoplasmic part;endosome;external side of plasma membrane;extracellular membrane-bounded organelle;extracellular organelle;extracellular region part;extracellular space;extracellular vesicular exosome;integral to membrane;intracellular membrane-bounded organelle;intracellular organelle;intracellular part;intrinsic to membrane;lysosome;lytic vacuole;membrane;membrane part;memb…	Chagas disease (American trypanosomiasis);Hypertrophic cardiomyopathy (HCM);Renin-angiotensin system	Alternativesplicing;Carboxypeptidase;Cellmembrane;Completeproteome;Cytoplasm;Directproteinsequencing;Disulfidebond;Glycoprotein;Hydrolase;Membrane;Metal-binding;Metalloprotease;Phosphoprotein;Protease;Proteomicsidentification;Referenceproteome;Repeat;Secreted;Signal;Transmembrane;Transmembranehelix;Zinc	2.36e-16	1.0655	7		#N/A	#N/A	#N/A
Q8CI11	Q8CI11	Gnl3	Guanine nucleotide-binding protein-like 3	GNL3_MOUSE		-0.309849	0.0382418	0.00179568	-	-1.6902	-1.82189	-1.6605	-1.64778	-1.80949	-1.63886	-1.60317	-2.17887	-2.24408	-1.79005	-2.17498	-1.92834	-1.85887	-1.86565	biological regulation;cell proliferation;cellular component biogenesis;cellular component biogenesis at cellular level;cellular component organization or biogenesis;cellular component organization or biogenesis at cellular level;cellular process;metabolic process;regulation of biological process;regulation of cell proliferation;regulation of cellular process;ribonucleoprotein complex biogenesis;r…	binding;catalytic activity;GTP binding;GTPase activity;guanyl nucleotide binding;guanyl ribonucleotide binding;hydrolase activity;hydrolase activity, acting on acid anhydrides;hydrolase activity, acting on acid anhydrides, in phosphorus-containing anhydrides;nucleoside-triphosphatase activity;nucleotide binding;purine nucleotide binding;purine ribonucleoside triphosphate binding;purine ribonucleo…	cell part;extracellular region part;extracellular space;intracellular membrane-bounded organelle;intracellular non-membrane-bounded organelle;intracellular organelle;intracellular organelle part;intracellular part;membrane;membrane-bounded organelle;non-membrane-bounded organelle;nuclear part;nucleolus;nucleoplasm;nucleus;organelle;organelle part	Ribosome biogenesis in eukaryotes	Acetylation;Alternativesplicing;Coiledcoil;Completeproteome;GTP-binding;Nucleotide-binding;Nucleus;Phosphoprotein;Referenceproteome	5.41e-18	1.07793	2		#N/A	#N/A	#N/A
Q8BP92	Q8BP92	Rcn2	Reticulocalbin-2	RCN2_MOUSE		-0.311798	0.0190303	0.000489675	-	0.711188	0.655552	0.752106	0.656042	0.444048	0.715267	0.805471	0.32808	0.182189	0.617298	0.383262	0.343384	0.390547	0.312327		binding;calcium ion binding;cation binding;ion binding;metal ion binding	cell part;cytoplasmic part;endoplasmic reticulum;endoplasmic reticulum lumen;endoplasmic reticulum part;intracellular membrane-bounded organelle;intracellular non-membrane-bounded organelle;intracellular organelle;intracellular organelle lumen;intracellular organelle part;intracellular part;membrane-bounded organelle;membrane-enclosed lumen;non-membrane-bounded organelle;nuclear part;nucleolus;or…		Calcium;Completeproteome;Endoplasmicreticulum;Metal-binding;Referenceproteome;Repeat;Signal	1.19e-24	1.12136	8		-0.0683239	0.0621135	0.618825
Q922H2	Q922H2	Pdk3	[Pyruvate dehydrogenase (acetyl-transferring)] kinase isozyme 3, mitochondrial	PDK3_MOUSE		-0.323153	0.0449852	0.00232332	-	-1.62634	-1.76603	-1.59607	-1.53664	-2.06269	-1.63256	-1.72166	-2.17969	-2.16646	-1.81984	-1.90907	-1.99543	-2.13418	-1.99938	alcohol metabolic process;biological regulation;carbohydrate homeostasis;carbohydrate metabolic process;cellular carbohydrate metabolic process;cellular chemical homeostasis;cellular glucose homeostasis;cellular homeostasis;cellular macromolecule metabolic process;cellular metabolic process;cellular process;cellular protein metabolic process;cellular response to carbohydrate stimulus;cellular res…	adenyl nucleotide binding;adenyl ribonucleotide binding;ATP binding;binding;catalytic activity;kinase activity;nucleotide binding;phosphotransferase activity, alcohol group as acceptor;protein kinase activity;protein serine/threonine kinase activity;purine nucleotide binding;purine ribonucleoside triphosphate binding;purine ribonucleotide binding;pyruvate dehydrogenase (acetyl-transferring) kinas…	cell part;cytoplasmic part;intracellular membrane-bounded organelle;intracellular organelle;intracellular organelle lumen;intracellular organelle part;intracellular part;membrane-bounded organelle;membrane-enclosed lumen;mitochondrial matrix;mitochondrial part;mitochondrion;organelle;organelle lumen;organelle part		ATP-binding;Carbohydratemetabolism;Completeproteome;Glucosemetabolism;Kinase;Mitochondrion;Nucleotide-binding;Referenceproteome;Transferase;Transitpeptide	1.64e-16	1.06674	2		#N/A	#N/A	#N/A
Q61247	Q61247	Serpinf2	Alpha-2-antiplasmin	A2AP_MOUSE		-0.340022	0.0141772	0.000280006	-	2.55282	2.32551	2.47032	2.23174	2.36298	2.37984	2.56772	2.09076	2.17884	2.10655	2.2659	1.97553	1.88537	2.00785	acute inflammatory response;acute-phase response;anatomical structure morphogenesis;biological regulation;blood vessel morphogenesis;cellular component organization;cellular component organization at cellular level;cellular component organization or biogenesis;cellular component organization or biogenesis at cellular level;cellular process;circulatory system process;collagen fibril organization;d…	binding;endopeptidase inhibitor activity;endopeptidase regulator activity;enzyme binding;enzyme inhibitor activity;enzyme regulator activity;identical protein binding;peptidase inhibitor activity;peptidase regulator activity;protease binding;protein binding;protein dimerization activity;protein homodimerization activity;serine-type endopeptidase inhibitor activity	blood microparticle;cell part;cell surface;extracellular membrane-bounded organelle;extracellular organelle;extracellular region part;extracellular space;extracellular vesicular exosome;fibrinogen complex;macromolecular complex;membrane-bounded organelle;membrane-bounded vesicle;organelle;protein complex;vesicle	Complement and coagulation cascades	3D-structure;Acutephase;Completeproteome;Directproteinsequencing;Disulfidebond;Glycoprotein;Proteaseinhibitor;Referenceproteome;Secreted;Serineproteaseinhibitor;Signal;Sulfation	3.67e-28	1.14288	13		-0.258923	0.0815908	0.0820853
Q8C6B2;Q8C6B2-2	Q8C6B2;Q8C6B2-2	Rtkn	Rhotekin;Isoform of Q8C6B2, Isoform 2 of Rhotekin	RTKN_MOUSE;RTKN-2_MOUSE		-0.34312	0.0373964	0.00163786	-	-2.5336	-2.72726	-2.55007	-2.70675	-2.66661	-2.76312	-2.58799	-2.92973	-3.29073	-2.61001	-2.99018	-3.08389	-3.06432	-2.96838	apoptosis;biological regulation;cell death;cellular component organization;cellular component organization at cellular level;cellular component organization or biogenesis;cellular component organization or biogenesis at cellular level;cellular process;cellular response to stimulus;cytoskeleton organization;death;intracellular signal transduction;negative regulation of catalytic activity;negative …	binding;enzyme binding;enzyme inhibitor activity;enzyme regulator activity;GTP binding;GTPase binding;GTPase inhibitor activity;GTPase regulator activity;GTP-Rho binding;guanyl nucleotide binding;guanyl ribonucleotide binding;nucleoside-triphosphatase regulator activity;nucleotide binding;protein binding;purine nucleotide binding;purine ribonucleoside triphosphate binding;purine ribonucleotide bi…	cell part;cytoplasmic part;cytosol;intracellular part		Alternativesplicing;Apoptosis;Completeproteome;GTP-binding;Nucleotide-binding;Phosphoprotein;Referenceproteome	1.06e-12	1.03316	2		#N/A	#N/A	#N/A
D3YUE7;D6RET7;Q8CB44	D3YUE7;D6RET7;Q8CB44	Gramd4	Isoform of Q8CB44, GRAM domain-containing protein 4;Isoform of Q8CB44, GRAM domain-containing protein 4;GRAM domain-containing protein 4	D3YUE7_MOUSE;D6RET7_MOUSE;GRAM4_MOUSE		-0.343753	0.0257436	0.000805185	-	-3.54841	-3.60114	-3.45663	-3.37522	-3.25334	-3.65871	-3.55904	-3.99624	-4.07766	-3.78608	-3.85623	-3.69553	-3.7374	-3.70959	apoptosis;cell death;cellular process;death;programmed cell death		cell part;cytoplasmic part;integral to membrane;intracellular organelle part;intracellular part;intrinsic to membrane;membrane;membrane part;mitochondrial membrane;mitochondrial part;organelle membrane;organelle part		Apoptosis;Coiledcoil;Completeproteome;Membrane;Mitochondrion;Phosphoprotein;Proteomicsidentification;Referenceproteome;Transmembrane;Transmembranehelix	5.74e-10	1.00113	1		-1.3439	0.0523815	0.14049
O88792	O88792	F11r	Junctional adhesion molecule A	JAM1_MOUSE		-0.347327	0.0263089	0.000868079	-	-0.991431	-0.990406	-0.890988	-1.06856	-1.01637	-1.12347	-0.883498	-1.3025	-1.63233	-1.25756	-1.58179	-1.27479	-1.12612	-1.22091	actin cytoskeleton organization;actin filament-based process;actomyosin structure organization;biological adhesion;biological regulation;cell adhesion;cell differentiation;cellular component organization;cellular component organization at cellular level;cellular component organization or biogenesis;cellular component organization or biogenesis at cellular level;cellular developmental process;cell…	binding;PDZ domain binding;protein binding;protein domain specific binding	cell junction;cell part;cell-cell junction;cytoplasmic part;cytoplasmic vesicle;cytoskeleton;extracellular membrane-bounded organelle;extracellular organelle;extracellular region part;extracellular vesicular exosome;integral to membrane;intracellular non-membrane-bounded organelle;intracellular organelle;intracellular part;intrinsic to membrane;membrane;membrane part;membrane-bounded organelle;me…	Cell adhesion molecules (CAMs);Epithelial cell signaling in Helicobacter pylori infection;Leukocyte transendothelial migration;Tight junction	3D-structure;Celljunction;Cellmembrane;Completeproteome;Disulfidebond;Glycoprotein;Host-virusinteraction;Immunoglobulindomain;Membrane;Phosphoprotein;Referenceproteome;Repeat;Signal;Tightjunction;Transmembrane;Transmembranehelix	1.92e-18	1.08119	3		#N/A	#N/A	#N/A
Q61081	Q61081	Cdc37	Hsp90 co-chaperone Cdc37	CDC37_MOUSE		-0.35723	0.0198824	0.000529084	-	0.832995	0.751299	0.750818	0.66651	0.487362	0.570236	0.728497	0.33628	0.116967	0.598494	0.263593	0.459961	0.186832	0.324979	biological regulation;cellular macromolecule metabolic process;cellular metabolic process;cellular process;cellular protein metabolic process;macromolecule metabolic process;metabolic process;posttranscriptional regulation of gene expression;primary metabolic process;protein folding;protein metabolic process;protein stabilization;regulation of biological process;regulation of biological quality;r…	binding;chaperone binding;enzyme binding;heat shock protein binding;Hsp90 protein binding;kinase binding;protein binding;unfolded protein binding	cell part;cell projection membrane;cell projection part;cytoplasm;cytoplasmic part;cytosol;extracellular membrane-bounded organelle;extracellular organelle;extracellular region part;extracellular vesicular exosome;intracellular part;leading edge membrane;membrane part;membrane-bounded organelle;membrane-bounded vesicle;organelle;plasma membrane part;ruffle membrane;vesicle		Acetylation;Chaperone;Completeproteome;Cytoplasm;Phosphoprotein;Referenceproteome	1.26e-25	1.12725	9		0.112307	0.0790383	0.340813
Q61165	Q61165	Slc9a1	Sodium/hydrogen exchanger 1	SL9A1_MOUSE		-0.366566	0.0450392	0.00233553	-	-3.00731	-3.0221	-3.05455	-3.01547	-3.4178	-3.29619	-3.07926	-3.58098	-3.68296	-3.23761	-3.54681	-3.73867	-3.30626	-3.36535	biological regulation;calcium-mediated signaling;cardiac cell differentiation;cardiac muscle cell differentiation;cation homeostasis;cation transport;cell death;cell differentiation;cell growth;cellular cation homeostasis;cellular chemical homeostasis;cellular component assembly;cellular component organization;cellular component organization at cellular level;cellular component organization or bi…	active transmembrane transporter activity;antiporter activity;binding;calcium-dependent protein binding;cation transmembrane transporter activity;cation:cation antiporter activity;enzyme binding;hydrogen ion transmembrane transporter activity;inorganic cation transmembrane transporter activity;ion transmembrane transporter activity;metal ion transmembrane transporter activity;monovalent cation:hy…	adherens junction;anchoring junction;apical plasma membrane;basolateral plasma membrane;cell junction;cell part;cell surface;cell-cell contact zone;cell-cell junction;cell-substrate adherens junction;cell-substrate junction;cytoplasm;cytoplasmic part;endoplasmic reticulum;endoplasmic reticulum membrane;endoplasmic reticulum part;extracellular membrane-bounded organelle;extracellular organelle;ext…	Bile secretion;Cardiac muscle contraction;Gastric acid secretion;Pancreatic secretion;Regulation of actin cytoskeleton;Salivary secretion	Antiport;Calmodulin-binding;Cellmembrane;Completeproteome;Endoplasmicreticulum;Glycoprotein;Iontransport;Membrane;Phosphoprotein;Referenceproteome;Sodium;Sodiumtransport;Transmembrane;Transmembranehelix;Transport;Ublconjugation	4.12e-12	1.02705	1		#N/A	#N/A	#N/A
F8WHU5;Q4VA53;Q4VA53-3	F8WHU5;Q4VA53;Q4VA53-3	Pds5b	Isoform of Q4VA53, Sister chromatid cohesion protein PDS5 homolog B;Sister chromatid cohesion protein PDS5 homolog B;Isoform of Q4VA53, Isoform 3 of Sister chromatid cohesion protein PDS5 homolog B	F8WHU5_MOUSE;PDS5B_MOUSE;PDS5B-3_MOUSE		-0.367502	0.00906667	0.00014271	-	-0.579373	-0.713308	-0.597656	-0.677382	-0.881729	-0.642902	-0.622665	-1.13304	-1.14221	-0.805704	-1.14391	-1.17472	-0.893842	-0.994102	biological regulation;cell cycle process;cell division;cellular component organization;cellular component organization at cellular level;cellular component organization or biogenesis;cellular component organization or biogenesis at cellular level;cellular process;chromosome organization;mitotic sister chromatid cohesion;negative regulation of biological process;negative regulation of cell prolife…	binding;DNA binding;nucleic acid binding	cell part;chromatin;chromosomal part;intracellular membrane-bounded organelle;intracellular organelle;intracellular organelle part;intracellular part;membrane-bounded organelle;nuclear part;nucleoplasm;nucleus;organelle;organelle part		Acetylation;Alternativesplicing;Cellcycle;Celldivision;Completeproteome;Mitosis;Nucleus;Phosphoprotein;Proteomicsidentification;Referenceproteome;Repeat	5.09e-21	1.09874	10		#N/A	#N/A	#N/A
B7ZCM8;B7ZCM9;B7ZCN0;P0C871	B7ZCM8;B7ZCM9;B7ZCN0;P0C871	Pla2g4b;Gm28042;Gm28042;Pla2g4b	Isoform of P0C871, Phospholipase A2;Phospholipase A2;Isoform of B7ZCM9, Phospholipase A2;Cytosolic phospholipase A2 beta	B7ZCM8_MOUSE;B7ZCM9_MOUSE;B7ZCN0_MOUSE;PA24B_MOUSE		-0.381806	0.00847458	0.000134744	-	-1.48897	-1.61008	-1.43198	-1.41607	-1.34926	-1.58726	-1.44923	-1.71065	-2.15649	-1.80259	-1.76563	-1.82242	-1.76233	-1.98537	catabolic process;cellular catabolic process;cellular lipid catabolic process;cellular lipid metabolic process;cellular metabolic process;cellular process;lipid catabolic process;lipid metabolic process;metabolic process;organophosphate metabolic process;phospholipid catabolic process;phospholipid metabolic process;primary metabolic process	binding;carboxylic ester hydrolase activity;catalytic activity;cation binding;hydrolase activity;hydrolase activity, acting on ester bonds;ion binding;lipase activity;metal ion binding;phospholipase A2 activity;phospholipase activity	cell part;cytoplasmic part;cytoplasmic vesicle membrane;cytoplasmic vesicle part;cytosol;intracellular organelle part;intracellular part;membrane;organelle membrane;organelle part;vesicle membrane	alpha-Linolenic acid metabolism;Arachidonic acid metabolism;Ether lipid metabolism;Fat digestion and absorption;Fc epsilon RI signaling pathway;Glycerophospholipid metabolism;GnRH signaling pathway;Linoleic acid metabolism;Long-term depression;MAPK signaling pathway;Pancreatic secretion;Toxoplasmosis;Vascular smooth muscle contraction;VEGF signaling pathway	Calcium;Completeproteome;Cytoplasm;Cytoplasmicvesicle;Hydrolase;Lipiddegradation;Lipidmetabolism;Membrane;Metal-binding;Referenceproteome	2.98e-16	1.0647	5		#N/A	#N/A	#N/A
Q8CAQ8-2	Q8CAQ8-2	Immt	Isoform of Q8CAQ8, Isoform 2 of MICOS complex subunit Mic60	MIC60-2_MOUSE		-0.400686	0.0281515	0.000996571	-	-0.847108	-0.943495	-0.592073	-0.892448	-0.889894	-0.919347	-0.607357	-1.33986	-1.34668	-0.987867	-1.44174	-1.29488	-1.15871	-0.926784	biological regulation;calcium ion homeostasis;cation homeostasis;cellular calcium ion homeostasis;cellular cation homeostasis;cellular chemical homeostasis;cellular divalent inorganic cation homeostasis;cellular homeostasis;cellular ion homeostasis;cellular metal ion homeostasis;cellular process;chemical homeostasis;divalent inorganic cation homeostasis;homeostatic process;ion homeostasis;metal i…		cell part;cytoplasmic part;integral to membrane;intracellular membrane-bounded organelle;intracellular organelle;intracellular organelle part;intracellular part;intrinsic to membrane;membrane;membrane part;membrane-bounded organelle;mitochondrial inner membrane;mitochondrial membrane;mitochondrial part;mitochondrion;myelin sheath;organelle;organelle inner membrane;organelle membrane;organelle part		Acetylation;Alternativesplicing;Coiledcoil;Completeproteome;Directproteinsequencing;Membrane;Mitochondrion;Mitochondrioninnermembrane;Phosphoprotein;Referenceproteome;Transitpeptide;Transmembrane;Transmembranehelix	8.41e-14	1.0438	1		0.176315	0.0720213	0.120548
Q8C3K6;Q9QXI6	Q8C3K6;Q9QXI6	Slc5a1	Sodium/glucose cotransporter 1;Isoform of Q8C3K6, SGLT1 protein	SC5A1_MOUSE;Q9QXI6_MOUSE		-0.420093	0.03125	0.00119211	-	-0.812805	-0.957221	-0.53644	-0.816799	-0.704672	-0.70236	-0.488495	-0.930377	-1.44588	-0.849021	-1.24167	-1.0479	-1.22061	-1.22398	anatomical structure development;carbohydrate transport;developmental process;digestive system process;establishment of localization;glucose transport;hexose transport;intestinal absorption;kidney development;metanephros development;monosaccharide transport;multicellular organismal process;organ development;organic substance transport;system process;transport	active transmembrane transporter activity;carbohydrate transmembrane transporter activity;cation transmembrane transporter activity;glucose transmembrane transporter activity;glucose:sodium symporter activity;hexose transmembrane transporter activity;inorganic cation transmembrane transporter activity;ion transmembrane transporter activity;metal ion transmembrane transporter activity;monosacchari…	apical plasma membrane;brush border;brush border membrane;cell junction;cell part;cell projection;cell projection membrane;cell projection part;cell-cell junction;extracellular membrane-bounded organelle;extracellular organelle;extracellular region part;extracellular vesicular exosome;integral to membrane;intrinsic to membrane;membrane part;membrane-bounded organelle;membrane-bounded vesicle;orga…	Bile secretion;Carbohydrate digestion and absorption;Mineral absorption	Completeproteome;Disulfidebond;Glycoprotein;Iontransport;Membrane;Proteomicsidentification;Referenceproteome;Sodium;Sodiumtransport;Sugartransport;Symport;Transmembrane;Transmembranehelix;Transport	3.73e-08	0.970284	1		#N/A	#N/A	#N/A
Q99L48	Q99L48	Nmd3	60S ribosomal export protein NMD3	NMD3_MOUSE		-0.466664	0.0498	0.00279152	-	-1.44049	-1.54351	-1.20395	-1.6049	-1.93113	-1.61241	-1.27016	-1.77484	-2.23733	-1.65176	-2.24201	-2.05846	-2.00871	-1.90011	cellular localization;cellular process;establishment of localization;establishment of localization in cell;establishment of organelle localization;establishment of protein localization;establishment of ribosome localization;intracellular transport;localization;nuclear export;nuclear transport;nucleocytoplasmic transport;protein transport;ribonucleoprotein complex export from nucleus;ribonucleopro…	binding;binding, bridging;protein binding;protein binding, bridging;ribonucleoprotein binding;ribosomal large subunit binding	cell part;cytoplasm;intracellular membrane-bounded organelle;intracellular non-membrane-bounded organelle;intracellular organelle;intracellular organelle part;intracellular part;membrane;membrane-bounded organelle;non-membrane-bounded organelle;nuclear part;nucleolus;nucleoplasm;nucleus;organelle;organelle part	Ribosome biogenesis in eukaryotes;RNA transport	Acetylation;Alternativesplicing;Completeproteome;Cytoplasm;Nucleus;Phosphoprotein;Proteintransport;Referenceproteome;Transport	1.15e-16	1.06793	1		#N/A	#N/A	#N/A
Q6P5B0	Q6P5B0	Rrp12	RRP12-like protein	RRP12_MOUSE		-0.481646	0.0171364	0.0003764	-	-2.60861	-2.63171	-2.44537	-2.53333	-2.70549	-2.6151	-2.43968	-3.10025	-3.42284	-2.69431	-3.17073	-3.17834	-2.90011	-2.88422			cell part;integral to membrane;intracellular non-membrane-bounded organelle;intracellular organelle;intracellular organelle part;intracellular part;intrinsic to membrane;membrane;membrane part;non-membrane-bounded organelle;nuclear membrane;nuclear part;nucleolus;organelle;organelle membrane;organelle part		Completeproteome;Membrane;Nucleus;Phosphoprotein;Referenceproteome;Transmembrane;Transmembranehelix	8.85e-11	1.01179	1		#N/A	#N/A	#N/A
D3YXF5	D3YXF5	C7	Complement component 7	D3YXF5_MOUSE		-0.523874	0.0312973	0.00123486	-	-0.0899248	-0.225439	-0.424347	-0.822511	-0.262209	-0.322325	-0.38135	-0.93176	-0.901451	-1.17615	-0.407607	-0.943151	-0.837881	-0.997218	biological regulation;cation homeostasis;cellular cation homeostasis;cellular chemical homeostasis;cellular homeostasis;cellular ion homeostasis;cellular metal ion homeostasis;cellular monovalent inorganic cation homeostasis;cellular process;cellular sodium ion homeostasis;chemical homeostasis;homeostatic process;immune response;immune system process;ion homeostasis;metal ion homeostasis;monovale…		cell part;extracellular membrane-bounded organelle;extracellular organelle;extracellular region part;extracellular vesicular exosome;macromolecular complex;membrane attack complex;membrane part;membrane-bounded organelle;membrane-bounded vesicle;organelle;plasma membrane part;pore complex;protein complex;vesicle	Complement and coagulation cascades;Prion diseases;Systemic lupus erythematosus	Completeproteome;Disulfidebond;Proteomicsidentification;Referenceproteome	5.36e-20	1.09198	10		#N/A	#N/A	#N/A
Q01279	Q01279	Egfr	Epidermal growth factor receptor	EGFR_MOUSE		-0.563303	0.0112836	0.000198235	-	0.881204	1.22389	1.37047	1.00062	1.24276	1.15376	1.06328	0.55819	0.631286	0.314173	1.00311	0.500769	0.345184	0.640151	activation of MAPKK activity;activation of protein kinase activity;alkanesulfonate metabolic process;anatomical structure development;anatomical structure morphogenesis;astrocyte activation;behavior;biological adhesion;biological regulation;biosynthetic process;cation homeostasis;cell activation;cell adhesion;cell migration;cell morphogenesis;cell motility;cell part morphogenesis;cell projection …	actin binding;actin filament binding;adenyl nucleotide binding;adenyl ribonucleotide binding;ATP binding;binding;catalytic activity;chromatin binding;cytoskeletal protein binding;enzyme binding;enzyme regulator activity;epidermal growth factor-activated receptor activity;identical protein binding;kinase activity;molecular transducer activity;nitric-oxide synthase regulator activity;nucleotide bin…	adherens junction;anchoring junction;apical plasma membrane;basolateral plasma membrane;cell junction;cell part;cell surface;cell-substrate adherens junction;cell-substrate junction;cytoplasm;cytoplasmic membrane-bounded vesicle;cytoplasmic part;cytoplasmic vesicle;early endosome membrane;endocytic vesicle;endoplasmic reticulum membrane;endoplasmic reticulum part;endosomal part;endosome;endosome …	Adherens junction;Bladder cancer;Calcium signaling pathway;Cytokine-cytokine receptor interaction;Dorso-ventral axis formation;Endocytosis;Endometrial cancer;Epithelial cell signaling in Helicobacter pylori infection;ErbB signaling pathway;Focal adhesion;Gap junction;Glioma;GnRH signaling pathway;Hepatitis C;MAPK signaling pathway;MAPK signaling pathway - fly;Melanoma;Non-small cell lung cancer;P…	ATP-binding;Cellmembrane;Completeproteome;Developmentalprotein;Disulfidebond;Endoplasmicreticulum;Endosome;Glycoprotein;Golgiapparatus;Isopeptidebond;Kinase;Membrane;Methylation;Nucleotide-binding;Nucleus;Phosphoprotein;Receptor;Referenceproteome;Repeat;Signal;Transferase;Transmembrane;Transmembranehelix;Tyrosine-proteinkinase;Ublconjugation	2.51e-27	1.13761	11		#N/A	#N/A	#N/A
A0A0A0MQA3;P07758	A0A0A0MQA3;P07758	Serpina1a	Isoform of P07758, Alpha-1-antitrypsin 1-1;Alpha-1-antitrypsin 1-1	A0A0A0MQA3_MOUSE;A1AT1_MOUSE		-0.644092	0.0104127	0.000175099	-	7.02558	6.921	7.08499	6.74608	7.07479	6.69213	6.99332	6.5244	6.3542	5.97196	6.59584	6.37361	5.84775	6.36149	acute inflammatory response;acute-phase response;biological regulation;carbohydrate metabolic process;cellular carbohydrate metabolic process;cellular macromolecule metabolic process;cellular metabolic process;cellular process;cellular protein metabolic process;defense response;glycosylation;inflammatory response;macromolecule glycosylation;macromolecule metabolic process;macromolecule modificati…	binding;endopeptidase inhibitor activity;endopeptidase regulator activity;enzyme binding;enzyme inhibitor activity;enzyme regulator activity;glycoprotein binding;identical protein binding;peptidase inhibitor activity;peptidase regulator activity;protease binding;protein binding;serine-type endopeptidase inhibitor activity	cell part;cytoplasmic part;endoplasmic reticulum;extracellular membrane-bounded organelle;extracellular organelle;extracellular region;extracellular region part;extracellular space;extracellular vesicular exosome;Golgi apparatus;intracellular membrane-bounded organelle;intracellular organelle;intracellular part;membrane-bounded organelle;membrane-bounded vesicle;organelle;vesicle	Complement and coagulation cascades	Acutephase;Completeproteome;Glycoprotein;Proteaseinhibitor;Proteomicsidentification;Referenceproteome;Secreted;Serineproteaseinhibitor;Signal	3.62e-29	1.14995	33		-0.0434618	0.0566033	0.776488
P29788	P29788	Vtn	Vitronectin	VTNC_MOUSE		-0.701873	0.0034	3.81317e-05	-	1.37595	1.46295	1.44208	1.10676	1.65039	1.17271	1.41247	0.743707	0.643201	0.455168	1.05765	0.694721	0.349495	0.766265	biological adhesion;biological regulation;cell adhesion;cell adhesion mediated by integrin;cell differentiation;cell-matrix adhesion;cell-substrate adhesion;cellular component organization;cellular component organization at cellular level;cellular component organization or biogenesis;cellular component organization or biogenesis at cellular level;cellular developmental process;cellular process;de…	binding;carbohydrate binding;cargo receptor activity;extracellular matrix binding;glycosaminoglycan binding;heparin binding;integrin binding;pattern binding;polysaccharide binding;protein binding;protein complex binding;receptor activity;receptor binding;scavenger receptor activity	blood microparticle;extracellular matrix;extracellular membrane-bounded organelle;extracellular organelle;extracellular region part;extracellular space;extracellular vesicular exosome;membrane-bounded organelle;membrane-bounded vesicle;organelle;proteinaceous extracellular matrix;vesicle	ECM-receptor interaction;Focal adhesion	Celladhesion;Completeproteome;Directproteinsequencing;Disulfidebond;Glycoprotein;Heparin-binding;Phosphoprotein;Referenceproteome;Repeat;Secreted;Signal;Sulfation	6.08e-25	1.12309	9		-0.103497	0.00512071	0.243071
Q8BH35	Q8BH35	C8b	Complement component C8 beta chain	CO8B_MOUSE		-0.773554	0.0265397	0.000895551	-	0.514199	0.9125	1.09857	0.604437	1.04545	1.02387	1.00112	-0.0999975	-0.625079	0.040926	0.536307	0.0575924	0.446417	0.429097	activation of immune response;biological regulation;cell death;cellular process;complement activation;complement activation, alternative pathway;complement activation, classical pathway;cytolysis;death;defense response;humoral immune response;immune effector process;immune response;immune system process;innate immune response;macromolecule metabolic process;metabolic process;positive regulation o…		cell part;extracellular membrane-bounded organelle;extracellular organelle;extracellular region part;extracellular space;extracellular vesicular exosome;macromolecular complex;membrane attack complex;membrane part;membrane-bounded organelle;membrane-bounded vesicle;organelle;plasma membrane part;pore complex;protein complex;vesicle	Amoebiasis;Complement and coagulation cascades;Prion diseases;Systemic lupus erythematosus	Alternativesplicing;Complementalternatepathway;Complementpathway;Completeproteome;Cytolysis;Disulfidebond;EGF-likedomain;Glycoprotein;Immunity;Innateimmunity;Membraneattackcomplex;Phosphoprotein;Polymorphism;Referenceproteome;Repeat;Secreted;Signal	2.09e-26	1.13193	16		#N/A	#N/A	#N/A
A2BE45;Q9R0M3;Q9R0M3-2	A2BE45;Q9R0M3;Q9R0M3-2	Srpx	Isoform of Q9R0M3, Sushi-repeat-containing protein SRPX;Sushi-repeat-containing protein SRPX;Isoform of Q9R0M3, Isoform 2 of Sushi-repeat-containing protein SRPX	A2BE45_MOUSE;SRPX_MOUSE;SRPX-2_MOUSE		-0.831526	0.0161928	0.000332708	-	-3.3703	-3.0534	-3.22323	-3.55849	-3.47568	-3.24988	-3.12523	-4.65488	-4.61363	-3.72836	-3.64927	-4.27709	-4.04664	-3.90702	autophagy;biological regulation;catabolic process;cellular catabolic process;cellular component assembly;cellular component assembly at cellular level;cellular component organization;cellular component organization at cellular level;cellular component organization or biogenesis;cellular component organization or biogenesis at cellular level;cellular membrane fusion;cellular membrane organization;…		autophagic vacuole;cell part;cytoplasmic part;endoplasmic reticulum;intracellular membrane-bounded organelle;intracellular organelle;intracellular part;membrane-bounded organelle;organelle;vacuole		Alternativesplicing;Completeproteome;Disulfidebond;Referenceproteome;Repeat;Signal;Sushi	1.96e-11	1.01958	1		#N/A	#N/A	#N/A
P42703;P42703-2	P42703;P42703-2	Lifr	Leukemia inhibitory factor receptor;Isoform of P42703, Isoform 2 of Leukemia inhibitory factor receptor	LIFR_MOUSE;LIFR-2_MOUSE		-1.01535	0.00333333	2.88933e-05	-	-0.956131	-0.971448	-0.377661	-1.44629	-0.588968	-0.863909	-0.724928	-1.56836	-2.10135	-2.06666	-1.71332	-1.67045	-1.77121	-2.14541	biological regulation;cell surface receptor linked signaling pathway;cellular process;cellular response to chemical stimulus;cellular response to cytokine stimulus;cellular response to organic substance;cellular response to stimulus;ciliary neurotrophic factor-mediated signaling pathway;cytokine-mediated signaling pathway;enzyme linked receptor protein signaling pathway;leukemia inhibitory factor…	binding;ciliary neurotrophic factor receptor activity;ciliary neurotrophic factor receptor binding;cytokine binding;cytokine receptor activity;cytokine receptor binding;growth factor binding;leukemia inhibitory factor receptor activity;molecular transducer activity;oncostatin-M receptor activity;protein binding;receptor activity;receptor binding;signal transducer activity;signaling receptor activ…	cell part;extracellular membrane-bounded organelle;extracellular organelle;extracellular region part;extracellular vesicular exosome;integral to membrane;intrinsic to membrane;macromolecular complex;membrane;membrane part;membrane-bounded organelle;membrane-bounded vesicle;organelle;plasma membrane;protein complex;receptor complex;vesicle	Cytokine-cytokine receptor interaction;Jak-STAT signaling pathway	3D-structure;Alternativesplicing;Cellmembrane;Completeproteome;Disulfidebond;Glycoprotein;Membrane;Phosphoprotein;Receptor;Referenceproteome;Repeat;Secreted;Signal;Transmembrane;Transmembranehelix	2.48e-18	1.08038	7		#N/A	#N/A	#N/A
Q8VCG4;Q9DAC2	Q8VCG4;Q9DAC2	C8g	Complement component C8 gamma chain;Isoform of Q8VCG4, Complement component 8, gamma subunit, isoform CRA_b	CO8G_MOUSE;Q9DAC2_MOUSE		-1.03678	0.001	2.5993e-06	-	0.766805	1.05189	1.30737	0.691132	1.31821	1.10905	1.14341	0.131555	-0.244607	-0.0386009	0.0522375	-0.287449	0.290567	0.226735	activation of immune response;biological regulation;cell death;cellular process;complement activation;complement activation, alternative pathway;complement activation, classical pathway;cytolysis;death;defense response;humoral immune response;immune effector process;immune response;immune system process;innate immune response;macromolecule metabolic process;metabolic process;positive regulation o…	binding;isoprenoid binding;lipid binding;retinoid binding;retinol binding;vitamin binding	blood microparticle;cell part;extracellular membrane-bounded organelle;extracellular organelle;extracellular region part;extracellular vesicular exosome;macromolecular complex;membrane attack complex;membrane part;membrane-bounded organelle;membrane-bounded vesicle;organelle;plasma membrane part;pore complex;protein complex;vesicle	Amoebiasis;Complement and coagulation cascades;Prion diseases;Systemic lupus erythematosus	Complementalternatepathway;Complementpathway;Completeproteome;Cytolysis;Disulfidebond;Glycoprotein;Immunity;Innateimmunity;Membraneattackcomplex;Proteomicsidentification;Pyrrolidonecarboxylicacid;Referenceproteome;Retinol-binding;Secreted;Signal	1.94e-24	1.12008	6		#N/A	#N/A	#N/A
A2AKN9;A2BIM8;P02762;P04938	A2AKN9;A2BIM8;P02762;P04938	Mup2;Mup18;Mup6;Mup11	Isoform of P11589, Major urinary protein 2;Major urinary protein 18;Major urinary protein 6;Major urinary protein 11	A2AKN9_MOUSE;MUP18_MOUSE;MUP6_MOUSE;MUP11_MOUSE		-1.16897	0.00867925	0.000120532	-	3.21282	2.53966	3.91343	3.11471	3.48311	3.38594	3.45716	2.12256	1.70625	2.0661	2.52957	2.1947	1.68604	2.61877	aerobic respiration;anatomical structure morphogenesis;behavior;biological regulation;carbohydrate homeostasis;cell part morphogenesis;cell surface receptor linked signaling pathway;cellular component morphogenesis;cellular component organization;cellular component organization at cellular level;cellular component organization or biogenesis;cellular component organization or biogenesis at cellula…	binding;catalytic activity;insulin-activated receptor activity;kinase activity;molecular transducer activity;odorant binding;pheromone binding;phosphotransferase activity, alcohol group as acceptor;protein kinase activity;protein tyrosine kinase activity;receptor activity;signal transducer activity;signaling receptor activity;transferase activity;transferase activity, transferring phosphorus-cont…	cell part;cytoplasmic part;cytosol;extracellular region;extracellular region part;extracellular space;intracellular membrane-bounded organelle;intracellular organelle;intracellular part;membrane-bounded organelle;nucleus;organelle		3D-structure;Allergen;Completeproteome;Disulfidebond;Pheromone-binding;Proteomicsidentification;Referenceproteome;Secreted;Signal;Transport	1.1e-25	1.12761	15		#N/A	#N/A	#N/A
A2A997;A2A998;Q8K182	A2A997;A2A998;Q8K182	C8a	Isoform of Q8K182, Complement component C8 alpha chain;Isoform of Q8K182, Complement component C8 alpha chain;Complement component C8 alpha chain	A2A997_MOUSE;A2A998_MOUSE;CO8A_MOUSE		-1.21266	0.001	5.35362e-06	-	0.354482	0.809055	0.949348	0.0862827	0.913998	0.70677	0.769611	-0.481095	-1.00524	-0.538458	-0.36793	-0.80445	-0.212269	-0.489661	activation of immune response;biological regulation;cell death;cellular process;complement activation;complement activation, alternative pathway;complement activation, classical pathway;cytolysis;death;defense response;humoral immune response;immune effector process;immune response;immune system process;innate immune response;macromolecule metabolic process;metabolic process;positive regulation o…		blood microparticle;cell part;extracellular membrane-bounded organelle;extracellular organelle;extracellular region part;extracellular vesicular exosome;macromolecular complex;membrane attack complex;membrane part;membrane-bounded organelle;membrane-bounded vesicle;organelle;plasma membrane part;pore complex;protein complex;vesicle	Amoebiasis;Complement and coagulation cascades;Prion diseases;Systemic lupus erythematosus	Cellmembrane;Complementalternatepathway;Complementpathway;Completeproteome;Cytolysis;Disulfidebond;EGF-likedomain;Glycoprotein;Immunity;Innateimmunity;Membrane;Membraneattackcomplex;Polymorphism;Proteomicsidentification;Referenceproteome;Repeat;Secreted;Signal;Transmembrane;Transmembranebetastrand	8.23e-26	1.12838	8		#N/A	#N/A	#N/A
A0A075B5R2	A0A075B5R2	Ighv7-3	Immunoglobulin heavy variable 7-3 (Fragment)	A0A075B5R2_MOUSE		-1.30155	0.00251852	1.47251e-05	-	0.0948706	0.715584	0.29994	0.37335	0.109921	-0.112276	0.262671	-0.853193	-1.32387	-0.859921	-0.341935	-1.57088	-1.01162	-1.40539					Completeproteome;Referenceproteome	3e-25	1.12498	2		#N/A	#N/A	#N/A
Q00898	Q00898	Serpina1e	Alpha-1-antitrypsin 1-5	A1AT5_MOUSE		-2.9969	0.00114286	1.44794e-06	-	3.72405	4.692	4.19928	3.05824	4.40576	4.22866	3.85779	1.02838	-0.270085	0.591976	1.58399	0.81311	1.71792	1.72218	biological regulation;negative regulation of catalytic activity;negative regulation of endopeptidase activity;negative regulation of hydrolase activity;negative regulation of molecular function;negative regulation of peptidase activity;regulation of biological process;regulation of catalytic activity;regulation of endopeptidase activity;regulation of hydrolase activity;regulation of metabolic pro…	binding;endopeptidase inhibitor activity;endopeptidase regulator activity;enzyme binding;enzyme inhibitor activity;enzyme regulator activity;glycoprotein binding;identical protein binding;peptidase inhibitor activity;peptidase regulator activity;protease binding;protein binding;serine-type endopeptidase inhibitor activity	cell part;cytoplasmic part;endoplasmic reticulum;extracellular membrane-bounded organelle;extracellular organelle;extracellular region part;extracellular space;extracellular vesicular exosome;Golgi apparatus;intracellular membrane-bounded organelle;intracellular organelle;intracellular part;membrane-bounded organelle;membrane-bounded vesicle;organelle;vesicle	Complement and coagulation cascades	Completeproteome;Glycoprotein;Proteaseinhibitor;Referenceproteome;Secreted;Serineproteaseinhibitor;Signal	7.67e-29	1.14754	18		#N/A	#N/A	#N/A
A0A0R4J198;Q9ESL0;Q9JJN4	A0A0R4J198;Q9ESL0;Q9JJN4	Oxct2b;Oxct2b;Oxct2a	Isoform of Q9ESL0, Succinyl-CoA:3-ketoacid-coenzyme A transferase;Succinyl-CoA:3-ketoacid coenzyme A transferase 2B, mitochondrial;Succinyl-CoA:3-ketoacid coenzyme A transferase 2A, mitochondrial	A0A0R4J198_MOUSE;SCO2B_MOUSE;SCO2A_MOUSE		2.29292	0.168796	0.0280109		3.97028	4.0158	-0.601572	3.72749	-1.45754	-0.44805	0.852655	4.16703	3.9038	3.69241	3.89152	3.83215	3.43402	3.18859	catabolic process;cellular catabolic process;cellular ketone body metabolic process;cellular metabolic process;cellular process;coenzyme metabolic process;cofactor metabolic process;generation of precursor metabolites and energy;ketone body catabolic process;metabolic process;small molecule catabolic process;small molecule metabolic process;succinyl-CoA metabolic process	3-oxoacid CoA-transferase activity;catalytic activity;CoA-transferase activity;transferase activity;transferase activity, transferring sulfur-containing groups	cell part;cell projection;cilium;cytoplasmic part;intracellular membrane-bounded organelle;intracellular organelle;intracellular part;membrane-bounded organelle;mitochondrion;motile cilium;organelle	Butanoate metabolism;Synthesis and degradation of ketone bodies;Valine, leucine and isoleucine degradation	Completeproteome;Mitochondrion;Referenceproteome;Transferase;Transitpeptide	4.37e-15	1.05514	1		#N/A	#N/A	#N/A
A0A0R4J0X2;A0A1W2P873;Q8VC19	A0A0R4J0X2;A0A1W2P873;Q8VC19	Alas1	Isoform of Q8VC19, 5-aminolevulinate synthase;Isoform of Q8VC19, 5-aminolevulinate synthase, nonspecific, mitochondrial (Fragment);5-aminolevulinate synthase, nonspecific, mitochondrial	A0A0R4J0X2_MOUSE;A0A1W2P873_MOUSE;HEM1_MOUSE		1.96942	0.205598	0.0396116		-8.56054	NaN	-4.57027	NaN	-7.18061	-7.89364	-5.37882	NaN	NaN	-3.87923	-5.39431	-5.25396	-4.57814	-4.63113	biosynthetic process;cellular aromatic compound metabolic process;cellular biosynthetic process;cellular metabolic process;cellular nitrogen compound biosynthetic process;cellular nitrogen compound metabolic process;cellular process;cofactor biosynthetic process;cofactor metabolic process;heterocycle biosynthetic process;heterocycle metabolic process;metabolic process;nitrogen compound metabolic …	5-aminolevulinate synthase activity;binding;catalytic activity;cofactor binding;N-acyltransferase activity;N-succinyltransferase activity;pyridoxal phosphate binding;succinyltransferase activity;transferase activity;transferase activity, transferring acyl groups;transferase activity, transferring acyl groups other than amino-acyl groups;vitamin B6 binding;vitamin binding	cell part;cytoplasm;cytoplasmic part;intracellular membrane-bounded organelle;intracellular organelle;intracellular organelle lumen;intracellular organelle part;intracellular part;membrane-bounded organelle;membrane-enclosed lumen;mitochondrial matrix;mitochondrial part;mitochondrion;nuclear part;nucleoplasm;organelle;organelle lumen;organelle part	Glycine, serine and threonine metabolism;Porphyrin and chlorophyll metabolism	Acyltransferase;Completeproteome;Hemebiosynthesis;Mitochondrion;Pyridoxalphosphate;Referenceproteome;Transferase;Transitpeptide	7.64e-06	0.8619	1		#N/A	#N/A	#N/A
A0A0B4J1N0;A0A0G2JFE9	A0A0B4J1N0;A0A0G2JFE9	Ighv1-76	Immunoglobulin heavy variable 1-76;Isoform of A0A0B4J1N0, Immunoglobulin heavy variable 1-76 (Fragment)	A0A0B4J1N0_MOUSE;A0A0G2JFE9_MOUSE		1.89198	0.293763	0.0804034		-4.18411	-4.35451	-4.54263	-1.46297	-5.34413	NaN	-4.50775	-4.03487	0.765883	-1.96918	-4.4119	-4.01148	-1.46989	-0.0868387					Completeproteome;Referenceproteome	7.64e-21	1.09759	2		#N/A	#N/A	#N/A
V9GXQ2	V9GXQ2	Gm17087	Predicted gene 17087	V9GXQ2_MOUSE		1.82423	0.252705	0.0598614		10.8884	10.9499	5.97531	10.8589	10.7134	7.94106	6.14932	11.1064	10.4789	11.0498	10.9141	10.9266	10.8169	10.9532					Completeproteome;Referenceproteome	1.19e-12	1.03266	1		0.311773	0.317943	0.615826
P17717;Q8BJL9;Q8K169;Q8R084;Q8VCN3;Q91WH2	P17717;Q8BJL9;Q8K169;Q8R084;Q8VCN3;Q91WH2	Ugt2b17;Ugt2b35;Ugt2b5;Ugt2b1;Ugt2b37;Ugt2b38	UDP-glucuronosyltransferase 2B17;UDP-glucuronosyltransferase;Isoform of P17717, UDP-glucuronosyltransferase;UDP-glucuronosyltransferase;UDP-glucuronosyltransferase;MCG131371	UDB17_MOUSE;Q8BJL9_MOUSE;Q8K169_MOUSE;Q8R084_MOUSE;Q8VCN3_MOUSE;Q91WH2_MOUSE		1.63344	0.175948	0.0300893		-0.68464	-2.91756	-3.6669	0.191214	-1.20955	-3.22371	-1.68009	0.0529661	1.29914	-0.588118	-1.50194	0.525955	-1.45328	-0.0919065	alcohol metabolic process;aromatic compound biosynthetic process;biosynthetic process;carbohydrate metabolic process;carboxylic acid metabolic process;cellular aromatic compound metabolic process;cellular biosynthetic process;cellular carbohydrate metabolic process;cellular glucuronidation;cellular ketone metabolic process;cellular metabolic process;cellular process;cellular response to chemical …	catalytic activity;glucuronosyltransferase activity;transferase activity;transferase activity, transferring glycosyl groups;transferase activity, transferring hexosyl groups;UDP-glycosyltransferase activity	cell part;cytoplasmic part;endoplasmic reticulum;endoplasmic reticulum membrane;endoplasmic reticulum part;extracellular membrane-bounded organelle;extracellular organelle;extracellular region part;extracellular vesicular exosome;integral to membrane;intracellular membrane-bounded organelle;intracellular organelle;intracellular organelle part;intracellular part;intrinsic to membrane;membrane;memb…	Ascorbate and aldarate metabolism;Drug metabolism - cytochrome P450;Drug metabolism - other enzymes;Metabolism of xenobiotics by cytochrome P450;Other types of O-glycan biosynthesis;Pentose and glucuronate interconversions;Porphyrin and chlorophyll metabolism;Retinol metabolism;Starch and sucrose metabolism;Steroid hormone biosynthesis	Completeproteome;Endoplasmicreticulum;Glycoprotein;Glycosyltransferase;Membrane;Microsome;Proteomicsidentification;Referenceproteome;Signal;Transferase;Transmembrane;Transmembranehelix	2.14e-24	1.11982	1		#N/A	#N/A	#N/A
Q922B2	Q922B2	Dars	Aspartate--tRNA ligase, cytoplasmic	SYDC_MOUSE		1.52941	0.0595	0.0036819		1.73953	1.50972	3.38358	3.72513	3.55166	1.47931	1.44465	4.138	4.14735	4.40306	3.6905	3.52538	3.86084	3.77434	amine metabolic process;amino acid activation;aspartyl-tRNA aminoacylation;carboxylic acid metabolic process;cellular amine metabolic process;cellular amino acid metabolic process;cellular ketone metabolic process;cellular macromolecule metabolic process;cellular metabolic process;cellular nitrogen compound metabolic process;cellular process;macromolecule metabolic process;metabolic process;ncRNA…	adenyl nucleotide binding;adenyl ribonucleotide binding;aminoacyl-tRNA ligase activity;aspartate-tRNA ligase activity;ATP binding;binding;catalytic activity;ligase activity;ligase activity, forming aminoacyl-tRNA and related compounds;ligase activity, forming carbon-oxygen bonds;nucleotide binding;purine nucleotide binding;purine ribonucleoside triphosphate binding;purine ribonucleotide binding;r…	cell part;cytoplasm;extracellular membrane-bounded organelle;extracellular organelle;extracellular region part;extracellular vesicular exosome;intracellular part;membrane;membrane-bounded organelle;membrane-bounded vesicle;organelle;vesicle	Aminoacyl-tRNA biosynthesis	Acetylation;Aminoacyl-tRNAsynthetase;ATP-binding;Completeproteome;Cytoplasm;Ligase;Nucleotide-binding;Phosphoprotein;Proteinbiosynthesis;Referenceproteome	3.33e-29	1.15027	31		0.0334411	0.0392663	0.605912
Q3U7K7	Q3U7K7	Trim21	Isoform of Q62191, E3 ubiquitin-protein ligase TRIM21	Q3U7K7_MOUSE		1.38385	0.598331	0.314948		-1.5306	NaN	-2.30468	-3.68676	-7.77448	NaN	-2.74287	-1.66902	-2.12017	NaN	NaN	NaN	-3.171	-1.93591	biological regulation;cellular component assembly;cellular component organization;cellular component organization or biogenesis;cellular macromolecule metabolic process;cellular metabolic process;cellular process;cellular protein metabolic process;defense response;immune response;immune system process;innate immune response;macromolecular complex assembly;macromolecular complex subunit organizati…	binding;cation binding;ion binding;metal ion binding;transition metal ion binding;zinc ion binding	cell part;cullin-RING ubiquitin ligase complex;cytoplasm;intracellular organelle part;intracellular part;macromolecular complex;nuclear part;nucleoplasm;organelle part;protein complex;SCF ubiquitin ligase complex;ubiquitin ligase complex	Systemic lupus erythematosus	Completeproteome;Metal-binding;Proteomicsidentification;Referenceproteome;Zinc;Zinc-finger	4.71e-06	0.882438	2		#N/A	#N/A	#N/A
A0A075B5S5;A0A0A6YXL5	A0A075B5S5;A0A0A6YXL5	Ighv7-4	Immunoglobulin heavy variable 7-4;Isoform of A0A075B5S5, Immunoglobulin heavy variable 7-4 (Fragment)	A0A075B5S5_MOUSE;A0A0A6YXL5_MOUSE		1.23725	0.490618	0.20839		-4.59801	-4.43599	-5.34921	-5.52429	-4.30653	-4.27384	-5.74611	-4.5541	-4.24359	-4.3496	-4.30779	1.34896	-6.24752	-3.21959					Completeproteome;Referenceproteome	7.2e-26	1.12873	4		#N/A	#N/A	#N/A
Q8K3W3	Q8K3W3	Casc3	Protein CASC3	CASC3_MOUSE		1.15887	0.687214	0.417205		-4.93697	NaN	-5.08494	NaN	-4.82022	-9.97776	-5.9049	-4.72016	-4.51879	NaN	NaN	NaN	NaN	-5.7193	biological regulation;catabolic process;cellular catabolic process;cellular localization;cellular macromolecule catabolic process;cellular macromolecule localization;cellular macromolecule metabolic process;cellular metabolic process;cellular nitrogen compound metabolic process;cellular process;establishment of localization;establishment of RNA localization;intracellular mRNA localization;localiz…	binding;enzyme binding;identical protein binding;protein binding;ubiquitin protein ligase binding	cell part;cytoplasm;cytoplasmic part;exon-exon junction complex;intracellular membrane-bounded organelle;intracellular organelle;intracellular organelle part;intracellular part;macromolecular complex;membrane-bounded organelle;nuclear body;nuclear part;nuclear speck;nucleoplasm part;nucleus;organelle;organelle part;perinuclear region of cytoplasm;protein complex;ribonucleoprotein complex	mRNA surveillance pathway;RNA transport	ADP-ribosylation;Coiledcoil;Completeproteome;Cytoplasm;mRNAprocessing;mRNAsplicing;mRNAtransport;Nonsense-mediatedmRNAdecay;Nucleus;Phosphoprotein;Referenceproteome;RNA-binding;Stressresponse;Translationregulation;Transport;Ublconjugation	6.05e-17	1.07008	2		#N/A	#N/A	#N/A
G5E872;J3QMP7	G5E872;J3QMP7	Rnpepl1	Aminopeptidase RNPEPL1;Isoform of G5E872, Aminopeptidase RNPEPL1 (Fragment)	RNPL1_MOUSE;J3QMP7_MOUSE		1.12458	0.158924	0.0254871		-1.77059	-0.543938	-2.78362	-3.22087	-0.365301	-1.26607	-2.69875	-0.500644	-0.704684	-0.627628	-0.785666	-1.18968	-0.675255	-0.293494	alkene biosynthetic process;biosynthetic process;carboxylic acid biosynthetic process;carboxylic acid metabolic process;cellular alkene metabolic process;cellular biosynthetic process;cellular ketone metabolic process;cellular lipid metabolic process;cellular metabolic process;cellular process;fatty acid biosynthetic process;fatty acid metabolic process;icosanoid biosynthetic process;icosanoid me…	binding;catalytic activity;cation binding;hydrolase activity;ion binding;metal ion binding;metallopeptidase activity;peptidase activity;peptidase activity, acting on L-amino acid peptides;transition metal ion binding;zinc ion binding			Completeproteome;Referenceproteome	8.34e-08	0.962123	1		#N/A	#N/A	#N/A
P15948	P15948	Klk1b22	Kallikrein 1-related peptidase b22	K1B22_MOUSE		1.116	0.407663	0.146585		5.43635	1.58455	4.38491	4.67618	4.50224	1.14093	3.52607	5.89377	5.56222	5.18375	5.11636	3.49805	4.32582	3.48325	macromolecule metabolic process;metabolic process;primary metabolic process;protein maturation;protein metabolic process;protein processing;zymogen activation	catalytic activity;endopeptidase activity;hydrolase activity;peptidase activity;peptidase activity, acting on L-amino acid peptides;serine hydrolase activity;serine-type endopeptidase activity;serine-type peptidase activity	cell part;extracellular membrane-bounded organelle;extracellular organelle;extracellular region part;extracellular vesicular exosome;intracellular membrane-bounded organelle;intracellular organelle;intracellular part;membrane-bounded organelle;membrane-bounded vesicle;nucleus;organelle;vesicle	Endocrine and other factor-regulated calcium reabsorption	Completeproteome;Directproteinsequencing;Disulfidebond;Glycoprotein;Hydrolase;Protease;Referenceproteome;Serineprotease;Signal;Zymogen	7.01e-29	1.1478	20		#N/A	#N/A	#N/A
P43275	P43275	Hist1h1a	Histone H1.1	H11_MOUSE		1.07108	0.658175	0.382357		0.351768	4.57681	4.68517	0.350716	0.733339	0.341681	4.80759	4.53952	4.37667	0.202501	0.205243	4.61165	4.83456	4.57448	cellular component assembly;cellular component assembly at cellular level;cellular component organization;cellular component organization at cellular level;cellular component organization or biogenesis;cellular component organization or biogenesis at cellular level;cellular macromolecular complex assembly;cellular macromolecular complex subunit organization;cellular process;chromatin organization…	binding;chromatin binding;chromatin DNA binding;DNA binding;nucleic acid binding;structure-specific DNA binding	cell part;chromatin;chromosomal part;euchromatin;intracellular organelle part;intracellular part;macromolecular complex;nuclear chromatin;nuclear chromosome part;nuclear euchromatin;nuclear part;nucleosome;organelle part;protein-DNA complex		Acetylation;Chromosome;Citrullination;Completeproteome;DNA-binding;Nucleus;Phosphoprotein;Referenceproteome	1.39e-17	1.0749	5		0.150023	0.00528656	0.750904
A0A0B4J1M0;A0A0G2JGS9	A0A0B4J1M0;A0A0G2JGS9	Ighv1-77	Immunoglobulin heavy variable 1-77;Isoform of A0A0B4J1M0, Immunoglobulin heavy variable 1-77 (Fragment)	A0A0B4J1M0_MOUSE;A0A0G2JGS9_MOUSE		1.07018	0.242271	0.0537908		-1.50394	-2.5772	-2.3176	-1.94432	-2.73589	-2.56248	-3.36386	-3.68905	0.19119	-1.11893	-1.48278	-1.54655	-1.16994	-0.697928					Completeproteome;Proteomicsidentification;Referenceproteome	9.76e-25	1.12187	2		#N/A	#N/A	#N/A
P11928;Q8K469	P11928;Q8K469	Oas1a;Oas1g	2'-5'-oligoadenylate synthase 1A;2'-5' oligoadenylate synthetase 1G	OAS1A_MOUSE;Q8K469_MOUSE		1.00726	0.412302	0.150956		-4.62101	-3.26671	-0.851847	-1.87514	-3.72951	-3.14361	-3.52931	-2.81325	-0.823816	-2.04344	-2.66625	-0.831641	-0.888959	-3.89898	biosynthetic process;cellular biosynthetic process;cellular metabolic process;cellular nitrogen compound biosynthetic process;cellular nitrogen compound metabolic process;cellular process;defense response;defense response to virus;heterocycle biosynthetic process;heterocycle metabolic process;immune effector process;immune response;immune system process;innate immune response;metabolic process;mu…	2'-5'-oligoadenylate synthetase activity;adenyl nucleotide binding;adenyl ribonucleotide binding;adenylyltransferase activity;ATP binding;binding;catalytic activity;cation binding;double-stranded RNA binding;ion binding;metal ion binding;nucleic acid binding;nucleotide binding;nucleotidyltransferase activity;purine nucleotide binding;purine ribonucleoside triphosphate binding;purine ribonucleotid…	cell part;cytoplasmic part;endoplasmic reticulum;intracellular membrane-bounded organelle;intracellular organelle;intracellular part;membrane-bounded organelle;mitochondrion;nucleus;organelle	Hepatitis C;Measles	Antiviraldefense;ATP-binding;Completeproteome;Cytoplasm;Endoplasmicreticulum;Immunity;Innateimmunity;Magnesium;Metal-binding;Microsome;Mitochondrion;Nucleotide-binding;Nucleotidyltransferase;Nucleus;Referenceproteome;RNA-binding;Transferase	1.53e-15	1.05896	1		#N/A	#N/A	#N/A
P03977	P03977		Ig kappa chain V-III region 50S10.1	KV3A4_MOUSE		0.993515	0.53758	0.249898		NaN	-1.03815	NaN	-1.80959	-1.48376	-2.2728	NaN	-1.12649	NaN	-1.59707	NaN	-2.36723	1.06449	0.738496		antigen binding;binding			Completeproteome;Directproteinsequencing;Disulfidebond;Hybridoma;Immunoglobulindomain;ImmunoglobulinVregion;Referenceproteome	8.1e-22	1.10388	1		#N/A	#N/A	#N/A
Q5FW60	Q5FW60	Mup20	Major urinary protein 20	MUP20_MOUSE		0.987466	0.051641	0.00306872		-2.69605	-1.49994	-1.2506	-2.39051	-1.03681	-1.52033	-1.5983	-0.69014	-0.623712	-1.03207	-0.807721	-1.10054	-0.837718	0.0116205	aerobic respiration;anatomical structure morphogenesis;associative learning;behavior;biological regulation;carbohydrate homeostasis;cell part morphogenesis;cell surface receptor linked signaling pathway;cellular component morphogenesis;cellular component organization;cellular component organization at cellular level;cellular component organization or biogenesis;cellular component organization or …	binding;catalytic activity;insulin-activated receptor activity;kinase activity;mating pheromone activity;molecular transducer activity;odorant binding;pheromone activity;pheromone binding;phosphotransferase activity, alcohol group as acceptor;protein binding;protein kinase activity;protein tyrosine kinase activity;receptor activity;receptor binding;signal transducer activity;signaling receptor ac…	cell part;cytoplasmic part;cytosol;extracellular region;extracellular region part;extracellular space;intracellular membrane-bounded organelle;intracellular organelle;intracellular part;membrane-bounded organelle;nucleus;organelle		3D-structure;Completeproteome;Directproteinsequencing;Disulfidebond;Pheromone;Pheromone-binding;Referenceproteome;Secreted;Signal	1.02e-24	1.12174	6		#N/A	#N/A	#N/A
Q80U04;Q80U04-2	Q80U04;Q80U04-2	Pja2	E3 ubiquitin-protein ligase Praja-2;Isoform of Q80U04, Isoform 2 of E3 ubiquitin-protein ligase Praja-2	PJA2_MOUSE;PJA2-2_MOUSE		0.921738	0.356576	0.114077		-4.69047	-3.74871	-6.75342	-5.39618	-5.25987	-4.86723	-7.42379	-4.70446	-4.55483	-4.14519	-3.84741	-3.96496	-4.57101	-5.89964	behavior;biological regulation;cellular macromolecule metabolic process;cellular metabolic process;cellular process;cellular protein metabolic process;cellular response to stimulus;cognition;hippo signaling cascade;intracellular signal transduction;learning or memory;long-term memory;macromolecule metabolic process;macromolecule modification;memory;metabolic process;multicellular organismal proce…	acid-amino acid ligase activity;binding;catalytic activity;cation binding;enzyme binding;ion binding;kinase binding;ligase activity;ligase activity, forming carbon-nitrogen bonds;metal ion binding;protein binding;protein kinase A binding;protein kinase A catalytic subunit binding;protein kinase A regulatory subunit binding;protein kinase binding;small conjugating protein ligase activity;transitio…	cell junction;cell part;cytoplasm;cytoplasmic part;cytoskeletal part;endoplasmic reticulum membrane;endoplasmic reticulum part;Golgi apparatus part;Golgi membrane;intracellular organelle part;intracellular part;membrane;membrane part;organelle membrane;organelle part;plasma membrane;postsynaptic density;postsynaptic membrane;synapse part;synaptic membrane		Acetylation;Alternativesplicing;Celljunction;Cellmembrane;Completeproteome;Cytoplasm;Directproteinsequencing;Endoplasmicreticulum;Golgiapparatus;Ligase;Membrane;Metal-binding;Phosphoprotein;Postsynapticcellmembrane;Referenceproteome;Synapse;Ublconjugationpathway;Zinc;Zinc-finger	1.1e-11	1.0224	1		#N/A	#N/A	#N/A
Q9QWK4	Q9QWK4	Cd5l	CD5 antigen-like	CD5L_MOUSE		0.910564	0.0598	0.00387886		-0.995023	-0.859173	-1.54744	-1.67471	-1.89189	-1.03287	-1.91643	-1.2431	-0.822632	-0.229012	-0.291091	-0.959775	0.168898	-0.166881	apoptosis;cell death;cellular process;death;programmed cell death	cargo receptor activity;receptor activity;scavenger receptor activity	blood microparticle;cell part;extracellular membrane-bounded organelle;extracellular organelle;extracellular region part;extracellular vesicular exosome;membrane;membrane-bounded organelle;membrane-bounded vesicle;organelle;vesicle		Apoptosis;Completeproteome;Disulfidebond;Glycoprotein;Polymorphism;Referenceproteome;Repeat;Secreted;Signal	3.42e-18	1.07938	1		#N/A	#N/A	#N/A
Q64282	Q64282	Ifit1	Interferon-induced protein with tetratricopeptide repeats 1	IFIT1_MOUSE		0.907791	0.236389	0.0511171		-2.44854	-2.30251	-0.655588	-1.27628	-2.88374	-2.63595	-2.57509	-1.87148	-0.787609	-1.1726	-1.36272	-0.538975	-0.297619	-2.39215	cellular process;cellular response to chemical stimulus;cellular response to cytokine stimulus;cellular response to interferon-alpha;cellular response to interferon-beta;cellular response to organic substance;cellular response to stimulus;defense response;defense response to virus;immune effector process;immune response;immune system process;innate immune response;multi-organism process;response …	binding;nucleic acid binding;RNA binding	cell part;cytoplasm;intracellular part	Hepatitis C	Antiviraldefense;Completeproteome;Cytoplasm;Immunity;Innateimmunity;Phosphoprotein;Referenceproteome;Repeat;RNA-binding;TPRrepeat;Ublconjugation	1.19e-13	1.04239	2		#N/A	#N/A	#N/A
A0A0U1RNI7;Q61955	A0A0U1RNI7;Q61955	Klk8	Isoform of Q61955, Kallikrein-8 (Fragment);Kallikrein-8	A0A0U1RNI7_MOUSE;KLK8_MOUSE		0.896224	0.730623	0.471525		-6.07369	NaN	-3.84669	NaN	-4.70347	NaN	-2.74596	-1.61964	-3.89322	NaN	NaN	NaN	NaN	-4.82582	anatomical structure morphogenesis;behavior;biological regulation;cell death;cell part morphogenesis;cell projection morphogenesis;cell projection organization;cell proliferation;cellular component morphogenesis;cellular component organization;cellular component organization at cellular level;cellular component organization or biogenesis;cellular component organization or biogenesis at cellular l…	catalytic activity;endopeptidase activity;hydrolase activity;peptidase activity;peptidase activity, acting on L-amino acid peptides;serine hydrolase activity;serine-type endopeptidase activity;serine-type peptidase activity	cell part;cytoplasm;extracellular region part;extracellular space;intracellular part		3D-structure;Completeproteome;Cytoplasm;Directproteinsequencing;Disulfidebond;Glycoprotein;Hydrolase;Protease;Referenceproteome;Secreted;Serineprotease;Signal;Zymogen	2.08e-05	0.814325	1		#N/A	#N/A	#N/A
Q9ERT9	Q9ERT9	Ppp1r1a	Protein phosphatase 1 regulatory subunit 1A	PPR1A_MOUSE		0.849399	0.0512281	0.00297912		-1.13907	-0.0330658	-1.19512	-0.479006	-1.72883	-0.73231	-0.783938	-0.0300989	-0.277904	-0.136774	-0.307378	0.278742	-0.0434723	0.371335	biological regulation;carbohydrate metabolic process;cellular carbohydrate metabolic process;cellular glucan metabolic process;cellular macromolecule metabolic process;cellular metabolic process;cellular polysaccharide metabolic process;cellular process;cellular response to stimulus;energy derivation by oxidation of organic compounds;energy reserve metabolic process;generation of precursor metabo…	enzyme inhibitor activity;enzyme regulator activity;phosphatase inhibitor activity;phosphatase regulator activity;protein phosphatase inhibitor activity;protein phosphatase regulator activity;protein serine/threonine phosphatase inhibitor activity	cell part;cytoplasm;extracellular region part;extracellular space;intracellular part	Long-term potentiation	Acetylation;Carbohydratemetabolism;Completeproteome;Glycogenmetabolism;Phosphoprotein;Proteinphosphataseinhibitor;Referenceproteome	1.69e-18	1.08158	1		-0.115328	0.138766	0.594677
Q9JM71	Q9JM71	Klk1b27	Kallikrein 1-related peptidase b27	K1B27_MOUSE		0.844018	0.59839	0.314866		4.64451	-0.12113	3.43134	3.51952	3.645	0.0568237	2.40571	4.56079	4.39252	3.57593	3.95164	1.89154	2.86107	2.25641	macromolecule metabolic process;metabolic process;primary metabolic process;protein metabolic process;proteolysis	catalytic activity;endopeptidase activity;hydrolase activity;peptidase activity;peptidase activity, acting on L-amino acid peptides;serine hydrolase activity;serine-type endopeptidase activity;serine-type peptidase activity	cell part;extracellular membrane-bounded organelle;extracellular organelle;extracellular region part;extracellular vesicular exosome;intracellular membrane-bounded organelle;intracellular organelle;intracellular part;membrane-bounded organelle;membrane-bounded vesicle;nucleus;organelle;vesicle		Completeproteome;Disulfidebond;Glycoprotein;Hydrolase;Protease;Referenceproteome;Serineprotease;Signal;Zymogen	4.6e-29	1.14921	14		#N/A	#N/A	#N/A
F8WIJ0;Q9JIS8	F8WIJ0;Q9JIS8	Slc12a4	Isoform of Q9JIS8, Solute carrier family 12 member 4;Solute carrier family 12 member 4	F8WIJ0_MOUSE;S12A4_MOUSE		0.838485	0.23151	0.0492136		-2.1431	-2.23348	-1.71202	-1.87246	-2.42626	-2.13241	-1.99387	-0.888937	-0.181273	-2.07669	-0.337251	-0.472448	-2.50078	-2.18682	cation transport;establishment of localization;ion transport;metal ion transport;monovalent inorganic cation transport;potassium ion transport;transport	active transmembrane transporter activity;anion transmembrane transporter activity;anion:cation symporter activity;binding;cation transmembrane transporter activity;cation:chloride symporter activity;chloride transmembrane transporter activity;enzyme binding;inorganic anion transmembrane transporter activity;ion transmembrane transporter activity;kinase binding;potassium:chloride symporter activi…	cell part;cytoplasmic part;integral to membrane;intracellular organelle part;intracellular part;intrinsic to membrane;lysosomal membrane;membrane;membrane part;organelle membrane;organelle part;vacuolar membrane;vacuolar part		Completeproteome;Glycoprotein;Iontransport;Membrane;Phosphoprotein;Potassium;Potassiumtransport;Proteomicsidentification;Referenceproteome;Symport;Transmembrane;Transmembranehelix;Transport	1.67e-08	0.97741	2		#N/A	#N/A	#N/A
Q91Z40	Q91Z40	Gbp7	Gbp6 protein	Q91Z40_MOUSE		0.813459	0.465872	0.189451		-4.23542	-4.54689	-3.88421	-4.18804	-4.32206	-4.43005	-4.66826	-4.20462	-3.7762	-3.93592	-4.25952	-4.24824	-4.08064	-0.0755625	adhesion to host;adhesion to other organism involved in symbiotic interaction;biological adhesion;cellular process;cellular response to chemical stimulus;cellular response to cytokine stimulus;cellular response to interferon-gamma;cellular response to organic substance;cellular response to stimulus;defense response;defense response to bacterium;defense response to Gram-positive bacterium;defense …	binding;catalytic activity;GTP binding;GTPase activity;guanyl nucleotide binding;guanyl ribonucleotide binding;hydrolase activity;hydrolase activity, acting on acid anhydrides;hydrolase activity, acting on acid anhydrides, in phosphorus-containing anhydrides;nucleoside-triphosphatase activity;nucleotide binding;purine nucleotide binding;purine ribonucleoside triphosphate binding;purine ribonucleo…	cell part;cytoplasmic part;cytoplasmic vesicle;extracellular region part;host cell part;intracellular organelle;intracellular organelle part;intracellular part;membrane;organelle;organelle membrane;organelle part;other organism part;symbiont-containing vacuole membrane;vacuolar membrane;vacuolar part;vesicle		Completeproteome;GTP-binding;Nucleotide-binding;Proteomicsidentification;Referenceproteome	6.67e-12	1.0248	2		#N/A	#N/A	#N/A
P00755	P00755	Klk1b1	Kallikrein 1-related peptidase b1	K1KB1_MOUSE		0.807109	0.559579	0.272033		5.73953	1.42857	4.84921	4.94807	4.47936	1.64972	3.57474	5.60717	4.94874	5.01153	5.02252	3.33969	4.58382	3.80547	acute inflammatory response;anatomical structure morphogenesis;biological regulation;cardiac muscle contraction;cardiac muscle tissue morphogenesis;circulatory system process;defense response;developmental process;inflammatory response;kinin cascade;left ventricular cardiac muscle tissue morphogenesis;macromolecule metabolic process;metabolic process;multicellular organismal process;muscle contra…	catalytic activity;endopeptidase activity;hydrolase activity;peptidase activity;peptidase activity, acting on L-amino acid peptides;serine hydrolase activity;serine-type endopeptidase activity;serine-type peptidase activity	cell part;extracellular membrane-bounded organelle;extracellular organelle;extracellular region part;extracellular vesicular exosome;intracellular membrane-bounded organelle;intracellular organelle;intracellular part;membrane-bounded organelle;membrane-bounded vesicle;nucleus;organelle;vesicle	Endocrine and other factor-regulated calcium reabsorption	Completeproteome;Disulfidebond;Glycoprotein;Hydrolase;Protease;Referenceproteome;Serineprotease;Signal;Zymogen	2.33e-29	1.15143	20		#N/A	#N/A	#N/A
Q9D7C9	Q9D7C9	Nmrk2	Nicotinamide riboside kinase 2	NRK2_MOUSE		0.77803	0.0948976	0.00922289		-2.97243	-1.83822	-2.55715	-2.13058	-3.60089	-1.91719	-2.36492	-2.01173	-1.81481	-1.8131	-1.58833	-1.81066	-1.50151	-1.39503	biological regulation;biosynthetic process;cellular biosynthetic process;cellular metabolic process;cellular nitrogen compound biosynthetic process;cellular nitrogen compound metabolic process;cellular process;coenzyme biosynthetic process;coenzyme metabolic process;cofactor biosynthetic process;cofactor metabolic process;heterocycle biosynthetic process;heterocycle metabolic process;metabolic pr…	adenyl nucleotide binding;adenyl ribonucleotide binding;ATP binding;binding;catalytic activity;cation binding;ion binding;kinase activity;metal ion binding;nucleotide binding;phosphotransferase activity, alcohol group as acceptor;purine nucleotide binding;purine ribonucleoside triphosphate binding;purine ribonucleotide binding;ribonucleotide binding;ribosylnicotinamide kinase activity;transferase…	cell part;intracellular		ATP-binding;Completeproteome;Kinase;Magnesium;Metal-binding;Nucleotide-binding;Pyridinenucleotidebiosynthesis;Referenceproteome;Transferase	6.16e-07	0.931715	1		#N/A	#N/A	#N/A
A0A0N4SVL8;B2RPV6;G3UVV6	A0A0N4SVL8;B2RPV6;G3UVV6	Mmrn1	Isoform of B2RPV6, Multimerin-1;Multimerin-1;Isoform of B2RPV6, MCG123217	A0A0N4SVL8_MOUSE;MMRN1_MOUSE;G3UVV6_MOUSE		0.777698	0.266934	0.0666977		-3.78187	-3.34745	NaN	-5.07695	-4.09965	-4.7799	-5.32318	-3.12455	-3.32633	-3.47381	-3.23057	-3.40834	-4.84043	-3.96262			extracellular region		Alternativesplicing;Coiledcoil;Completeproteome;Disulfidebond;EGF-likedomain;Glycoprotein;Proteomicsidentification;Referenceproteome;Secreted;Signal	4.14e-06	0.886138	1		#N/A	#N/A	#N/A
Q8CA44	Q8CA44	Dmac2	Isoform of Q9D7K5, Distal membrane-arm assembly complex protein 2	Q8CA44_MOUSE		0.773726	0.400768	0.141423		6.09585	5.08844	6.4855	4.28779	4.36393	4.44366	6.18555	7.18905	6.55754	6.54182	5.95561	4.51998	6.23563	5.36717			cell part;cytoplasmic part;intracellular membrane-bounded organelle;intracellular organelle;intracellular part;membrane-bounded organelle;mitochondrion;organelle		Completeproteome;Proteomicsidentification;Referenceproteome	1.44e-13	1.04163	3		#N/A	#N/A	#N/A
O09159	O09159	Man2b1	Lysosomal alpha-mannosidase	MA2B1_MOUSE		0.769801	0.287539	0.0770391		1.80685	0.602047	1.19821	1.51188	1.17915	-0.592876	0.787827	2.44741	2.45707	1.95174	1.98518	0.854994	1.43714	0.748155	alcohol metabolic process;behavior;carbohydrate metabolic process;cellular carbohydrate metabolic process;cellular macromolecule metabolic process;cellular metabolic process;cellular process;cellular protein metabolic process;cognition;hexose metabolic process;learning or memory;macromolecule metabolic process;macromolecule modification;mannose metabolic process;metabolic process;monosaccharide m…	alpha-mannosidase activity;binding;carbohydrate binding;catalytic activity;cation binding;hydrolase activity;hydrolase activity, acting on glycosyl bonds;hydrolase activity, hydrolyzing O-glycosyl compounds;ion binding;mannose binding;mannosidase activity;metal ion binding;monosaccharide binding;sugar binding;transition metal ion binding;zinc ion binding	cell part;cytoplasmic part;extracellular membrane-bounded organelle;extracellular organelle;extracellular region part;extracellular vesicular exosome;intracellular membrane-bounded organelle;intracellular organelle;intracellular part;lysosome;lytic vacuole;membrane-bounded organelle;membrane-bounded vesicle;organelle;vacuole;vesicle	Lysosome;Other glycan degradation	Completeproteome;Disulfidebond;Glycoprotein;Glycosidase;Hydrolase;Lysosome;Metal-binding;Referenceproteome;Signal;Zinc	5.75e-25	1.12325	25		#N/A	#N/A	#N/A
Q91Z98	Q91Z98	Chil4	Chitinase-like protein 4	CHIL4_MOUSE		0.760607	0.521084	0.23524		-0.88974	-0.0032959	1.20436	0.0383701	-1.34285	-1.44979	-0.708405	0.268699	0.0478659	1.38274	-1.07541	2.56263	0.116695	-1.13032	amine metabolic process;aminoglycan catabolic process;aminoglycan metabolic process;carbohydrate catabolic process;carbohydrate metabolic process;catabolic process;chitin catabolic process;chitin metabolic process;defense response;immune response;immune system process;inflammatory response;macromolecule catabolic process;macromolecule metabolic process;metabolic process;nitrogen compound metaboli…	binding;carbohydrate binding;catalytic activity;chitin binding;chitinase activity;hydrolase activity;hydrolase activity, acting on glycosyl bonds;hydrolase activity, hydrolyzing O-glycosyl compounds;pattern binding;polysaccharide binding	cell part;cytoplasm;extracellular region;intracellular part		Completeproteome;Cytoplasm;Directproteinsequencing;Disulfidebond;Inflammatoryresponse;Referenceproteome;Secreted;Signal	6.88e-26	1.12884	18		#N/A	#N/A	#N/A
P15949	P15949	Klk1b9	Kallikrein 1-related peptidase b9	K1KB9_MOUSE		0.722141	0.614336	0.330804		6.43297	2.0839	5.25169	5.51879	5.40055	2.16951	4.53125	6.2803	5.40449	5.82658	5.62629	4.06621	4.90412	4.33565	macromolecule metabolic process;metabolic process;primary metabolic process;protein maturation;protein metabolic process;protein processing;zymogen activation	catalytic activity;endopeptidase activity;hydrolase activity;peptidase activity;peptidase activity, acting on L-amino acid peptides;serine hydrolase activity;serine-type endopeptidase activity;serine-type peptidase activity	cell part;extracellular membrane-bounded organelle;extracellular organelle;extracellular region part;extracellular vesicular exosome;intracellular membrane-bounded organelle;intracellular organelle;intracellular part;membrane-bounded organelle;membrane-bounded vesicle;nucleus;organelle;vesicle	Endocrine and other factor-regulated calcium reabsorption	Completeproteome;Disulfidebond;Glycoprotein;Hydrolase;Protease;Referenceproteome;Serineprotease;Signal;Zymogen	9.9e-28	1.14016	11		#N/A	#N/A	#N/A
A0A140T8P5	A0A140T8P5	Igkv8-24	Immunoglobulin kappa chain variable 8-24 (Fragment)	A0A140T8P5_MOUSE		0.681428	0.483858	0.203882		-1.87959	-1.67221	-2.19726	-1.70646	-2.5864	-2.07152	-2.14339	-2.1194	-2.38046	-2.15165	1.37784	-1.04031	-1.93874	-1.23411						1.76e-23	1.11424	3		#N/A	#N/A	#N/A
Q8JZX4	Q8JZX4	Rbm17	Splicing factor 45	SPF45_MOUSE		0.678867	0.400067	0.140936		1.00817	0.617174	0.933165	0.649916	0.780704	-2.15311	0.816284	0.946259	0.752492	1.00797	1.12882	1.23395	1.27781	1.05707	alternative nuclear mRNA splicing, via spliceosome;cellular macromolecule metabolic process;cellular metabolic process;cellular nitrogen compound metabolic process;cellular process;macromolecule metabolic process;metabolic process;mRNA metabolic process;mRNA processing;nitrogen compound metabolic process;nuclear mRNA splicing, via spliceosome;nucleic acid metabolic process;nucleobase-containing c…	binding;nucleic acid binding;nucleotide binding;RNA binding	cell part;intracellular organelle part;intracellular part;macromolecular complex;nuclear part;nucleoplasm;organelle part;ribonucleoprotein complex;spliceosomal complex	Spliceosome	Acetylation;Completeproteome;mRNAprocessing;mRNAsplicing;Nucleus;Phosphoprotein;Referenceproteome;RNA-binding;Spliceosome	4.39e-16	1.06336	3		#N/A	#N/A	#N/A
E9Q4M2;P54310;P54310-2	E9Q4M2;P54310;P54310-2	Lipe	Isoform of P54310, Hormone-sensitive lipase;Hormone-sensitive lipase;Isoform of P54310, Isoform 2 of Hormone-sensitive lipase	E9Q4M2_MOUSE;LIPS_MOUSE;LIPS-2_MOUSE		0.667536	0.454607	0.181355		-3.15461	-2.39297	-1.79098	-2.43462	-2.7772	-1.37817	-1.65244	-3.74575	-0.995686	-0.928732	-1.02068	-1.07977	-2.20298	-0.934627	acylglycerol catabolic process;acylglycerol metabolic process;alcohol metabolic process;biosynthetic process;carboxylic acid catabolic process;carboxylic acid metabolic process;catabolic process;cellular biosynthetic process;cellular catabolic process;cellular ketone metabolic process;cellular lipid catabolic process;cellular lipid metabolic process;cellular macromolecule metabolic process;cellul…	binding;carboxylic ester hydrolase activity;catalytic activity;enzyme binding;hormone-sensitive lipase activity;hydrolase activity;hydrolase activity, acting on ester bonds;kinase binding;lipase activity;nucleic acid binding;protein binding;protein kinase binding;RNA binding;rRNA binding;rRNA primary transcript binding;triglyceride lipase activity	caveola;cell part;cytoplasm;cytoplasmic part;cytosol;intracellular membrane-bounded organelle;intracellular organelle;intracellular part;lipid particle;membrane part;membrane raft;membrane-bounded organelle;mitochondrion;nucleus;organelle;plasma membrane part	Insulin signaling pathway	Alternativesplicing;Cellmembrane;Cholesterolmetabolism;Completeproteome;Cytoplasm;Hydrolase;Lipiddegradation;Lipidmetabolism;Membrane;Phosphoprotein;Proteomicsidentification;Referenceproteome;Steroidmetabolism;Sterolmetabolism	9.91e-06	0.848821	1		#N/A	#N/A	#N/A
P11404	P11404	Fabp3	Fatty acid-binding protein, heart	FABPH_MOUSE		0.650278	0.0862795	0.00752272		5.94605	6.58352	5.58508	6.08016	5.77612	5.87395	6.05001	6.97784	6.86323	6.47968	6.89276	6.93504	6.5458	5.75247	biological regulation;chemical homeostasis;cholesterol homeostasis;homeostatic process;lipid homeostasis;phospholipid homeostasis;positive regulation of biological process;positive regulation of biosynthetic process;positive regulation of cellular biosynthetic process;positive regulation of cellular metabolic process;positive regulation of cellular process;positive regulation of lipid biosyntheti…	binding;carboxylic acid binding;cytoskeletal protein binding;fatty acid binding;lipid binding;monocarboxylic acid binding;oleic acid binding;protein binding;transporter activity	cell part;cytoplasmic part;cytosol;extracellular membrane-bounded organelle;extracellular organelle;extracellular region part;extracellular space;extracellular vesicular exosome;intracellular part;membrane-bounded organelle;membrane-bounded vesicle;organelle;vesicle	PPAR signaling pathway	Acetylation;Completeproteome;Cytoplasm;Directproteinsequencing;Lipid-binding;Phosphoprotein;Referenceproteome;Transport	1.14e-29	1.15373	23		0.841644	0.180519	0.0106219
E0CZ78;E9Q6P2;G3X8U7;P48453;P48453-2	E0CZ78;E9Q6P2;G3X8U7;P48453;P48453-2	Ppp3cb	Isoform of P48453, Serine/threonine-protein phosphatase;Isoform of P48453, Serine/threonine-protein phosphatase;Isoform of P48453, Serine/threonine-protein phosphatase;Serine/threonine-protein phosphatase 2B catalytic subunit beta isoform;Isoform of P48453, Isoform 1 of Serine/threonine-protein phosphatase 2B catalytic subunit beta isoform	E0CZ78_MOUSE;E9Q6P2_MOUSE;G3X8U7_MOUSE;PP2BB_MOUSE;PP2BB-2_MOUSE		0.648053	0.697745	0.4313		-3.09222	NaN	-3.84397	-6.47596	-3.41294	-6.71227	-4.01344	-3.30061	-3.14572	-4.25332	NaN	NaN	-5.15047	-3.86862	anatomical structure development;anatomical structure morphogenesis;behavior;behavioral interaction between organisms;biological regulation;calcineurin-NFAT signaling pathway;calcium ion-dependent exocytosis;calcium-mediated signaling;cell activation;cell differentiation;cellular developmental process;cellular macromolecule metabolic process;cellular metabolic process;cellular process;cellular pr…	binding;calcium ion binding;calcium-dependent protein serine/threonine phosphatase activity;calmodulin binding;calmodulin-dependent protein phosphatase activity;catalytic activity;cation binding;drug binding;enzyme binding;hydrolase activity;hydrolase activity, acting on ester bonds;ion binding;metal ion binding;phosphatase activity;phosphatase binding;phosphoprotein phosphatase activity;phosphor…	calcineurin complex;cell part;contractile fiber part;cytoplasmic part;cytosol;intracellular part;macromolecular complex;membrane;membrane part;organelle part;plasma membrane;plasma membrane part;protein complex;protein serine/threonine phosphatase complex;T-tubule;Z disc	Alzheimer's disease;Amyotrophic lateral sclerosis (ALS);Apoptosis;Axon guidance;B cell receptor signaling pathway;Calcium signaling pathway;ko05152;Long-term potentiation;MAPK signaling pathway;Natural killer cell mediated cytotoxicity;Oocyte meiosis;Osteoclast differentiation;T cell receptor signaling pathway;VEGF signaling pathway;Wnt signaling pathway	Acetylation;Alternativesplicing;Calmodulin-binding;Completeproteome;Hydrolase;Iron;Metal-binding;Proteinphosphatase;Proteomicsidentification;Referenceproteome;Zinc	1.57e-19	1.0888	2		-0.023462	0.0950143	0.876768
A0A1W2P7S8	A0A1W2P7S8	Gm32717	Predicted gene, 32717	A0A1W2P7S8_MOUSE		0.644023	0.777578	0.554534		2.01214	NaN	-1.80285	-1.84921	0.736723	-3.7821	0.234589	0.606471	1.60382	-0.937683	0.431836	-3.51172	0.0873852	1.03557						9.46e-06	0.850947	1		#N/A	#N/A	#N/A
Q9WUB0	Q9WUB0	Rbck1	RanBP-type and C3HC4-type zinc finger-containing protein 1	HOIL1_MOUSE		0.634498	0.403177	0.143796		-4.52664	-4.42572	-5.47056	-5.92837	-4.805	-5.79621	-6.60504	-4.54577	-4.58554	-4.16828	-4.33853	-4.05885	-5.52416	-5.89493	activation of immune response;antigen receptor-mediated signaling pathway;biological regulation;catabolic process;cell surface receptor linked signaling pathway;cellular catabolic process;cellular macromolecule catabolic process;cellular macromolecule metabolic process;cellular metabolic process;cellular process;cellular protein metabolic process;cellular response to stimulus;immune response-acti…	acid-amino acid ligase activity;binding;catalytic activity;cation binding;ion binding;ligase activity;ligase activity, forming carbon-nitrogen bonds;metal ion binding;protein binding;small conjugating protein binding;small conjugating protein ligase activity;transition metal ion binding;ubiquitin binding;ubiquitin-protein ligase activity;zinc ion binding	cell part;intracellular part;LUBAC complex;macromolecular complex;protein complex;ubiquitin ligase complex		3D-structure;Acetylation;Coiledcoil;Completeproteome;Ligase;Metal-binding;Phosphoprotein;Referenceproteome;Repeat;Ublconjugation;Ublconjugationpathway;Zinc;Zinc-finger	7.33e-16	1.06157	1		#N/A	#N/A	#N/A
A2ANY6;J3QMC5	A2ANY6;J3QMC5	Mdn1	Midasin;Isoform of A2ANY6, Midasin	A2ANY6_MOUSE;J3QMC5_MOUSE		0.617795	0.66492	0.395372		2.81175	-2.54111	1.53884	2.44379	1.83445	1.77906	1.42028	1.91593	2.79147	2.07372	2.32368	1.39367	1.22622	1.88694		adenyl nucleotide binding;adenyl ribonucleotide binding;ATP binding;ATPase activity;binding;catalytic activity;hydrolase activity;hydrolase activity, acting on acid anhydrides;hydrolase activity, acting on acid anhydrides, in phosphorus-containing anhydrides;nucleoside-triphosphatase activity;nucleotide binding;purine nucleotide binding;purine ribonucleoside triphosphate binding;purine ribonucleo…	cell part;cytoplasm;cytoskeleton;intermediate filament cytoskeleton;intracellular membrane-bounded organelle;intracellular non-membrane-bounded organelle;intracellular organelle;intracellular organelle part;intracellular part;membrane;membrane-bounded organelle;non-membrane-bounded organelle;nuclear part;nucleolus;nucleus;organelle;organelle part	Ribosome biogenesis in eukaryotes	ATP-binding;Completeproteome;Nucleotide-binding;Proteomicsidentification;Referenceproteome	9.39e-10	0.998091	3		#N/A	#N/A	#N/A
A3KGL9;B7ZCQ3;F6W687;P09602;Q5XK38	A3KGL9;B7ZCQ3;F6W687;P09602;Q5XK38	Hmgn2	Isoform of P09602, Non-histone chromosomal protein HMG-17;Isoform of P09602, MCG12939, isoform CRA_c;Isoform of P09602, Non-histone chromosomal protein HMG-17 (Fragment);Non-histone chromosomal protein HMG-17;Isoform of P09602, Hmgn2 protein	A3KGL9_MOUSE;B7ZCQ3_MOUSE;F6W687_MOUSE;HMGN2_MOUSE;Q5XK38_MOUSE		0.616738	0.90734	0.785616		-4.98952	NaN	-3.87756	-9.61515	-4.05481	NaN	-0.696932	0.022275	-3.32559	-7.90533	NaN	NaN	NaN	-4.91158		binding;DNA binding;nucleic acid binding	cell part;chromatin;chromosomal part;cytoplasm;intracellular membrane-bounded organelle;intracellular organelle;intracellular organelle part;intracellular part;membrane-bounded organelle;nucleus;organelle;organelle part		Acetylation;Completeproteome;Cytoplasm;Directproteinsequencing;DNA-binding;Nucleus;Phosphoprotein;Proteomicsidentification;Referenceproteome	2.1e-16	1.06589	2		#N/A	#N/A	#N/A
Q8CCH2	Q8CCH2	Nhlrc3	NHL repeat-containing protein 3	NHLC3_MOUSE		0.615396	0.218739	0.0450446		-1.98494	-1.74511	-1.79807	-2.7967	-3.21604	-1.49755	-2.79843	-1.99003	-1.66406	-1.56646	-1.86928	-1.91606	-1.19846	-1.32473			extracellular membrane-bounded organelle;extracellular organelle;extracellular region part;extracellular vesicular exosome;membrane-bounded organelle;membrane-bounded vesicle;organelle;vesicle		Completeproteome;Glycoprotein;Referenceproteome;Repeat;Signal	3.98e-07	0.940649	1		#N/A	#N/A	#N/A
A2AJ76;A2AJ76-2	A2AJ76;A2AJ76-2	Hmcn2	Hemicentin-2;Isoform of A2AJ76, Isoform 2 of Hemicentin-2	HMCN2_MOUSE;HMCN2-2_MOUSE		0.615197	0.183839	0.0323164		-3.48297	-1.94232	-2.6187	-3.28917	-3.8337	-2.58126	-2.8189	-2.33882	-2.55215	-1.95514	-2.31305	-2.19424	-2.35895	-2.54829	response to stimulus	binding;calcium ion binding;cation binding;ion binding;metal ion binding	basement membrane;cell cortex;cell junction;cell part;cytoplasmic part;extracellular matrix part;extracellular region;extracellular region part;intracellular part		Alternativesplicing;Calcium;Completeproteome;Disulfidebond;EGF-likedomain;Extracellularmatrix;Glycoprotein;Immunoglobulindomain;Phosphoprotein;Referenceproteome;Repeat;Secreted;Sensorytransduction;Signal	1.63e-17	1.07438	1		#N/A	#N/A	#N/A
Q07797	Q07797	Lgals3bp	Galectin-3-binding protein	LG3BP_MOUSE		0.598997	0.191967	0.0353958		-1.61517	-1.97785	-1.02333	-1.70649	-2.45574	-2.39335	-2.01193	-1.22095	-1.14164	-0.993005	-1.65603	-1.27946	-0.653261	-2.04654	biological adhesion;cell adhesion;cellular component organization;cellular component organization or biogenesis;cellular membrane organization;cellular process;endocytosis;establishment of localization;membrane invagination;membrane organization;receptor-mediated endocytosis;transport;vesicle-mediated transport	cargo receptor activity;receptor activity;scavenger receptor activity	blood microparticle;cell part;extracellular matrix;extracellular membrane-bounded organelle;extracellular organelle;extracellular region part;extracellular space;extracellular vesicular exosome;membrane;membrane-bounded organelle;membrane-bounded vesicle;organelle;proteinaceous extracellular matrix;vesicle		Celladhesion;Completeproteome;Directproteinsequencing;Disulfidebond;Extracellularmatrix;Glycoprotein;Referenceproteome;Secreted;Signal	1.83e-18	1.08134	2		#N/A	#N/A	#N/A
P15946	P15946	Klk1b11	Kallikrein 1-related peptidase b11	K1B11_MOUSE		0.594753	0.696625	0.428627		4.99342	0.780289	4.20944	4.39408	4.13181	0.814665	3.50466	5.1007	4.23573	4.2626	3.969	2.59284	3.68034	3.15041		catalytic activity;endopeptidase activity;hydrolase activity;peptidase activity;peptidase activity, acting on L-amino acid peptides;serine hydrolase activity;serine-type endopeptidase activity;serine-type peptidase activity	cell part;extracellular membrane-bounded organelle;extracellular organelle;extracellular region part;extracellular vesicular exosome;intracellular membrane-bounded organelle;intracellular organelle;intracellular part;membrane-bounded organelle;membrane-bounded vesicle;nucleus;organelle;vesicle	Endocrine and other factor-regulated calcium reabsorption	Completeproteome;Disulfidebond;Glycoprotein;Hydrolase;Protease;Referenceproteome;Serineprotease;Signal;Zymogen	2.04e-28	1.14451	11		#N/A	#N/A	#N/A
B1ART1;B1ART2	B1ART1;B1ART2	Vps13d	Isoform of B1ART2, Vacuolar protein sorting 13D;Vacuolar protein sorting 13D	B1ART1_MOUSE;B1ART2_MOUSE		0.585716	0.582632	0.295643		1.06728	0.960516	0.748053	0.628654	1.34834	0.766768	-2.68312	1.26199	1.48839	0.799904	1.13032	0.878736	0.742039	0.635131	biological regulation;cellular process;establishment of localization;establishment of localization in cell;establishment of protein localization;establishment of protein localization to organelle;establishment of protein localization to vacuole;intracellular protein transport;intracellular transport;maintenance of location;maintenance of location in cell;maintenance of protein location;maintenanc…		cell part;extracellular membrane-bounded organelle;extracellular organelle;extracellular region part;extracellular vesicular exosome;extrinsic to membrane;intracellular;membrane part;membrane-bounded organelle;membrane-bounded vesicle;organelle;vesicle		Completeproteome;Proteomicsidentification;Referenceproteome	2.51e-16	1.06529	3		#N/A	#N/A	#N/A
P01644;P01645	P01644;P01645		Ig kappa chain V-V region HP R16.7;Ig kappa chain V-V region HP 93G7	KV5AB_MOUSE;KV5AC_MOUSE		0.584253	0.393848	0.136625		0.0656786	-0.258007	-0.630966	0.384256	-0.332222	-0.223307	-0.878647	-0.974056	1.4224	0.634491	0.203591	-0.679719	0.566608	1.04324		antigen binding;binding			3D-structure;Completeproteome;Directproteinsequencing;Disulfidebond;Immunoglobulindomain;ImmunoglobulinVregion;Referenceproteome	2.25e-25	1.12573	5		#N/A	#N/A	#N/A
P28658	P28658	Atxn10	Ataxin-10	ATX10_MOUSE		0.584167	0.363031	0.11788		2.38678	2.57601	1.84375	2.84913	0.136759	2.09193	2.42835	2.55776	2.90197	2.42394	2.79531	2.67633	2.51121	2.53536	anatomical structure development;cell projection organization;cellular component organization;cellular component organization at cellular level;cellular component organization or biogenesis;cellular component organization or biogenesis at cellular level;cellular process;developmental process;nervous system development;neuron projection development;system development		cell body;cell part;cell projection;cytoplasm;cytoplasmic part;cytosol;dendrite;extracellular region part;extracellular space;intracellular part;membrane;neuron projection;neuronal cell body;perinuclear region of cytoplasm;plasma membrane		Completeproteome;Cytoplasm;Directproteinsequencing;Phosphoprotein;Referenceproteome	6.69e-20	1.09132	7		#N/A	#N/A	#N/A
Q9CWB7	Q9CWB7		Glutaredoxin-like protein C5orf63 homolog	YD286_MOUSE		0.581632	0.124739	0.0154659		-2.97283	-1.93064	-2.80509	-3.48526	-2.54764	-2.24411	-2.30698	-2.2185	-2.12014	-2.03101	-1.8737	-1.8246	-2.22746	-1.92573	metabolic process;oxidation-reduction process		cell part;cytoplasmic part;intracellular membrane-bounded organelle;intracellular organelle;intracellular part;membrane-bounded organelle;mitochondrion;organelle		3D-structure;Completeproteome;Disulfidebond;Electrontransport;Referenceproteome;Transport	1.98e-08	0.975976	1		#N/A	#N/A	#N/A
A0A0R4J1A8;A0A0R4J1B0;A2A6I0;A2A6I3;A2A6I5;Q9QZ47-11;Q9QZ47-13;Q9QZ47-14;Q9QZ47-7;Q9QZ47-9;Z4YKD9	A0A0R4J1A8;A0A0R4J1B0;A2A6I0;A2A6I3;A2A6I5;Q9QZ47-11;Q9QZ47-13;Q9QZ47-14;Q9QZ47-7;Q9QZ47-9;Z4YKD9	Tnnt3	Isoform of Q9QZ47, Troponin T, fast skeletal muscle;Isoform of Q9QZ47, Troponin T, fast skeletal muscle;Isoform of Q9QZ47, Troponin T, fast skeletal muscle;Isoform of Q9QZ47, Troponin T, fast skeletal muscle;Isoform of Q9QZ47, Troponin T, fast skeletal muscle;Isoform of Q9QZ47, Isoform B3e16 of Troponin T, fast skeletal muscle;Isoform of Q9QZ47, Isoform B4e16 of Troponin T, fast skeletal muscle;I…	A0A0R4J1A8_MOUSE;A0A0R4J1B0_MOUSE;A2A6I0_MOUSE;A2A6I3_MOUSE;A2A6I5_MOUSE;TNNT3-11_MOUSE;TNNT3-13_MOUSE;TNNT3-14_MOUSE;TNNT3-7_MOUSE;TNNT3-9_MOUSE;Z4YKD9_MOUSE		0.580093	0.190803	0.0348534		-0.202371	-0.544607	-1.75953	-0.355886	-1.37666	-1.20976	-1.02772	-0.512994	0.149165	-0.45863	-0.436206	-0.0729504	-0.729038	-0.355237	biological regulation;metabolic process;multicellular organismal process;muscle contraction;muscle system process;regulation of ATPase activity;regulation of biological process;regulation of catabolic process;regulation of catalytic activity;regulation of cellular catabolic process;regulation of cellular metabolic process;regulation of cellular process;regulation of hydrolase activity;regulation …	binding;calcium-dependent protein binding;cytoskeletal protein binding;protein binding;tropomyosin binding;troponin C binding;troponin I binding	cell part;contractile fiber part;cytoplasmic part;cytoskeletal part;intracellular organelle part;intracellular part;macromolecular complex;organelle part;protein complex;troponin complex		Acetylation;Alternativesplicing;Completeproteome;Muscleprotein;Phosphoprotein;Proteomicsidentification;Referenceproteome	4.52e-13	1.03686	1		0.51304	0.199434	0.148978
P36371	P36371	Tap2	Antigen peptide transporter 2	TAP2_MOUSE		0.579731	0.292622	0.0795029		-3.61404	-3.58867	-2.87222	-2.84622	-3.71196	-3.83399	-4.11393	-3.38595	-2.07916	-3.04177	-3.07698	-2.41171	-2.55183	-3.97553	antigen processing and presentation;antigen processing and presentation of endogenous antigen;antigen processing and presentation of endogenous peptide antigen;antigen processing and presentation of endogenous peptide antigen via MHC class I;antigen processing and presentation of endogenous peptide antigen via MHC class I via ER pathway;antigen processing and presentation of endogenous peptide an…	active transmembrane transporter activity;adenyl nucleotide binding;adenyl ribonucleotide binding;ATP binding;ATPase activity;ATPase activity, coupled;ATPase activity, coupled to movement of substances;ATPase activity, coupled to transmembrane movement of substances;binding;catalytic activity;hydrolase activity;hydrolase activity, acting on acid anhydrides;hydrolase activity, acting on acid anhyd…	cell part;cytoplasmic part;endoplasmic reticulum part;integral to endoplasmic reticulum membrane;integral to membrane;integral to organelle membrane;intracellular organelle part;intracellular part;intrinsic to endoplasmic reticulum membrane;intrinsic to membrane;intrinsic to organelle membrane;macromolecular complex;membrane;membrane part;organelle part;protein complex;TAP complex	ABC transporters;Antigen processing and presentation;Phagosome;Primary immunodeficiency	Adaptiveimmunity;ATP-binding;Completeproteome;Endoplasmicreticulum;Immunity;Membrane;Nucleotide-binding;Peptidetransport;Proteintransport;Referenceproteome;Transmembrane;Transmembranehelix;Transport	2.9e-18	1.07989	2		#N/A	#N/A	#N/A
Q05020	Q05020	Apoc2	Apolipoprotein C-II	APOC2_MOUSE		0.579565	0.357291	0.114673		-3.16374	-3.55301	-3.91038	-3.10018	-2.96141	-2.91434	-3.06027	-2.30893	-2.1258	-3.77231	-1.65145	-2.10285	-3.66556	-2.97949	biological regulation;catabolic process;chemical homeostasis;cholesterol efflux;cholesterol transport;chylomicron remnant clearance;establishment of localization;establishment of protein localization;high-density lipoprotein particle clearance;homeostatic process;lipid catabolic process;lipid homeostasis;lipid metabolic process;lipid transport;lipoprotein transport;metabolic process;multicellular…	binding;enzyme activator activity;enzyme binding;enzyme inhibitor activity;enzyme regulator activity;identical protein binding;lipase activator activity;lipase inhibitor activity;lipid binding;lipoprotein lipase activator activity;phospholipase activator activity;phospholipase binding;protein binding;protein dimerization activity;protein homodimerization activity	cell part;chylomicron;cytoplasmic part;cytosol;extracellular membrane-bounded organelle;extracellular organelle;extracellular region;extracellular region part;extracellular space;extracellular vesicular exosome;high-density lipoprotein particle;intermediate-density lipoprotein particle;intracellular part;low-density lipoprotein particle;macromolecular complex;membrane-bounded organelle;membrane-b…		Chylomicron;Completeproteome;HDL;LDL;Lipiddegradation;Lipidmetabolism;Lipidtransport;Referenceproteome;Secreted;Signal;Transport;VLDL	5.62e-12	1.0256	1		#N/A	#N/A	#N/A
Q61635	Q61635	Ifi47	GTP-binding protein	Q61635_MOUSE		0.577343	0.515842	0.227291		-5.10192	-5.28429	-3.74462	-4.36941	-5.50726	-6.10707	-6.13971	-5.24532	-3.56173	-4.28719	-5.35979	-4.22167	-3.85922	-5.67797	defense response;response to stimulus;response to stress	binding;GTP binding;guanyl nucleotide binding;guanyl ribonucleotide binding;nucleotide binding;purine nucleotide binding;purine ribonucleoside triphosphate binding;purine ribonucleotide binding;ribonucleotide binding	cell part;cytoplasmic part;endoplasmic reticulum;intracellular membrane-bounded organelle;intracellular organelle;intracellular part;membrane;membrane-bounded organelle;organelle		Completeproteome;Proteomicsidentification;Referenceproteome	3.01e-07	0.9454	2		#N/A	#N/A	#N/A
P23953	P23953	Ces1c	Carboxylesterase 1C	EST1C_MOUSE		0.571909	0.283599	0.0745688		5.05627	3.46496	5.04366	5.09516	4.95874	3.55099	5.19576	5.382	5.24905	5.15633	5.30377	5.12096	5.07913	5.07768	metabolic process	carboxylic ester hydrolase activity;catalytic activity;hydrolase activity;hydrolase activity, acting on ester bonds	cell part;cytoplasmic part;endoplasmic reticulum lumen;endoplasmic reticulum part;extracellular region part;extracellular space;intracellular organelle lumen;intracellular organelle part;intracellular part;membrane-enclosed lumen;organelle lumen;organelle part	Drug metabolism - other enzymes	Completeproteome;Directproteinsequencing;Disulfidebond;Endoplasmicreticulum;Glycoprotein;Hydrolase;Referenceproteome;Serineesterase;Signal	1.94e-28	1.14465	25		0.00968968	0.0857674	0.945615
F6X9B6	F6X9B6	Neb	Isoform of E9Q1W3, Nebulin (Fragment)	F6X9B6_MOUSE		0.568479	0.570415	0.285138		-2.9857	-2.53425	-4.20345	-4.79522	-2.91672	-4.18122	-5.11387	-2.70582	-2.89991	-3.29679	-2.26864	-2.65575	-4.68701	-4.23716	actin cytoskeleton organization;actin filament-based process;actomyosin structure organization;biological regulation;cellular component organization;cellular component organization at cellular level;cellular component organization or biogenesis;cellular component organization or biogenesis at cellular level;cellular process;cytoskeleton organization;organelle organization;regulation of actin cyto…		cell part;contractile fiber;contractile fiber part;cytoplasmic part;cytoskeletal part;extracellular membrane-bounded organelle;extracellular organelle;extracellular region part;extracellular vesicular exosome;intracellular non-membrane-bounded organelle;intracellular organelle;intracellular organelle part;intracellular part;macromolecular complex;membrane-bounded organelle;membrane-bounded vesicl…		Completeproteome;Proteomicsidentification;Referenceproteome	3.86e-13	1.03754	1		-0.0951713	0.0352944	0.168216
P97363	P97363	Sptlc2	Serine palmitoyltransferase 2	SPTC2_MOUSE		0.568109	0.276872	0.071288		-0.699086	-2.51338	-0.825644	-2.09948	-1.25198	-0.873332	-2.1232	-1.03259	-0.759125	-1.19933	-0.890894	-0.893651	-0.804642	-0.829111	alcohol biosynthetic process;alcohol metabolic process;amine metabolic process;biosynthetic process;cellular biosynthetic process;cellular lipid metabolic process;cellular metabolic process;cellular nitrogen compound biosynthetic process;cellular nitrogen compound metabolic process;cellular process;ceramide biosynthetic process;ceramide metabolic process;lipid biosynthetic process;lipid metabolic…	binding;C-acyltransferase activity;catalytic activity;cofactor binding;C-palmitoyltransferase activity;palmitoyltransferase activity;pyridoxal phosphate binding;serine C-palmitoyltransferase activity;transferase activity;transferase activity, transferring acyl groups;transferase activity, transferring acyl groups other than amino-acyl groups;vitamin B6 binding;vitamin binding	cell part;cytoplasmic part;endoplasmic reticulum membrane;endoplasmic reticulum palmitoyltransferase complex;endoplasmic reticulum part;integral to membrane;intracellular membrane-bounded organelle;intracellular organelle;intracellular organelle part;intracellular part;intrinsic to membrane;macromolecular complex;membrane;membrane part;membrane-bounded organelle;mitochondrion;organelle;organelle …	Sphingolipid metabolism	Acyltransferase;Completeproteome;Endoplasmicreticulum;Lipidmetabolism;Membrane;Pyridoxalphosphate;Referenceproteome;Sphingolipidmetabolism;Transferase;Transmembrane;Transmembranehelix	6.88e-18	1.07716	2		#N/A	#N/A	#N/A
Q61754	Q61754	Klk1b24	Kallikrein 1-related peptidase b24	K1B24_MOUSE		0.568105	0.70733	0.44246		4.88744	0.578962	4.37634	4.43678	4.20362	1.19012	3.78378	4.88765	4.41148	4.11128	4.31878	2.50613	3.75622	3.44222	macromolecule metabolic process;metabolic process;primary metabolic process;protein metabolic process;proteolysis	catalytic activity;endopeptidase activity;hydrolase activity;peptidase activity;peptidase activity, acting on L-amino acid peptides;serine hydrolase activity;serine-type endopeptidase activity;serine-type peptidase activity	cell part;extracellular membrane-bounded organelle;extracellular organelle;extracellular region part;extracellular vesicular exosome;intracellular membrane-bounded organelle;intracellular organelle;intracellular part;membrane-bounded organelle;membrane-bounded vesicle;nucleus;organelle;vesicle	Endocrine and other factor-regulated calcium reabsorption	Completeproteome;Disulfidebond;Glycoprotein;Hydrolase;Protease;Referenceproteome;Serineprotease;Signal;Zymogen	3.34e-28	1.14315	17		#N/A	#N/A	#N/A
F7C0H6;Q5M8N0	F7C0H6;Q5M8N0	Cnrip1	Isoform of Q5M8N0, CB1 cannabinoid receptor-interacting protein 1 (Fragment);CB1 cannabinoid receptor-interacting protein 1	F7C0H6_MOUSE;CNRP1_MOUSE		0.567883	0.0573607	0.00352791		0.731236	0.981272	0.222996	0.588259	0.82539	0.186069	0.483753	1.35391	1.41773	1.00948	1.35578	1.31944	0.719568	0.818252			cell part;myelin sheath		Completeproteome;Proteomicsidentification;Referenceproteome	1.16e-26	1.1335	4		#N/A	#N/A	#N/A
P50172;Q3TJI8	P50172;Q3TJI8	Hsd11b1	Corticosteroid 11-beta-dehydrogenase isozyme 1;Isoform of P50172, Corticosteroid 11-beta-dehydrogenase isozyme 1	DHI1_MOUSE;Q3TJI8_MOUSE		0.566695	0.608594	0.325637		-1.20087	-0.835154	0.631704	-1.38344	-1.12599	-1.06936	-1.03558	0.585895	0.244105	-1.66742	0.796943	-1.79827	-1.44938	1.2363	anatomical structure development;developmental process;lipid metabolic process;lung development;metabolic process;organ development;oxidation-reduction process;primary metabolic process;steroid metabolic process	11-beta-hydroxysteroid dehydrogenase (NADP+) activity;11-beta-hydroxysteroid dehydrogenase [NAD(P)] activity;catalytic activity;oxidoreductase activity;oxidoreductase activity, acting on CH-OH group of donors;oxidoreductase activity, acting on the CH-OH group of donors, NAD or NADP as acceptor;steroid dehydrogenase activity;steroid dehydrogenase activity, acting on the CH-OH group of donors, NAD …	cell part;cytoplasmic part;endoplasmic reticulum membrane;endoplasmic reticulum part;integral to membrane;intracellular organelle part;intracellular part;intrinsic to membrane;membrane;membrane part;organelle membrane;organelle part	Aldosterone-regulated sodium reabsorption;Steroid hormone biosynthesis	3D-structure;Completeproteome;Endoplasmicreticulum;Glycoprotein;Lipidmetabolism;Membrane;NADP;Oxidoreductase;Proteomicsidentification;Referenceproteome;Signal-anchor;Steroidmetabolism;Transmembrane;Transmembranehelix	2.48e-09	0.991738	2		#N/A	#N/A	#N/A
K3W4N2	K3W4N2	Il18	Isoform of P70380, Interleukin-18	K3W4N2_MOUSE		0.555826	0.557663	0.269504		-2.25144	-1.53372	-0.278091	-0.535225	-1.5515	-0.647388	-0.0824833	-0.155408	-0.420547	0.225061	0.472098	-0.50312	-0.0839996	-2.52316	adaptive immune response;adaptive immune response based on somatic recombination of immune receptors built from immunoglobulin superfamily domains;anatomical structure formation involved in morphogenesis;angiogenesis;biological regulation;cell activation;cell surface receptor linked signaling pathway;cellular process;cellular response to biotic stimulus;cellular response to chemical stimulus;cell…	binding;cytokine activity;protein binding;receptor binding	extracellular membrane-bounded organelle;extracellular organelle;extracellular region part;extracellular space;extracellular vesicular exosome;membrane-bounded organelle;membrane-bounded vesicle;organelle;vesicle		Completeproteome;Cytokine;Proteomicsidentification;Referenceproteome	2.18e-18	1.08079	2		#N/A	#N/A	#N/A
A0A0J9YTU9;A0A0J9YU29;Q69Z99	A0A0J9YTU9;A0A0J9YU29;Q69Z99	Zfp512;Zfp512;Znf512	Isoform of Q69Z99, Zinc finger protein 512;Isoform of Q69Z99, Zinc finger protein 512 (Fragment);Zinc finger protein 512	A0A0J9YTU9_MOUSE;A0A0J9YU29_MOUSE;ZN512_MOUSE		0.552502	0.583405	0.29649		-3.88883	-3.80205	-4.59828	-5.52876	-3.84286	-4.87549	-3.75108	-3.85968	-4.30375	-4.64245	-2.09899	-2.32886	-5.15495	-4.03115	biological regulation;biosynthetic process;cellular biosynthetic process;cellular macromolecule biosynthetic process;cellular macromolecule metabolic process;cellular metabolic process;cellular nitrogen compound metabolic process;cellular process;macromolecule biosynthetic process;macromolecule metabolic process;metabolic process;nitrogen compound metabolic process;nucleic acid metabolic process;…	binding;cation binding;DNA binding;ion binding;metal ion binding;nucleic acid binding	cell part;intracellular membrane-bounded organelle;intracellular organelle;intracellular organelle part;intracellular part;membrane-bounded organelle;nuclear part;nucleoplasm;nucleus;organelle;organelle part		Completeproteome;DNA-binding;Metal-binding;Nucleus;Referenceproteome;Repeat;Transcription;Transcriptionregulation;Zinc;Zinc-finger	3.12e-06	0.892817	1		#N/A	#N/A	#N/A
A0A0N4SW93;E9Q026;Q7TPS5;Q7TPS5-2;Q7TPS5-3	A0A0N4SW93;E9Q026;Q7TPS5;Q7TPS5-2;Q7TPS5-3	C2cd5	Isoform of Q7TPS5, C2 domain-containing protein 5;Isoform of Q7TPS5, C2 domain-containing protein 5;C2 domain-containing protein 5;Isoform of Q7TPS5, Isoform 2 of C2 domain-containing protein 5;Isoform of Q7TPS5, Isoform 3 of C2 domain-containing protein 5	A0A0N4SW93_MOUSE;E9Q026_MOUSE;C2CD5_MOUSE;C2CD5-2_MOUSE;C2CD5-3_MOUSE		0.54762	0.849204	0.673075		-3.73246	NaN	-3.88978	-9.05005	-3.70795	NaN	-4.52787	-3.80447	-3.7825	-5.88118	NaN	NaN	NaN	-4.26785	biological regulation;cell surface receptor linked signaling pathway;cellular component organization;cellular component organization at cellular level;cellular component organization or biogenesis;cellular component organization or biogenesis at cellular level;cellular localization;cellular macromolecule localization;cellular membrane fusion;cellular membrane organization;cellular process;cellula…	binding;calcium ion binding;calcium-dependent phospholipid binding;cation binding;ion binding;lipid binding;metal ion binding;phospholipid binding	cell cortex;cell part;cell projection membrane;cell projection part;cytoplasm;cytoplasmic part;cytoplasmic vesicle membrane;cytoplasmic vesicle part;cytoskeletal part;intracellular organelle part;intracellular part;leading edge membrane;membrane;membrane part;microtubule organizing center;organelle membrane;organelle part;plasma membrane;plasma membrane part;ruffle membrane;vesicle membrane		Alternativesplicing;Calcium;Cellmembrane;Cellprojection;Completeproteome;Cytoplasm;Cytoplasmicvesicle;Lipid-binding;Membrane;Phosphoprotein;Proteintransport;Proteomicsidentification;Referenceproteome;Transport	2.59e-06	0.896692	1		#N/A	#N/A	#N/A
P01887	P01887	B2m	Beta-2-microglobulin	B2MG_MOUSE		0.541638	0.0613793	0.00400265		0.764407	1.12078	1.6022	1.11909	0.74407	1.15843	0.675516	1.52994	1.91321	1.37882	1.65312	1.70336	1.62342	1.17409	anatomical structure homeostasis;antigen processing and presentation;antigen processing and presentation of exogenous antigen;antigen processing and presentation of exogenous peptide antigen;antigen processing and presentation of exogenous peptide antigen via MHC class Ib;antigen processing and presentation of exogenous protein antigen via MHC class Ib, TAP-dependent;antigen processing and presen…	binding;identical protein binding;protein binding	adherens junction;anchoring junction;cell junction;cell part;cell-substrate adherens junction;cell-substrate junction;cytoplasm;cytoplasmic part;cytoplasmic vesicle membrane;cytoplasmic vesicle part;endocytic vesicle membrane;external side of plasma membrane;extracellular membrane-bounded organelle;extracellular organelle;extracellular region part;extracellular space;extracellular vesicular exoso…	Antigen processing and presentation	3D-structure;Completeproteome;Directproteinsequencing;Disulfidebond;Immunity;Immunoglobulindomain;MHCI;Polymorphism;Referenceproteome;Secreted;Signal	1.33e-16	1.06745	2		-0.0155308	0.080344	0.892828
A2AQP0	A2AQP0	Myh7b	Myosin-7B	MYH7B_MOUSE		0.538854	0.428233	0.162215		8.072	8.35751	8.28197	8.2724	7.96081	5.69584	8.21935	8.49168	8.30446	8.24498	8.39823	8.38728	8.38286	8.42236		adenyl nucleotide binding;adenyl ribonucleotide binding;ATP binding;binding;catalytic activity;hydrolase activity;hydrolase activity, acting on acid anhydrides;hydrolase activity, acting on acid anhydrides, in phosphorus-containing anhydrides;motor activity;nucleoside-triphosphatase activity;nucleotide binding;purine nucleotide binding;purine ribonucleoside triphosphate binding;purine ribonucleot…	cell part;cytoskeletal part;intracellular organelle part;intracellular part;macromolecular complex;membrane;myosin complex;myosin filament;organelle part;protein complex	Tight junction;Viral myocarditis	Actin-binding;ATP-binding;Coiledcoil;Completeproteome;Membrane;Motorprotein;Muscleprotein;Myosin;Nucleotide-binding;Referenceproteome;Thickfilament	2.51e-23	1.11329	7		-0.213223	0.0540679	0.338309
P39654	P39654	Alox15	Arachidonate 15-lipoxygenase	LOX15_MOUSE		0.534771	0.552406	0.264173		-3.90593	-2.78026	-1.48822	-2.46246	-3.4824	-2.71217	-3.07319	-3.05745	-2.18687	-1.76069	-3.12416	-0.771361	-1.906	-3.3547	alcohol metabolic process;amine biosynthetic process;amine metabolic process;anatomical structure development;apoptotic cell clearance;arachidonic acid metabolic process;biological regulation;biomineral tissue development;biosynthetic process;bone mineralization;carboxylic acid biosynthetic process;carboxylic acid metabolic process;cellular amine metabolic process;cellular biogenic amine biosynth…	arachidonate 12-lipoxygenase activity;arachidonate 15-lipoxygenase activity;binding;catalytic activity;cation binding;dioxygenase activity;ether hydrolase activity;hepoxilin A3 synthase activity;hepoxilin-epoxide hydrolase activity;hydrolase activity;hydrolase activity, acting on ether bonds;ion binding;iron ion binding;isomerase activity;lipid binding;metal ion binding;oxidoreductase activity;ox…	cell part;cytoplasm;cytoplasmic part;cytosol;extrinsic to internal side of plasma membrane;extrinsic to membrane;extrinsic to plasma membrane;intracellular part;lipid particle;membrane;membrane part;plasma membrane;plasma membrane part	Arachidonic acid metabolism	Calcium;Cellmembrane;Completeproteome;Cytoplasm;Dioxygenase;Fattyacidmetabolism;Iron;Lipid-binding;Lipiddroplet;Lipidmetabolism;Membrane;Metal-binding;Oxidoreductase;Referenceproteome	2.5e-20	1.09418	7		#N/A	#N/A	#N/A
Q8BYY9	Q8BYY9	Serpina3b	Serine protease inhibitor A3B	SPA3B_MOUSE		0.531982	0.549477	0.261418		-2.29342	-4.43364	-4.16465	-2.71909	-2.93404	-3.36922	-3.80243	-2.37747	-1.70459	-2.7615	-2.80768	-4.52226	-3.40405	-2.41507	biological regulation;negative regulation of catalytic activity;negative regulation of endopeptidase activity;negative regulation of hydrolase activity;negative regulation of molecular function;negative regulation of peptidase activity;regulation of biological process;regulation of catalytic activity;regulation of endopeptidase activity;regulation of hydrolase activity;regulation of metabolic pro…	endopeptidase inhibitor activity;endopeptidase regulator activity;enzyme inhibitor activity;enzyme regulator activity;peptidase inhibitor activity;peptidase regulator activity;serine-type endopeptidase inhibitor activity	extracellular region part;extracellular space		Completeproteome;Glycoprotein;Proteaseinhibitor;Referenceproteome;Secreted;Serineproteaseinhibitor;Signal	5.88e-18	1.07766	1		#N/A	#N/A	#N/A
Q91V01	Q91V01	Lpcat3	Lysophospholipid acyltransferase 5	MBOA5_MOUSE		0.515322	0.139548	0.0197418		0.844701	1.01454	0.454552	0.40893	0.0876141	0.393192	-0.0972652	1.52584	1.0155	0.481897	1.12535	0.967424	0.763954	0.833558	biological regulation;biosynthetic process;cellular biosynthetic process;cellular lipid metabolic process;cellular metabolic process;cellular process;lipid biosynthetic process;lipid metabolic process;metabolic process;organophosphate metabolic process;phospholipid biosynthetic process;phospholipid metabolic process;primary metabolic process;regulation of biological process;regulation of plasma l…	1-acylglycerophosphocholine O-acyltransferase activity;catalytic activity;O-acyltransferase activity;transferase activity;transferase activity, transferring acyl groups;transferase activity, transferring acyl groups other than amino-acyl groups	cell part;cytoplasmic part;endoplasmic reticulum membrane;endoplasmic reticulum part;integral to membrane;intracellular organelle part;intracellular part;intrinsic to membrane;membrane;membrane part;organelle membrane;organelle part	Glycerophospholipid metabolism	Acyltransferase;Completeproteome;Endoplasmicreticulum;Glycoprotein;Lipidbiosynthesis;Lipidmetabolism;Membrane;Phospholipidbiosynthesis;Phospholipidmetabolism;Referenceproteome;Transferase;Transmembrane;Transmembranehelix	1.84e-16	1.06634	3		#N/A	#N/A	#N/A
Q9CQJ2	Q9CQJ2	Pih1d1	PIH1 domain-containing protein 1	PIHD1_MOUSE		0.512288	0.130867	0.0170607		-2.59189	-3.37783	-3.76091	-3.50529	-3.06505	-3.00826	-3.41296	-2.37013	-2.58404	-3.24755	-3.03875	-2.59668	-2.63493	-2.6641	box C/D snoRNP assembly;cell differentiation;cellular component assembly;cellular component assembly at cellular level;cellular component organization;cellular component organization at cellular level;cellular component organization or biogenesis;cellular component organization or biogenesis at cellular level;cellular developmental process;cellular macromolecular complex assembly;cellular macromo…		cell part;intracellular part;macromolecular complex;pre-snoRNP complex;ribonucleoprotein complex		3D-structure;Completeproteome;Referenceproteome	1.45e-17	1.07476	1		#N/A	#N/A	#N/A
A0A087WNL9;Q0VG62;Q0VG62-1	A0A087WNL9;Q0VG62;Q0VG62-1	Rbis	Isoform of Q0VG62, Ribosomal biogenesis factor;Ribosomal biogenesis factor;Isoform of Q0VG62, Isoform 2 of Ribosomal biogenesis factor	A0A087WNL9_MOUSE;RBIS_MOUSE;RBIS-1_MOUSE		0.506785	0.517172	0.228674		-4.40181	-4.59937	-4.82369	-6.17016	-4.81854	-5.6684	-6.88246	-4.58908	-4.57848	-4.69962	-4.40873	-4.41676	-5.53295	-5.59133					Acetylation;Completeproteome;Proteomicsidentification;Referenceproteome	1.85e-12	1.03069	1		#N/A	#N/A	#N/A
Q5SUA5	Q5SUA5	Myo1g	Unconventional myosin-Ig	MYO1G_MOUSE		0.50388	0.595742	0.31067		0.0237856	-0.987202	-0.176044	-1.72906	-1.87389	-2.5206	-0.266708	0.0395403	-0.20465	-1.76946	-0.0101252	0.0104637	-1.60871	-0.459609	adaptive immune response;adaptive immune response based on somatic recombination of immune receptors built from immunoglobulin superfamily domains;biological adhesion;cell adhesion;cell gliding;cell migration;cell motility;cell-substrate adhesion;cellular component movement;cellular component organization;cellular component organization or biogenesis;cellular membrane organization;cellular proces…	adenyl nucleotide binding;adenyl ribonucleotide binding;ATP binding;binding;catalytic activity;hydrolase activity;hydrolase activity, acting on acid anhydrides;hydrolase activity, acting on acid anhydrides, in phosphorus-containing anhydrides;lipid binding;motor activity;nucleoside-triphosphatase activity;nucleotide binding;phosphatidylinositol binding;phosphatidylinositol-3,4,5-trisphosphate bin…	cell part;cell projection;cytoskeletal part;extracellular membrane-bounded organelle;extracellular organelle;extracellular region part;extracellular vesicular exosome;filopodium;intracellular organelle part;intracellular part;lamellipodium;leading edge membrane;macromolecular complex;membrane;membrane part;membrane-bounded organelle;membrane-bounded vesicle;microvillus;myosin complex;organelle;or…		Actin-binding;Adaptiveimmunity;ATP-binding;Calmodulin-binding;Cellmembrane;Cellprojection;Completeproteome;Immunity;Lipid-binding;Membrane;Motorprotein;Myosin;Nucleotide-binding;Referenceproteome	2.2e-05	0.810607	1		#N/A	#N/A	#N/A
P14847	P14847	Crp	C-reactive protein	CRP_MOUSE		0.50354	0.119831	0.0144895		-1.19168	-1.83072	-1.42355	-1.33862	-1.3805	-1.52656	-1.24117	-0.595181	-0.382962	-1.49454	-0.84475	-0.847457	-1.45184	-0.791286	activation of immune response;acute inflammatory response;acute-phase response;aging;biological regulation;cellular component assembly;cellular component assembly at cellular level;cellular component organization;cellular component organization at cellular level;cellular component organization or biogenesis;cellular component organization or biogenesis at cellular level;cellular macromolecular co…	binding;calcium ion binding;cation binding;cholesterol binding;complement binding;complement component C1q binding;ion binding;lipid binding;lipoprotein particle binding;lipoprotein particle receptor binding;low-density lipoprotein particle binding;low-density lipoprotein particle receptor binding;metal ion binding;opsonin binding;protein binding;protein-lipid complex binding;receptor binding;ste…	cell part;cell projection;cell projection part;extracellular membrane-bounded organelle;extracellular organelle;extracellular region part;extracellular space;extracellular vesicular exosome;filopodium;growth cone;membrane-bounded organelle;membrane-bounded vesicle;organelle;site of polarized growth;vesicle		Acutephase;Calcium;Completeproteome;Disulfidebond;Metal-binding;Referenceproteome;Secreted;Signal	1.43e-15	1.05921	2		#N/A	#N/A	#N/A
E9PX59;Q69Z37	E9PX59;Q69Z37	Samd9l	Isoform of Q69Z37, Sterile alpha motif domain-containing protein 9-like;Sterile alpha motif domain-containing protein 9-like	E9PX59_MOUSE;SAM9L_MOUSE		0.497385	0.342482	0.105901		-4.8322	-5.15697	-4.473	-5.33902	-4.80693	-5.0941	-5.63478	-4.95699	-4.43487	-4.35007	-4.26971	-3.6567	-4.44755	-5.73942	anatomical structure development;biological regulation;cell differentiation;cell division;cell proliferation;cellular component organization;cellular component organization at cellular level;cellular component organization or biogenesis;cellular component organization or biogenesis at cellular level;cellular developmental process;cellular membrane fusion;cellular membrane organization;cellular pr…		cell part;cytoplasmic part;early endosome;endosome;intracellular membrane-bounded organelle;intracellular organelle;intracellular part;membrane-bounded organelle;organelle		Completeproteome;Proteomicsidentification;Referenceproteome	6.21e-11	1.01369	1		#N/A	#N/A	#N/A
A0A1L1SU77;A0A1N9M4K1;P70665;P70665-2;P70665-3	A0A1L1SU77;A0A1N9M4K1;P70665;P70665-2;P70665-3	Siae	Isoform of P70665, Sialate O-acetylesterase;Isoform of P70665, Sialate O-acetylesterase;Sialate O-acetylesterase;Isoform of P70665, Isoform 2 of Sialate O-acetylesterase;Isoform of P70665, Isoform 3 of Sialate O-acetylesterase	A0A1L1SU77_MOUSE;A0A1N9M4K1_MOUSE;SIAE_MOUSE;SIAE-2_MOUSE;SIAE-3_MOUSE		0.495337	0.477363	0.199348		-3.67012	-3.48285	-4.41024	-4.74938	-3.6422	-5.07965	-5.06265	-3.24527	-3.63502	-3.27671	-3.60846	-3.70862	-3.93719	-5.21845	biological regulation;carbohydrate metabolic process;metabolic process;primary metabolic process;regulation of biological process;regulation of immune system process	acetylesterase activity;carboxylic ester hydrolase activity;catalytic activity;hydrolase activity;hydrolase activity, acting on ester bonds;short-chain carboxylesterase activity;sialate O-acetylesterase activity	cell part;cytoplasmic part;extracellular membrane-bounded organelle;extracellular organelle;extracellular region part;extracellular space;extracellular vesicular exosome;intracellular membrane-bounded organelle;intracellular organelle;intracellular part;lysosome;lytic vacuole;membrane-bounded organelle;membrane-bounded vesicle;organelle;vacuole;vesicle		Alternativesplicing;Completeproteome;Cytoplasm;Disulfidebond;Glycoprotein;Hydrolase;Lysosome;Referenceproteome;Serineesterase;Signal	6.61e-07	0.929993	1		#N/A	#N/A	#N/A
A6H5X4;A6H5X4-3	A6H5X4;A6H5X4-3	Phf11	PHD finger protein 11;Isoform of A6H5X4, Isoform 3 of PHD finger protein 11	PHF11_MOUSE;PHF11-3_MOUSE		0.489752	0.690612	0.420998		-8.62361	-6.9424	-6.41447	-7.21691	NaN	-8.13955	NaN	-7.42745	-5.98464	-6.30514	-6.84218	-6.19355	-7.00935	-9.08113	biological regulation;biosynthetic process;cellular biosynthetic process;cellular macromolecule biosynthetic process;cellular macromolecule metabolic process;cellular metabolic process;cellular nitrogen compound metabolic process;cellular process;macromolecule biosynthetic process;macromolecule metabolic process;metabolic process;nitrogen compound metabolic process;nucleic acid metabolic process;…	binding;cation binding;ion binding;metal ion binding;transition metal ion binding;zinc ion binding	cell part;intracellular membrane-bounded organelle;intracellular organelle;intracellular part;membrane-bounded organelle;nucleus;organelle		Activator;Alternativesplicing;Completeproteome;Metal-binding;Nucleus;Referenceproteome;Transcription;Transcriptionregulation;Zinc;Zinc-finger	2.06e-09	0.992989	2		#N/A	#N/A	#N/A
D3Z1E6;E9PYF2;O35598	D3Z1E6;E9PYF2;O35598	Adam10	Isoform of O35598, Disintegrin and metalloproteinase domain-containing protein 10 (Fragment);Isoform of O35598, Disintegrin and metalloproteinase domain-containing protein 10;Disintegrin and metalloproteinase domain-containing protein 10	D3Z1E6_MOUSE;E9PYF2_MOUSE;ADA10_MOUSE		0.489297	0.21737	0.0445325		-2.49502	-2.46469	-2.19893	-2.624	-2.69089	-2.35792	-2.24782	-0.938544	-2.58907	-1.88171	-2.21991	-1.76818	-1.81997	-2.43681	biological regulation;cell activation;cell surface receptor linked signaling pathway;cellular macromolecule metabolic process;cellular metabolic process;cellular process;cellular protein metabolic process;cellular response to stimulus;chordate embryonic development;constitutive protein ectodomain proteolysis;developmental process;embryo development;embryo development ending in birth or egg hatchi…	binding;catalytic activity;cation binding;endopeptidase activity;enzyme binding;hydrolase activity;identical protein binding;ion binding;kinase binding;metal ion binding;metalloendopeptidase activity;metallopeptidase activity;peptidase activity;peptidase activity, acting on L-amino acid peptides;protein binding;protein dimerization activity;protein domain specific binding;protein homodimerization…	adherens junction;anchoring junction;cell junction;cell part;cell surface;cell-substrate adherens junction;cell-substrate junction;cytoplasm;cytoplasmic membrane-bounded vesicle;cytoplasmic part;cytoplasmic vesicle;cytoskeletal part;endoplasmic reticulum part;extracellular membrane-bounded organelle;extracellular organelle;extracellular region part;extracellular vesicular exosome;focal adhesion;G…	Alzheimer's disease;Epithelial cell signaling in Helicobacter pylori infection	Cleavageonpairofbasicresidues;Completeproteome;Disulfidebond;Glycoprotein;Hydrolase;Membrane;Metal-binding;Metalloprotease;Notchsignalingpathway;Phosphoprotein;Protease;Proteomicsidentification;Referenceproteome;Secreted;SH3-binding;Signal;Transmembrane;Transmembranehelix;Zinc;Zymogen	3.19e-12	1.02823	3		-1.12565	0.663396	0.377472
E9PUQ5;Q921M4;Q921M4-2;Z4YJU8	E9PUQ5;Q921M4;Q921M4-2;Z4YJU8	Golga2	Isoform of Q921M4, Golgin subfamily A member 2;Golgin subfamily A member 2;Isoform of Q921M4, Isoform 2 of Golgin subfamily A member 2;Isoform of Q921M4, Golgin subfamily A member 2 (Fragment)	E9PUQ5_MOUSE;GOGA2_MOUSE;GOGA2-2_MOUSE;Z4YJU8_MOUSE		0.481567	0.134049	0.0177305		1.44915	1.64667	0.797718	1.61267	1.11579	1.47048	1.08238	1.55477	1.71104	2.35376	1.96158	1.91686	1.772	1.27583	biological regulation;cellular localization;cellular process;Golgi localization;localization;negative regulation of binding;negative regulation of molecular function;negative regulation of protein binding;organelle localization;positive regulation of axonogenesis;positive regulation of biological process;positive regulation of cell development;positive regulation of cell differentiation;positive …	binding;enzyme binding;kinase binding;protein binding;protein kinase binding;SNARE binding;syntaxin binding	cell part;cis-Golgi network;coated vesicle;cytoplasmic membrane-bounded vesicle;cytoplasmic part;cytoplasmic vesicle;ER to Golgi transport vesicle;Golgi apparatus;Golgi apparatus part;Golgi cis cisterna;Golgi cisterna;Golgi cisterna membrane;Golgi membrane;intracellular membrane-bounded organelle;intracellular organelle;intracellular organelle part;intracellular part;membrane;membrane-bounded org…		Alternativesplicing;Coiledcoil;Completeproteome;Golgiapparatus;Membrane;Phosphoprotein;Proteomicsidentification;Referenceproteome	1.09e-25	1.12765	13		#N/A	#N/A	#N/A
P01898	P01898	H2-Q10	H-2 class I histocompatibility antigen, Q10 alpha chain	HA10_MOUSE		0.477651	0.05136	0.00294289		1.15721	1.08806	0.989153	1.10531	0.851748	0.973295	1.09344	1.53268	1.85907	1.48093	1.90064	1.35833	0.936623	1.53349	antigen processing and presentation;antigen processing and presentation of peptide antigen;antigen processing and presentation of peptide antigen via MHC class I;biological regulation;immune response;immune system process;positive regulation of adaptive immune response;positive regulation of adaptive immune response based on somatic recombination of immune receptors built from immunoglobulin supe…	antigen binding;beta-2-microglobulin binding;binding;peptide antigen binding;peptide binding;protein binding;protein complex binding;receptor binding;T cell receptor binding;TAP binding	cell part;cell surface;cytoplasmic part;cytoplasmic vesicle membrane;cytoplasmic vesicle part;endocytic vesicle membrane;endoplasmic reticulum;endoplasmic reticulum exit site;endoplasmic reticulum part;extracellular membrane-bounded organelle;extracellular organelle;extracellular region part;extracellular vesicular exosome;Golgi apparatus;Golgi apparatus part;Golgi cisterna;Golgi medial cisterna;…	Allograft rejection;Antigen processing and presentation;Autoimmune thyroid disease;Cell adhesion molecules (CAMs);Endocytosis;Graft-versus-host disease;Natural killer cell mediated cytotoxicity;Phagosome;Type I diabetes mellitus;Viral myocarditis	Completeproteome;Disulfidebond;Glycoprotein;Immunity;Membrane;MHCI;Referenceproteome;Signal;Transmembrane;Transmembranehelix	4.07e-26	1.13022	10		#N/A	#N/A	#N/A
Q91V16	Q91V16	Etfrf1	Electron transfer flavoprotein regulatory factor 1	ETFR1_MOUSE		0.468011	0.0925757	0.00886156		0.0240202	0.700928	0.312817	0.3249	0.00550079	0.0287228	0.596527	0.705239	0.438125	0.991016	1.23728	0.511663	0.654737	0.731427			cell part;cytoplasmic part;intracellular membrane-bounded organelle;intracellular organelle;intracellular part;membrane-bounded organelle;mitochondrion;organelle		Completeproteome;Polymorphism;Referenceproteome	7.68e-19	1.08402	4		#N/A	#N/A	#N/A
E9Q1Y3;E9Q414	E9Q1Y3;E9Q414	Apob	Isoform of E9Q414, Apolipoprotein B-100 (Fragment);Apolipoprotein B-100	E9Q1Y3_MOUSE;APOB_MOUSE		0.4649	0.552511	0.264117		2.81776	2.70606	2.74553	2.88038	0.0447636	2.68963	2.86654	3.07912	3.08715	2.77676	2.74663	2.72711	2.82071	2.76749	acylglycerol catabolic process;acylglycerol metabolic process;alcohol metabolic process;anatomical structure development;anatomical structure morphogenesis;artery morphogenesis;biological regulation;biosynthetic process;blood vessel morphogenesis;catabolic process;cell motility;cellular biosynthetic process;cellular catabolic process;cellular component movement;cellular component organization;cel…	binding;carbohydrate binding;cholesterol transporter activity;enzyme binding;glycosaminoglycan binding;heparin binding;lipase binding;lipid binding;lipid transporter activity;lipoprotein particle receptor binding;low-density lipoprotein particle receptor binding;pattern binding;phospholipid binding;polysaccharide binding;protein binding;receptor binding;sterol transporter activity;substrate-speci…	actin cytoskeleton;cell body;cell part;chylomicron;cytoplasm;cytoplasmic part;cytoskeleton;endoplasmic reticulum;extracellular membrane-bounded organelle;extracellular organelle;extracellular region;extracellular region part;extracellular vesicular exosome;Golgi apparatus;intermediate-density lipoprotein particle;intracellular membrane-bounded organelle;intracellular non-membrane-bounded organell…	Fat digestion and absorption;Vitamin digestion and absorption	Acetylation;Cholesterolmetabolism;Chylomicron;Coiledcoil;Completeproteome;Cytoplasm;Disulfidebond;Glycoprotein;Heparin-binding;LDL;Lipidmetabolism;Lipidtransport;Lipoprotein;Palmitate;Phosphoprotein;Proteomicsidentification;Referenceproteome;Repeat;RNAediting;Secreted;Signal;Steroidmetabolism;Sterolmetabolism;Transport;VLDL	2.53e-18	1.08033	7		#N/A	#N/A	#N/A
Q3TCU5;Q9R233;Q9R233-2	Q3TCU5;Q9R233;Q9R233-2	Tapbp	Isoform of Q9R233, Tapasin;Tapasin;Isoform of Q9R233, Isoform Short of Tapasin	Q3TCU5_MOUSE;TPSN_MOUSE;TPSN-2_MOUSE		0.462907	0.569934	0.284471		-1.44308	-1.22062	-0.064209	0.142065	-1.67014	-1.27654	-1.85464	-1.13994	0.360389	-1.04823	-1.03559	0.110365	0.134541	-1.52835	antigen processing and presentation;antigen processing and presentation of endogenous antigen;antigen processing and presentation of endogenous peptide antigen;antigen processing and presentation of endogenous peptide antigen via MHC class I;antigen processing and presentation of exogenous antigen;antigen processing and presentation of exogenous peptide antigen;antigen processing and presentation…	binding;protein binding;TAP binding;TAP1 binding;TAP2 binding	cell part;cytoplasmic part;cytoplasmic vesicle membrane;cytoplasmic vesicle part;endocytic vesicle membrane;endoplasmic reticulum membrane;endoplasmic reticulum part;Golgi apparatus part;Golgi membrane;integral to membrane;integral to plasma membrane;intracellular organelle part;intracellular part;intrinsic to membrane;intrinsic to plasma membrane;macromolecular complex;membrane;membrane part;MHC…	Antigen processing and presentation	Alternativesplicing;Completeproteome;Disulfidebond;Endoplasmicreticulum;Glycoprotein;Immunoglobulindomain;Membrane;Proteomicsidentification;Referenceproteome;Signal;Transmembrane;Transmembranehelix	5.37e-18	1.07795	2		#N/A	#N/A	#N/A
P01899	P01899	H2-D1	Isoform of P14427, H-2 class I histocompatibility antigen, D-B alpha chain	HA11_MOUSE		0.457218	0.117521	0.0138085		1.15897	1.41146	1.78888	1.81664	1.00707	1.26717	1.1509	1.60382	2.38637	1.71861	1.79062	1.9002	1.83057	1.57142	antigen processing and presentation;antigen processing and presentation of endogenous antigen;antigen processing and presentation of endogenous peptide antigen;antigen processing and presentation of endogenous peptide antigen via MHC class I;antigen processing and presentation of endogenous peptide antigen via MHC class I via ER pathway;antigen processing and presentation of endogenous peptide an…	antigen binding;beta-2-microglobulin binding;binding;peptide antigen binding;peptide binding;protein binding;protein complex binding;receptor binding;T cell receptor binding;TAP binding	cell part;cell surface;cytoplasmic part;cytoplasmic vesicle membrane;cytoplasmic vesicle part;endocytic vesicle membrane;endoplasmic reticulum;endoplasmic reticulum exit site;endoplasmic reticulum part;external side of plasma membrane;extracellular membrane-bounded organelle;extracellular organelle;extracellular region part;extracellular vesicular exosome;Golgi apparatus;Golgi apparatus part;Golg…	Allograft rejection;Antigen processing and presentation;Autoimmune thyroid disease;Cell adhesion molecules (CAMs);Endocytosis;Graft-versus-host disease;Natural killer cell mediated cytotoxicity;Phagosome;Type I diabetes mellitus;Viral myocarditis	3D-structure;Completeproteome;Directproteinsequencing;Disulfidebond;Glycoprotein;Immunity;Membrane;MHCI;Phosphoprotein;Referenceproteome;Signal;Transmembrane;Transmembranehelix;Ublconjugation	4.04e-26	1.13024	12		0.762784	0.140182	0.23732
B9EII4;F6ZP09;P70323;P70323-2	B9EII4;F6ZP09;P70323;P70323-2	Tbx1	Isoform of P70323, T-box 1;Isoform of P70323, T-box 1;T-box transcription factor TBX1;Isoform of P70323, Isoform 2 of T-box transcription factor TBX1	B9EII4_MOUSE;F6ZP09_MOUSE;TBX1_MOUSE;TBX1-2_MOUSE		0.456307	0.816262	0.615149		-3.27254	NaN	-3.45931	-6.7381	-3.26215	-6.78744	-3.9757	-3.27079	-3.26598	-4.48187	NaN	NaN	-5.73631	-3.87622	ameboidal cell migration;anatomical structure development;anatomical structure formation involved in morphogenesis;anatomical structure morphogenesis;angiogenesis;anterior/posterior pattern specification;aorta morphogenesis;apoptosis;artery morphogenesis;behavior;behavioral interaction between organisms;biological regulation;biomineral tissue development;biosynthetic process;blood vessel developm…	binding;DNA binding;identical protein binding;intronic transcription regulatory region DNA binding;intronic transcription regulatory region sequence-specific DNA binding;nucleic acid binding;nucleic acid binding transcription factor activity;protein binding;protein dimerization activity;protein homodimerization activity;regulatory region DNA binding;regulatory region nucleic acid binding;RNA poly…	cell part;intracellular membrane-bounded organelle;intracellular organelle;intracellular part;membrane-bounded organelle;nucleus;organelle		Alternativesplicing;Completeproteome;Developmentalprotein;DNA-binding;Nucleus;Referenceproteome;Transcription;Transcriptionregulation	8.78e-19	1.0836	2		#N/A	#N/A	#N/A
Q91W29	Q91W29	Cox4i2	Cytochrome c oxidase subunit 4 isoform 2, mitochondrial	COX42_MOUSE		0.453118	0.406241	0.145325		-4.07337	-4.79014	-5.46008	-3.97007	-4.01841	-3.80442	-4.96246	-4.19656	-4.67937	-4.39586	-3.55752	-3.60303	-3.60535	-3.86944		catalytic activity;cation transmembrane transporter activity;cytochrome-c oxidase activity;heme-copper terminal oxidase activity;hydrogen ion transmembrane transporter activity;inorganic cation transmembrane transporter activity;ion transmembrane transporter activity;monovalent inorganic cation transmembrane transporter activity;oxidoreductase activity;oxidoreductase activity, acting on a heme gr…	cell part;cytoplasmic part;intracellular membrane-bounded organelle;intracellular organelle;intracellular organelle part;intracellular part;macromolecular complex;membrane;membrane part;membrane-bounded organelle;mitochondrial membrane;mitochondrial membrane part;mitochondrial part;mitochondrial respiratory chain complex IV;mitochondrion;organelle;organelle membrane;organelle part;protein complex…	Alzheimer's disease;Cardiac muscle contraction;Huntington's disease;Oxidative phosphorylation;Parkinson's disease	Completeproteome;Disulfidebond;Membrane;Mitochondrion;Mitochondrioninnermembrane;Referenceproteome;Transitpeptide	1.88e-07	0.952276	1		#N/A	#N/A	#N/A
[truncated: 4,993 more rows]
